# Supplementary material for: Integrated cytokine and metabolite analysis reveals immunometabolic reprogramming in COVID-19 patients with therapeutic implications
Source: Nat Commun. 2021 Mar 12;12:1618. doi: 10.1038/s41467-021-21907-9 (PMC7955129; doi:10.1038/s41467-021-21907-9)
Supplement: Supplementary file 4 — Supplementary Data 1 [file 41467_2021_21907_MOESM4_ESM.xlsx]

## Sheet: COVID-19 and healthy controls
Clinical information of 44 COVID-19 patients (23 severe patients, 14 mild patients, and 7 follow-up patients) and 17 healthy controls.
Sample	PatientID	Type	Sex	Age	Height	Weight	BMI	Date of symptoms onset	Date of admission	Date of discharge	Date of nucleic acid test	Date of severe COVID-19 illness onset	Date of sampling	Blood oxygen (mmHg)	Fraction of inspired oxygen (%)	Oxygenation index (OI, mmHg)	RBC (4.09-5.7 1012/L)	WBC (3.97-9.15 109/L)	NEU	LY (0.8~4.0 10^9/L)	PLT (100~300 10^9/L)	Hb (120~160 g/L)	C-reactive protein (CRP)	LDH	Procalcitonin (PCT)	UREA (3.10-8.00 mmol/L)	Crea (57.0-97.0 μmol/L)	GLU (3.90-6.10 mol/L)	Ua (210-430 μmol/L)	TP 65.0-85.0 g/L)	ALB (40.0-55.0 g/L)	GLB (20.0-40.0 g/L)	ALT (9-50 U/L）	AST (15-40 U/L)	λ-GT (10-60 U/L)	TBIL (5.1-28.0 μmol/L)	DBIL (0-10.0 μmol/L)	DBIt (1.5-18.0 μmol/L)	TG (0-1.7 mmol/L)	TC (0-5.18 mmol/L)	HLD (1.16-1.42 mmol/L)	LDL (0-3.37 mmol/L)
S001	SX104	Severe patient	Male	47	-	-	-	2020/1/17	2020/1/31	-	2020/1/29	2020/1/31	2020/2/7	73	21	348			2.34	0.52		32.3	98.91	552	0.077	3.8	62	4.44		56.5	32.9	23.6	85	45	48	10.9	3.5	7.4
S002	SX26	Severe patient	Female	77	-	60	-	2020/1/29	2020/2/4	-	2020/2/4	2020/2/4	2020/2/7	54	33	164			5.66	0.57		29.8	132.35	381	0.148	2.5	60	11.87		61.4	31.5	30	45	61.9	49	21.2	13.1	8.1
S003	SX103	Severe patient	Female	80	-	53	-	2020/1/30	2020/2/6	-	2020/2/6	2020/2/6	2020/2/7	78	21	371	4.23	6.27	4.93	0.8	163		82.17	340	0.103	2.3	63	6.07		66.7	36	31	27.1	41	20	8.4	5.1	3.3	0.88	2.8	1.21	1.33
S004	SX106	Severe patient	Male	69	-	65	-	2020/1/23	2020/1/30	-	2020/1/27	2020/1/30	2020/2/7	68	21	324			2.36	0.79		20.8	60.23	547	0.225	11.5	54	14.72		69.9	25.5	44	37.3	35.9	62	17.3	10.8	6.5
S005	SX110	Severe patient	Male	79	-	-	-	2020/1/26	2020/2/3	-	2020/2/3	2020/2/3	2020/2/7	54	21	257			7.85	0.37		28.7	132.61	458	0.184	6.7	71	9.06		62.5	35.6	27	325.8	68.5	545	47	32	15	2.15	3.6	0.61	2.22
S006	SX114	Severe patient	Female	78	-	-	-	2020/1/28	2020/2/2	-	2020/1/29	2020/2/2	2020/2/7	89	21	424			4.09	0.59		26	12.1	344	0.23	4.8	34	26.43		59.4	40.2	19.2	14	27	13	43.4	20	23.4	1.05	2.9	0.77	1.81
S007	SX155	Severe patient	Male	54	-	60	-	2020/1/31	2020/2/5	-	2020/2/3	2020/2/5	2020/2/7	52	21	248			2.96	1.09		29.5	298	303.7	0.142	3	60	6.88		53.6	31.4	22	44.2	58.5	68	39.4	32.6	6.8
S008	W48	Severe patient	Male	66	1.67	70	20.9	2020/1/29	2020/2/7	-	2020/2/5	2020/2/7	2020/2/8	51	33	124	4.09	9.6		0.69	356	31.8	14.25	349	0.02	5.23	71.9	7.17	188	70.9	38.6	32.3	65	38	53	16.7	5.4	11.3
S009	W57	Severe patient	Female	65	1.69	70	24.5	2020/1/14	2020/1/26	-	2020/1/24	2020/1/26	2020/2/6	76	33	230	3.85	9.28		0.59	72	27.4	321.99	395	0.385	4.58	61.1	8.2	115	62.6	25.4	37.2	41	23	62	7.5	3.3	4.2	3.32	3.8	0.75	1.74
S010	W59	Severe patient	Female	53	1.59	80	31.6	2020/1/18	2020/1/26	-	2020/1/18	2020/1/26	2020/2/6	67	45	149	3.59	13.8		1.27	259	30.8	76.63	556	0.239	3.83	33.7	12.02	79	63	28.3	34.7	24	29	50	8.2	3.1	5.1	6.01	5.51	0.59	2.76
S011	SX145	Severe patient	Female	53	-	61	-	2020/1/22	2020/1/25	-	2020/1/23	2020/1/25	2020/2/7						3.39	1.48		29.6	6.25	179	0.051	3.9	62	4.84		63.6	33.3	30	18.7	19.4	55	7.4	3.5	3.9	0.78	5.29	1.27	3.51
S012	SX37	Severe patient	Female	53	-	-	-	2020/1/21	2020/1/29	-	-	2020/1/29	2020/2/7	58	21	276			4.85	0.76		29.3	62.13	287	0.052	1.8	59	6.63		54.2	30.3	24	20.7	11	75	27.1	14.2	12.9
S013	SX34	Severe patient	Female	34	-	-	-	2020/1/26	2020/1/30	-	2020/1/30	2020/1/30	2020/2/7						1.47	2.01		33.7	5.17	242	0.035	2.4	48	5.11		71.1	39.4	32	11	17.9	15	8	4.1	3.9
S014	SX2	Severe patient	Female	56	-	-	-	2020/1/29	2020/2/1	-	2020/2/1	2020/2/1	2020/2/7	179	40	447			3.24	1.05		28.7	37.26	278	0.078	3	64	6.73		55	32	23	18.2	16	24	3	1.7	1.3	1.64	3.7	0.96	2.39
S015	SX105	Severe patient	Female	79	-	-	-	2020/1/29	2020/1/30	-	2020/1/29	2020/1/30	2020/2/7	91	33	276			3.14	0.5		29.1	67.3	232	0.154	3.4	50	4.93		59.8	32.6	27.2	11	21	47	19.8	12.9	6.9
S016	SX119	Severe patient	Female	78	-	-	-	2020/1/30	2020/2/1	-	2020/2/1	2020/2/1	2020/2/7	60	40	150			5.32	0.41		30	81.05	258	0.057	2.8	40	4.53		59	30.7	28	4	12.1	11	15.5	10.1	5.4	0.69	3.3	1	2.16
S017	SX135	Severe patient	Female	68	-	-	-	2020/1/12	2020/1/20	-	2020/1/18	2020/1/20	2020/2/7	57	40	142.5			2.74	0.8		30.6	1.97	241	0.069	6.3	49	11.78		72.1	42.2	30	50	33.9	91	10.9	4.6	6.3
S018	SX147	Severe patient	Female	79	-	-	-	2020/1/26	2020/2/3	-	2020/2/3	2020/2/3	2020/2/7	71	21	338			5.66	1		29.5	150.22	374	0.033	9.7	71	15.58		64.6	32.5	32	39.5	20.4	24	14.8	9.3	5.5	1.7	3.3	0.91	2.16
S019	SX156	Severe patient	Male	31	-	58	-	2020/1/26	2020/2/1	-	2020/1/31	2020/2/1	2020/2/7		40	>300			3.04	0.83		28.8	13.72	229	0.045	2.8	61	5.4		64.3	36.7	28	43.8	30.1	32	10.1	4.6	5.5	0.98	2.7	1.13	1.34
S020	W55	Severe patient	Male	50	-	63	-	2020/1/20	2020/1/30	-	2020/1/25	2020/1/30	2020/2/8	86	29	296.55	4.08	18.8		1.09	434	30	60.7	238	0.044	7.1	70	6.56	366	72.6	39	33.6	60	30	296	9.8	4.1	5.7
S021	G12	Severe patient	Male	34	1.75	70	23	2020/1/15	2020/1/28	-	2020/1/21	2020/1/28	2020/2/7	59	95.8	61.59
S022	G13	Severe patient	Male	37	-	78	-	2020/1/26	2020/2/4	-	2020/2/3	2020/2/4	2020/2/7	110	29	379
S032	SX154	Severe patient	Female	79	1.66	75	27.2	2020/1/28	2020/2/4	-	2020/2/4	-	2020/2/7	65	21	310			4.27	0.7		31.7	121.63	372	0.131	3.1	64	9.3		59.2	33.2	26	11.3	39.1	7	15.1	7.5	7.6
S023	SX158	Mild patient	Male	31	-	-	-	2020/1/26	2020/1/30	-	2020/1/27	-	2020/2/7	96	21	457			3.92	2.07		31.6	2.6	159	0.02	3.9	93	4.33		67.1	40.8	26	14	14.4	44	7.8	3.3	4.5
S024	SX32	Mild patient	Male	38	-	-	-	2020/1/25	2020/1/30	-	2020/1/27	-	2020/2/7	83	21	395			2.7	2.02		32.8	0.9	181	0.061	3.4	70	5.46		62.4	40.7	22	23.5	17.4	24	14.9	6.4	8.5
S025	SX31	Mild patient	Male	49	-	-	-	2020/1/22	2020/1/30	-	2020/1/23	-	2020/2/7						2.36	1.37		30.9	0.45	126	0.035	4.3	76	5.08		64.5	41.6	23	16.6	16.6	14	22.1	7.6	14.5
S026	SX142	Mild patient	Male	43	-	-	-	2020/1/24	2020/1/30	-	2020/1/29	-	2020/2/7	56	21	267			3.55	0.96		30.3	2.14	229	0.031	3.2	63	5.83		64.9	38.8	26	127.5	65.4	264	5.1	2.5	2.6
S027	SX159	Mild patient	Male	48	-	53	-	2020/1/12	2020/1/30	-	2020/1/30	-	2020/2/7	71	21	338			2.75	1.3		33.5	8.7	226	0.055	3.5	74	4.86		65.6	38.2	27	34.8	20.6	44	5.2	3.2	2
S028	SX151	Mild patient	Female	48	-	-	-	-	2020/1/31	-	2020/1/29	-	2020/2/7						3.28	1.12		30.8	15.18	208	0.031	3.5	67	9.46		67.5	38.9	29	33.7	22.7	42	11.3	4.9	6.4
S029	SX153	Mild patient	Female	39	1.58	72	28.8	2020/1/26	2020/2/1	-	2020/1/31	-	2020/2/7	76	21	362			2.36	1.37		26	78.95	244	0.027	2.1	58	4.9		68.5	36.5	32	16	24.8	19	8.9	4.7	4.2
S030	SX168	Mild patient	Female	49	-	-	-	2020/1/24	2020/2/1	-	2020/1/31	-	2020/2/7	81	21	386			1.26	1.08		32	9.64	146	0.035	4.4	51	5.78		58.4	34.4	24	9.8	13.8	29	5.5	3	2.5
S031	SX66	Mild patient	Male	30	-	-	-	-	2020/1/31	-	2020/1/30	-	2020/2/7						3.97	2.4		30.3	2.3	212.4	0.025	4.9	72	5.78		77.1	44.1	33	26.1	26.7	23	4.5	2.9	1.6
S033	SX68	Mild patient	Male	67	1.58	45	18	-	2020/2/5	-	2020/2/5	-	2020/2/7						2.63	1.68		31.2	0.52	152	0.032	5.5	74	6.97		63.7	41.6	22	13.8	19.3	12	15.1	6.6	8.5
S034	SX5	Mild patient	Female	0.66	-	8.5	-	2020/2/1	2020/2/3	-	2020/2/3	-	2020/2/7						1.85	3.28		24.5	0.15		0.043
S035	SX17	Mild patient	Male	5.16	-	13	-	2020/2/3	2020/2/6	-	2020/2/6	-	2020/2/7	91	21	433			1.96	2.38		30.7	2.46	225		3.2	28	4.05		71	44.6	26	9.4	30.7	5	4.2	1.9	2.3
S036	SX60	Mild patient	Female	15	-	52	-	2020/1/25	2020/1/29	-	2020/1/29	-	2020/2/7	82	21	390			2.93	1.06		30.3	4.5	157	0.177	2.3	69	4.74		79.9	47.2	33	10.8	20.9	11	9.3	5	4.3
S037	SX107	Mild patient	Female	16	-	-	-	2020/1/25	2020/2/1	-	2020/1/31	-	2020/2/7	83	21	395			1.82	1.57		28.7	3.95	262	0.032	4.5	76	6.5		67.9	41.1	27	42.3	26.3	44	10.1	4.5	5.6
S038	YC1	Follow-up patient	Male	16	-	-	-	2020/1/25	2020/1/28	-	2020/1/27	-	2020/2/5													3.56	37	4.91	264	74.5	46.7	27.8	15	17	19	7	1	6	1.78	4.57	1.58	2.22
S039	YC1	Follow-up patient	Male	16	-	-	-	2020/1/25	2020/1/28	-	2020/1/27	-	2020/2/11													6.11	83		310	70.2	46.5	23.7	29	27	17	11.9	3	8.9
S040	YC1	Follow-up patient	Male	16	-	-	-	2020/1/25	2020/1/28	-	2020/1/27	-	2020/2/17													6.33	57	4.28	313	73.8	48.4	25.4	15	28		11.8			1.37	5.81	2.12	3.01
S041	YC1	Follow-up patient	Male	16	-	-	-	2020/1/25	2020/1/28	-	2020/1/27	-	2020/2/20													4.89	54	5.34	390	74.9	46.5	28.4	22	21	18	6	1	5	2.49	4.99	1.02	3.18
S042	YC1	Follow-up patient	Male	16	-	-	-	2020/1/25	2020/1/28	-	2020/1/27	-	2020/2/23													7.12	35	12.27	218	68.4	41.9	26.5	18	15		13.4			1.86	4.79
S043	YC1	Follow-up patient	Male	16	-	-	-	2020/1/25	2020/1/28	-	2020/1/27	-	2020/2/26													4.69	56	4.98	343	67.9	44.1	23.8	20	18		15.1			1.94	4.79	1.17	2.97
S044	YC1	Follow-up patient	Male	16	-	-	-	2020/1/25	2020/1/28	-	2020/1/27	-	2020/2/29													5.17	46	4.83	326	71.9	41.6	30.3	9	12		13.5			2.22	5.18	0.99	3.26
S045	YC2	Follow-up patient	Male	37	-	-	-	-	2020/2/2	-	2020-2-2	-	2020/2/5													3.55	41	4.9	246	70.4	45	25.4	8	12		14.9			0.96	4.11	1.32	2.27
S046	YC2	Follow-up patient	Male	37	-	-	-	-	2020/2/2	-	2020-2-2	-	2020/2/8													5.34	54	4.62	373	81	41.2	39.8	14	29		7.3			1.38	6.07
S047	YC2	Follow-up patient	Male	37	-	-	-	-	2020/2/2	-	2020-2-2	-	2020/2/11													7.17	54	13.77	441	69	44.9	24.1	23	15		10.1			3.32	6.23	1.06	3.67
S048	YC2	Follow-up patient	Male	37	-	-	-	-	2020/2/2	-	2020-2-2	-	2020/2/14													7.63	85	5.2	699	70.4	41.2	29.2	20	18		9.4			3.18	6	1.17	3.73
S049	YC2	Follow-up patient	Male	37	-	-	-	-	2020/2/2	-	2020-2-2	-	2020/2/17													5.48	57	5.86	232	73.8	45.6	28.2	16	24		9			1.16	5.84
S050	YC2	Follow-up patient	Male	37	-	-	-	-	2020/2/2	-	2020-2-2	-	2020/2/20													5.84	67	4.98	361	70.2	46.3	23.9	41	26		21.1			0.68	4.43	1.5	2.43
S051	YC2	Follow-up patient	Male	37	-	-	-	-	2020/2/2	-	2020-2-2	-	2020/2/23													5.58	59	4.15	263	72.3	45.1	27.2	12	19	25	10.3	1.9	8.4	0.62	3.83	1.56	1.88
S052	YC2	Follow-up patient	Male	37	-	-	-	-	2020/2/2	-	2020-2-2	-	2020/2/26													4.44	43	5.59	287	72	43.3	28.7	17	21		10.2			1.33	6.13	1.37	4.04
S053	YC2	Follow-up patient	Male	37	-	-	-	-	2020/2/2	-	2020-2-2	-	2020/2/29													3.79	37		344	73.5	53.3	20.2	17	19		16.7			0.98	4.56
S054	YC3	Follow-up patient	Female	50	-	-	-	2020/1/27	2020/1/28	-	2020/1/28	-	2020/2/5													3.44	79	5.35	423	75.1	48.1	27	62	24		14.6			1.12	4.28
S055	YC3	Follow-up patient	Female	50	-	-	-	2020/1/27	2020/1/28	-	2020/1/28	-	2020/2/11
S056	YC3	Follow-up patient	Female	50	-	-	-	2020/1/27	2020/1/28	-	2020/1/28	-	2020/2/14
S057	YC3	Follow-up patient	Female	50	-	-	-	2020/1/27	2020/1/28	-	2020/1/28	-	2020/2/17
S058	YC3	Follow-up patient	Female	50	-	-	-	2020/1/27	2020/1/28	-	2020/1/28	-	2020/2/20
S059	YC3	Follow-up patient	Female	50	-	-	-	2020/1/27	2020/1/28	-	2020/1/28	-	2020/2/23
S060	YC3	Follow-up patient	Female	50	-	-	-	2020/1/27	2020/1/28	-	2020/1/28	-	2020/2/26
S061	YC4	Follow-up patient	Female	63	-	-	-	2020/1/29	2020/2/1	-	2020-1-31	-	2020/2/5
S062	YC4	Follow-up patient	Female	63	-	-	-	2020/1/29	2020/2/1	-	2020-1-31	-	2020/2/8
S063	YC4	Follow-up patient	Female	63	-	-	-	2020/1/29	2020/2/1	-	2020-1-31	-	2020/2/11
S064	YC4	Follow-up patient	Female	63	-	-	-	2020/1/29	2020/2/1	-	2020-1-31	-	2020/2/14
S065	YC4	Follow-up patient	Female	63	-	-	-	2020/1/29	2020/2/1	-	2020-1-31	-	2020/2/17
S066	YC4	Follow-up patient	Female	63	-	-	-	2020/1/29	2020/2/1	-	2020-1-31	-	2020/2/20
S067	YC4	Follow-up patient	Female	63	-	-	-	2020/1/29	2020/2/1	-	2020-1-31	-	2020/2/23
S068	YC5	Follow-up patient	Male	63	-	-	-	2020/2/1	2020/2/2	-	2020-2-2	-	2020/2/5
S069	YC5	Follow-up patient	Male	63	-	-	-	2020/2/1	2020/2/2	-	2020-2-2	-	2020/2/8
S070	YC5	Follow-up patient	Male	63	-	-	-	2020/2/1	2020/2/2	-	2020-2-2	-	2020/2/11
S071	YC5	Follow-up patient	Male	63	-	-	-	2020/2/1	2020/2/2	-	2020-2-2	-	2020/2/14
S072	YC5	Follow-up patient	Male	63	-	-	-	2020/2/1	2020/2/2	-	2020-2-2	-	2020/2/17
S073	YC5	Follow-up patient	Male	63	-	-	-	2020/2/1	2020/2/2	-	2020-2-2	-	2020/2/20
S074	YC5	Follow-up patient	Male	63	-	-	-	2020/2/1	2020/2/2	-	2020-2-2	-	2020/2/23
S075	YC5	Follow-up patient	Male	63	-	-	-	2020/2/1	2020/2/2	-	2020-2-2	-	2020/2/26
S076	YC5	Follow-up patient	Male	63	-	-	-	2020/2/1	2020/2/2	-	2020-2-2	-	2020/2/29
S077	YC5	Follow-up patient	Male	63	-	-	-	2020/2/1	2020/2/2	-	2020-2-2	-	2020/3/3
S078	YC5	Follow-up patient	Male	63	-	-	-	2020/2/1	2020/2/2	-	2020-2-2	-	2020/3/6
S079	YC5	Follow-up patient	Male	63	-	-	-	2020/2/1	2020/2/2	-	2020-2-2	-	2020/3/9
S080	YC5	Follow-up patient	Male	63	-	-	-	2020/2/1	2020/2/2	-	2020-2-2	-	2020/3/12
S081	YC6	Follow-up patient	Male	18	-	-	-	2020/1/31	2020/2/3	-	2020/2/2	-	2020/2/5
S082	YC6	Follow-up patient	Male	18	-	-	-	2020/1/31	2020/2/3	-	2020/2/2	-	2020/2/11
S083	YC6	Follow-up patient	Male	18	-	-	-	2020/1/31	2020/2/3	-	2020/2/2	-	2020/2/20
S084	YC6	Follow-up patient	Male	18	-	-	-	2020/1/31	2020/2/3	-	2020/2/2	-	2020/2/23
S085	YC6	Follow-up patient	Male	18	-	-	-	2020/1/31	2020/2/3	-	2020/2/2	-	2020/2/26
S086	YC6	Follow-up patient	Male	18	-	-	-	2020/1/31	2020/2/3	-	2020/2/2	-	2020/2/29
S087	YC6	Follow-up patient	Male	18	-	-	-	2020/1/31	2020/2/3	-	2020/2/2	-	2020/3/3
S088	YC7	Follow-up patient	Female	46	-	-	-	2020/2/1	2020/2/3	-	2020-2-1	-	2020/2/5
S089	YC7	Follow-up patient	Female	46	-	-	-	2020/2/1	2020/2/3	-	2020-2-1	-	2020/2/8
S090	YC7	Follow-up patient	Female	46	-	-	-	2020/2/1	2020/2/3	-	2020-2-1	-	2020/2/11
S091	YC7	Follow-up patient	Female	46	-	-	-	2020/2/1	2020/2/3	-	2020-2-1	-	2020/2/14
S092	YC7	Follow-up patient	Female	46	-	-	-	2020/2/1	2020/2/3	-	2020-2-1	-	2020/2/17
S093	YC7	Follow-up patient	Female	46	-	-	-	2020/2/1	2020/2/3	-	2020-2-1	-	2020/2/20
S094	YC7	Follow-up patient	Female	46	-	-	-	2020/2/1	2020/2/3	-	2020-2-1	-	2020/2/23
S095	YC7	Follow-up patient	Female	46	-	-	-	2020/2/1	2020/2/3	-	2020-2-1	-	2020/2/26
S101	C161	Healthy controls	Female	40	-	-	-	-	-	-	-	-	-
S102	C162	Healthy controls	Male	57	-	-	-	-	-	-	-	-	-
S103	C163	Healthy controls	Male	72	-	-	-	-	-	-	-	-	-
S104	C164	Healthy controls	Male	44	159.5	59.3	23.3	-	-	-	-	-	-
S105	C165	Healthy controls	Female	50	153	58.9	25.2	-	-	-	-	-	-
S106	C166	Healthy controls	Male	49	166.5	72.7	26.2	-	-	-	-	-	-
S107	C167	Healthy controls	Female	65	159	68.3	27	-	-	-	-	-	-
S108	C168	Healthy controls	Female	40	-	-	-	-	-	-	-	-	-
S109	C169	Healthy controls	Female	51	162	56.8	21.6	-	-	-	-	-	-
S110	C170	Healthy controls	Male	39	180.5	100	30.7	-	-	-	-	-	-
S111	C171	Healthy controls	Male	50	161.5	65.7	25.2	-	-	-	-	-	-
S112	C172	Healthy controls	Female	66	-	-	-	-	-	-	-	-	-
S113	C173	Healthy controls	Male	31	182	95.2	28.7	-	-	-	-	-	-
S114	C174	Healthy controls	Female	54	-	-	-	-	-	-	-	-	-
S115	C175	Healthy controls	Female	52	-	-	-	-	-	-	-	-	-
S116	C176	Healthy controls	Female	25	-	-	-	-	-	-	-	-	-
S117	C177	Healthy controls	Male	22	-	-	-	-	-	-	-	-	-

## Sheet: non-COVID-19
Clinical information of 20 non-COVID-19 patients.
Sample	Type	Gender	Age	Height	Weight	BMI	Symptoms
S138	non-COVID-19	Female	62	-	-	-	fever
S139	non-COVID-19	Female	66	-	-	-	fever
S140	non-COVID-19	Male	15	-	-	-	cold
S141	non-COVID-19	Female	68	-	-	-	fever
S142	non-COVID-19	Female	34	-	-	-	cold
S143	non-COVID-19	Male	29	-	-	-	fever
S144	non-COVID-19	Male	40	-	-	-	cold
S145	non-COVID-19	Male	28	-	-	-	cold
S146	non-COVID-19	Male	31	-	-	-	cold
S147	non-COVID-19	Female	35	-	-	-	fever
S148	non-COVID-19	Female	16	-	-	-	cold
S149	non-COVID-19	Male	54	-	-	-	fever
S150	non-COVID-19	Female	59	-	-	-	fever
S151	non-COVID-19	Male	60	-	-	-	cold
S152	non-COVID-19	Female	60	-	-	-	fever
S153	non-COVID-19	Male	17	-	-	-	cold
S154	non-COVID-19	Male	37	-	-	-	fever
S155	non-COVID-19	Female	44	-	-	-	fever
S156	non-COVID-19	Male	62	-	-	-	cold
S157	non-COVID-19	Female	53	-	-	-	fever
