# Supplementary material for: Integrated cytokine and metabolite analysis reveals immunometabolic reprogramming in COVID-19 patients with therapeutic implications
Source: Nat Commun. 2021 Mar 12;12:1618. doi: 10.1038/s41467-021-21907-9 (PMC7955129; doi:10.1038/s41467-021-21907-9)
Supplement: Supplementary file 5 — Supplementary Data 2 [file 41467_2021_21907_MOESM5_ESM.xlsx]

## Sheet: targeted-COVID19 and Ctrl
Raw mass spectrometry data of targeted metabolomics data of serum from 44 COVID-19 patients (23 severe patients, 14 mild patients, and 7 follow-up patients) and 17 healthy controls.
Metabolite	Batch01_S066	Batch01_S037	Batch01_S082	Batch01_S013	Batch01_S062	Batch01_S016	Batch01_S072	Batch01_S006	Batch01_S046	Batch01_S063	Batch01_S116	Batch01_S031	Batch01_S048	Batch01_S081	Batch01_S049	Batch01_S075	Batch01_S094	Batch01_S115	Batch01_S092	Batch01_S111	Batch01_S117	Batch01_S105	Batch01_S107	Batch01_S070	Batch01_S055	Batch01_S058	Batch01_S002	Batch01_S054	Batch01_S065	Batch01_S103	Batch01_S009	Batch01_S040	Batch01_S051	Batch01_S014	Batch01_S044	Batch01_S017	Batch01_S083	Batch01_S021	Batch01_S056	Batch01_S089	Batch01_S113	Batch01_S001	Batch01_S020	Batch01_S024	Batch01_S019	Batch01_S071	Batch01_S008	Batch01_S015	Batch01_S086
1-Methylhistidine	2.83156e+06	3.17034e+06	3.95507e+06	1.08059e+06	1.62709e+06	1.29951e+06	3.66277e+06	811130	2.89438e+06	1.84707e+06	1.389e+06	1.61332e+06	3.44256e+06	2.17883e+06	2.90774e+06	2.53949e+06	2.85405e+06	1.15431e+06	1.492e+06	2.8828e+06	2.14256e+06	1.03516e+06	1.61482e+06	3.05883e+06	3.11278e+06	2.23618e+06	1.42256e+06	2.13323e+06	2.21178e+06	1.37263e+06	1.64496e+06	1.28921e+06	4.15473e+06	1.64064e+06	1.83961e+06	1.89732e+06	2.98874e+06	2.40869e+06	2.95218e+06	1.8588e+06	1.79193e+06	1.12673e+06	2.44376e+06	1.70996e+06	924395	2.42756e+06	1.85637e+06	1.1811e+06	2.20544e+06
Acetylcarnitine	1.73662e+07	5.02402e+07	1.94095e+07	8.83826e+06	2.28558e+07	5.82456e+07	1.56856e+07	1.48392e+07	1.46066e+07	2.09748e+07	2.84605e+07	1.42422e+07	1.9503e+07	8.99999e+06	1.71148e+07	1.2408e+07	1.18551e+07	2.94245e+07	1.38107e+07	3.24907e+07	4.39644e+07	2.51943e+07	2.27037e+07	2.41392e+07	1.59362e+07	7.74508e+06	3.16049e+07	1.41414e+07	1.96663e+07	6.4421e+07	4.09392e+07	1.26445e+07	1.63879e+07	1.71829e+07	1.1425e+07	3.26366e+07	1.84974e+07	1.26791e+07	1.32732e+07	2.81784e+07	3.87796e+07	8.25126e+06	2.71621e+07	2.1591e+07	1.24017e+07	1.57867e+07	2.49181e+07	4.88185e+07	1.15068e+07
Alanine/Sarcosine	1.41306e+07	1.47599e+07	1.72352e+07	1.51494e+07	1.47939e+07	6.67832e+06	1.53679e+07	1.44657e+07	2.13188e+07	1.5228e+07	9.14162e+06	1.49212e+07	2.2598e+07	1.14409e+07	1.66721e+07	1.79958e+07	1.19424e+07	1.20334e+07	1.15196e+07	1.07468e+07	9.67885e+06	9.86092e+06	1.05279e+07	1.81401e+07	1.93046e+07	1.36209e+07	1.09015e+07	1.46999e+07	1.3821e+07	8.40836e+06	1.11718e+07	1.58138e+07	1.98577e+07	1.53022e+07	2.08366e+07	2.0229e+07	1.39887e+07	2.55793e+07	1.64753e+07	8.18846e+06	8.85766e+06	1.35733e+07	2.60555e+07	1.5158e+07	1.20166e+07	1.98925e+07	1.42949e+07	1.00941e+07	1.26791e+07
Arginine	6.01092e+06	9.01752e+06	4.8466e+06	1.12236e+07	7.52505e+06	6.86959e+06	7.87363e+06	6.23962e+06	4.87781e+06	8.27134e+06	4.17509e+06	7.77772e+06	5.57893e+06	4.84732e+06	5.03507e+06	7.05666e+06	4.81037e+06	4.25323e+06	4.71923e+06	5.36068e+06	4.30836e+06	3.43681e+06	4.54484e+06	1.01758e+07	4.56214e+06	6.04134e+06	9.58512e+06	5.78058e+06	5.81056e+06	5.2993e+06	8.37004e+06	6.99549e+06	4.84745e+06	9.45123e+06	4.39653e+06	7.81291e+06	5.40963e+06	4.29687e+06	6.60421e+06	5.23673e+06	3.22907e+06	6.65802e+06	1.48291e+07	6.36851e+06	7.91957e+06	1.07969e+07	6.90762e+06	7.94627e+06	4.68241e+06
Asparagine	676219	1.13773e+06	1.49513e+06	1.26456e+06	969291	1.00489e+06	1.2383e+06	1.15495e+06	1.06192e+06	1.16967e+06	1.00743e+06	1.28397e+06	1.2118e+06	1.03941e+06	923750	799610	891086	940677	1.09207e+06	1.07428e+06	1.18347e+06	981542	955502	1.33864e+06	1.44191e+06	992154	1.14852e+06	1.14104e+06	864089	933716	982054	1.15993e+06	623124	1.0872e+06	877014	1.34103e+06	1.19118e+06	1.6102e+06	1.10302e+06	810825	957589	1.18019e+06	1.83553e+06	1.07784e+06	1.11887e+06	1.53509e+06	1.38728e+06	1.10878e+06	687490
Aspartic acid	1.77051e+06	2.58318e+06	3.20226e+06	4.07678e+06	1.80569e+06	3.12894e+06	2.07965e+06	1.56993e+06	1.72888e+06	2.16339e+06	1.40894e+06	2.60966e+06	2.11116e+06	1.5727e+06	1.55915e+06	2.25771e+06	994563	1.5551e+06	1.28228e+06	1.98548e+06	1.26294e+06	1.10072e+06	1.55045e+06	2.41549e+06	2.90229e+06	1.25905e+06	3.59803e+06	1.74759e+06	2.07842e+06	1.21201e+06	3.20516e+06	1.5634e+06	2.11937e+06	3.47953e+06	2.00105e+06	2.08116e+06	1.42031e+06	3.21589e+06	1.6978e+06	1.82236e+06	1.19541e+06	2.22148e+06	3.7239e+06	2.11007e+06	2.41506e+06	2.11823e+06	1.7478e+06	4.79129e+06	1.71546e+06
Betaine	1.64196e+07	1.43584e+07	1.50385e+07	2.02843e+07	2.74588e+07	2.65346e+07	1.67904e+07	1.49875e+07	1.88505e+07	2.01459e+07	1.3674e+07	1.78704e+07	2.3214e+07	1.8099e+07	1.74725e+07	1.81443e+07	1.66579e+07	1.7402e+07	1.7253e+07	1.40912e+07	1.49182e+07	1.9155e+07	1.37845e+07	2.6907e+07	1.86867e+07	2.09687e+07	2.55921e+07	2.47468e+07	1.59908e+07	1.48717e+07	1.89693e+07	1.92573e+07	1.89709e+07	1.89792e+07	2.58835e+07	3.24092e+07	2.30734e+07	1.47686e+07	2.38305e+07	1.89281e+07	1.69129e+07	2.19246e+07	2.63525e+07	1.81986e+07	2.43065e+07	1.7715e+07	1.26285e+07	1.91494e+07	2.16798e+07
Carnitine	4.94166e+07	7.29194e+07	3.66989e+07	5.70691e+07	6.83384e+07	5.48592e+07	5.0974e+07	6.71906e+07	4.17185e+07	6.24419e+07	36847119	5.18885e+07	5.33016e+07	3.92381e+07	4.37323e+07	4.42499e+07	3.4012e+07	4.44213e+07	4.31731e+07	3.48125e+07	4.64253e+07	3.59089e+07	3.93984e+07	8.58026e+07	3.78859e+07	2.74384e+07	6.07528e+07	3.8538e+07	5.41566e+07	5.07889e+07	6.2494e+07	4.82799e+07	5.14424e+07	6.86348e+07	4.68617e+07	6.59886e+07	4.77686e+07	2.55262e+07	4.00268e+07	3.94942e+07	4.31589e+07	3.72439e+07	7.38896e+07	5.85066e+07	4.88209e+07	7.46901e+07	5.93684e+07	4.45074e+07	3.92805e+07
Choline	1.33015e+07	2.44167e+07	2.99773e+07	1.21439e+07	1.42936e+07	1.41932e+07	1.66194e+07	1.46924e+07	1.83077e+07	1.49958e+07	1.55388e+07	2.10546e+07	2.05806e+07	1.56871e+07	1.46901e+07	2.79455e+07	1.26332e+07	2.05464e+07	1.22945e+07	2.41171e+07	1.94643e+07	1.59291e+07	2.14522e+07	1.60215e+07	3.22827e+07	1.34462e+07	1.4471e+07	2.11816e+07	1.50001e+07	1.90745e+07	2.05406e+07	1.64062e+07	3.36419e+07	2.5588e+07	4.51655e+07	3.34583e+07	1.30904e+07	4.45044e+07	1.91057e+07	1.51173e+07	1.83054e+07	2.64185e+07	3.04655e+07	1.86771e+07	1.54326e+07	1.73123e+07	2.00344e+07	2.14065e+07	2.86336e+07
Citrulline	4.01429e+06	4.98093e+06	3.96941e+06	3.55314e+06	4.27499e+06	3.57123e+06	5.60461e+06	3.07586e+06	3.84216e+06	4.91438e+06	4.39667e+06	3.43819e+06	4.43891e+06	4.45789e+06	4.37547e+06	4.29619e+06	5.53932e+06	5.10272e+06	3.93221e+06	5.50864e+06	4.26689e+06	6.89131e+06	5.8766e+06	4.63097e+06	5.29249e+06	4.94888e+06	5.20612e+06	6.82611e+06	4.48161e+06	5.16923e+06	2.0451e+06	4.24942e+06	4.36955e+06	4.91574e+06	3.5144e+06	6.6553e+06	3.70935e+06	4.86929e+06	6.72533e+06	4.39093e+06	3.68689e+06	2.89387e+06	4.26435e+06	3.322e+06	3.75215e+06	5.91521e+06	3.48381e+06	3.08016e+06	3.0687e+06
Creatine	1.02729e+07	2.68866e+07	1.03495e+07	2.68741e+07	2.01831e+07	4.21839e+07	1.89516e+07	2.22501e+07	1.54301e+07	2.41219e+07	1.08128e+07	1.98068e+07	1.52684e+07	1.31599e+07	1.11366e+07	1.49727e+07	7.1575e+06	1.65833e+07	8.42519e+06	1.53596e+07	6.4688e+06	1.70946e+07	1.30403e+07	8.57796e+06	1.45011e+07	1.56467e+07	1.77085e+07	2.01519e+07	9.09905e+06	1.05508e+07	1.08396e+07	1.2134e+07	1.50043e+07	1.55015e+07	1.13443e+07	2.02279e+07	1.00742e+07	1.31459e+07	1.20713e+07	8.05072e+06	1.20696e+07	2.07799e+07	4.9342e+06	2.17961e+07	6.85865e+06	2.28794e+07	4.10903e+07	1.36352e+07	8.17117e+06
Creatinine	4.51842e+06	6.59365e+06	8.28111e+06	4.43843e+06	4.70832e+06	3.41794e+06	8.76709e+06	3.48526e+06	6.46395e+06	5.35134e+06	4.62883e+06	5.62421e+06	7.15713e+06	8.02552e+06	7.04305e+06	5.56482e+06	4.50723e+06	4.18529e+06	4.68061e+06	7.82171e+06	8.60439e+06	5.88068e+06	4.60933e+06	8.82003e+06	4.13724e+06	4.65385e+06	9.67662e+06	4.14127e+06	4.97755e+06	5.39766e+06	5.51598e+06	4.00185e+06	6.10461e+06	4914066	3.38304e+06	1.02024e+07	6.42571e+06	4.69796e+06	4.92888e+06	6.76667e+06	5.60187e+06	5.07648e+06	4.98147e+06	3.48076e+06	5.27133e+06	7.86669e+06	7.31122e+06	5.2529e+06	5.82703e+06
Cystathionine	54877.3	110006	67006.1	82488.7	61574.4	157286	186234	106479	86733.9	94558.8	30804.4	180970	116310	54879.3	79493.3	132613	73881.2	47702.6	64088.9	107156	53530.4	61946.7	66690	347555	100261	77742	95719.2	82614.8	59205.2	113971	68027.7	112373	127779	96817.4	101325	112811	57112.2	101719	113362	28287.1	39255.2	121832	406819	122720	76631.6	302563	170996	56967.6	62080.9
Cystine	2.51333e+06	5.60713e+06	3.59166e+06	3.45836e+06	2.68666e+06	3.09521e+06	1.08555e+07	1.30307e+06	4.86647e+06	2.62599e+06	2.38406e+06	3.30199e+06	3.69409e+06	2.44394e+06	3.27052e+06	7.24301e+06	2.48339e+06	1.93711e+06	2.90954e+06	3.73349e+06	2.83774e+06	2.10079e+06	3.22931e+06	6.1979e+06	2.88498e+06	2.84219e+06	3.68001e+06	4.44411e+06	3.15757e+06	2.81034e+06	2.29213e+06	2.94336e+06	4.20445e+06	4.75707e+06	3.55772e+06	8.25134e+06	1.90419e+06	8.96038e+06	4.20373e+06	5.32025e+06	1.9741e+06	4.64607e+06	3.2389e+06	4.17088e+06	2.56767e+06	7.2142e+06	4.729e+06	2.47266e+06	3.50743e+06
Glutamine	8.28543e+07	9.41081e+07	9.48337e+07	7.8672e+07	8.87284e+07	5.36132e+07	9.88979e+07	9.91243e+07	9.80287e+07	9.34298e+07	7.04639e+07	9.74421e+07	1.06281e+08	8.11107e+07	8.24926e+07	4.8394e+07	7.8831e+07	7.17236e+07	7.57403e+07	6.78215e+07	7.98368e+07	7.15767e+07	6.50138e+07	8.25365e+07	9.50633e+07	9.56593e+07	6.96755e+07	1.0685e+08	7.58149e+07	6.17592e+07	4.7715e+07	9.9102e+07	4.53253e+07	9.13265e+07	7.81518e+07	7.89133e+07	9.20461e+07	5.76839e+07	1.03348e+08	9.27552e+07	7.11894e+07	7.53473e+07	7.40172e+07	9.02479e+07	8.02468e+07	1.10079e+08	6.41085e+07	6.35677e+07	7.15203e+07
Glycerophosphocholine	4.96917e+06	7.82307e+06	9.30503e+06	4.68884e+06	6.29619e+06	6.26929e+06	8.38401e+06	8.64394e+06	1.23219e+07	8.0042e+06	5.27777e+06	6.01188e+06	1.80029e+07	8.35537e+06	6.63142e+06	1.83421e+07	4.08837e+06	5.41894e+06	3.90274e+06	3.84498e+06	4.33818e+06	6.16956e+06	6.08147e+06	9.59183e+06	1.24512e+07	4.58855e+06	5.3116e+06	7.3841e+06	5.34213e+06	4.06406e+06	6.33909e+06	7.08721e+06	2.86706e+07	9.72913e+06	3.35167e+07	2.12383e+07	4.80039e+06	1.29621e+07	9.5697e+06	7.1274e+06	4.06477e+06	5.8829e+06	8.33282e+06	6.55448e+06	5.76703e+06	1.11492e+07	6.0374e+06	9.88312e+06	1.89682e+07
Glycine	4.8161e+06	1.48937e+06	1.58046e+06	1.10979e+06	912985	1.0861e+06	980291	1.4009e+06	1.18291e+06	1.44377e+06	960452	1.18846e+06	1.7234e+06	1.1165e+06	1.97131e+06	1.34246e+06	693114	1.0215e+06	808656	1.08501e+06	1.16211e+06	1.0698e+06	1.04247e+06	1.03405e+06	1.98751e+06	1.57947e+06	1.38177e+06	1.71913e+06	1.30349e+06	869451	1.23116e+06	1.14768e+06	1.08702e+06	1.99924e+06	1.46897e+06	1.11192e+06	902665	1.40692e+06	1.58812e+06	1.12187e+06	697848	1.02965e+06	1.39971e+06	1.19162e+06	1.03365e+06	1.16151e+06	1.15513e+06	1.19931e+06	950849
Histidine	1.07835e+07	1.00631e+07	1.56482e+07	9.17582e+06	1.022e+07	6.29928e+06	8.87387e+06	1.14961e+07	1.14631e+07	1.11339e+07	9.51096e+06	1.25174e+07	1.23684e+07	1.01932e+07	1.07488e+07	9.75559e+06	1.00532e+07	1.00028e+07	9.87271e+06	8.87011e+06	1.1805e+07	8.7955e+06	1.02895e+07	7.80334e+06	1.35677e+07	1.0644e+07	6.43419e+06	1.1454e+07	1.01605e+07	1.04677e+07	7.91182e+06	8.58442e+06	1.27859e+07	7.62028e+06	1.10374e+07	1.00304e+07	1.16174e+07	1.19918e+07	1.10844e+07	9.22301e+06	9.80273e+06	9.7417e+06	1.04671e+07	7.46847e+06	7.98945e+06	9.25736e+06	7.67595e+06	7.12728e+06	1.02052e+07
Homoserine	7.54358e+06	1.39024e+07	1.67998e+07	1.15551e+07	8.77754e+06	1.15532e+07	1.22853e+07	1.43351e+07	1.03726e+07	1.12789e+07	9.96255e+06	1.44524e+07	1.27445e+07	1.05299e+07	1.01135e+07	1.05691e+07	1.11242e+07	1.19213e+07	1.21203e+07	9.95593e+06	1.20077e+07	9.55879e+06	7.77107e+06	1.54047e+07	1.69884e+07	1.2168e+07	8.95531e+06	1.27051e+07	9.76503e+06	7.58733e+06	6.47711e+06	1.50926e+07	1.19994e+07	1.27839e+07	1.17687e+07	1.27839e+07	1.15036e+07	1.40885e+07	1.1346e+07	9.73409e+06	9.34447e+06	1.32525e+07	1.40486e+07	1.46088e+07	1.39552e+07	2.30986e+07	1.76139e+07	7.54601e+06	1.05072e+07
Hydroxyproline	2.17341e+06	3.56094e+06	4.97467e+06	2.33787e+06	1.28126e+06	2.04379e+06	5.19438e+06	1.99112e+06	5.67699e+06	2.10619e+06	3.54468e+06	2.56341e+06	9.10155e+06	3.11433e+06	5.7225e+06	5.27725e+06	4.76952e+06	3.35301e+06	4.29084e+06	6.17975e+06	2.4908e+06	3.84379e+06	3.27409e+06	6.86216e+06	5.09017e+06	4.09092e+06	1.58362e+06	4.38156e+06	2.7794e+06	2.5386e+06	4.21356e+06	4.95533e+06	6.27728e+06	3.8107e+06	8.84514e+06	4.21005e+06	5.42063e+06	6.40795e+06	8.62851e+06	2.2568e+06	3.22407e+06	2.24556e+06	4.87433e+06	2.56674e+06	2.53613e+06	6.88253e+06	1.86668e+06	4.03404e+06	5.39251e+06
Hypoxanthine	5.60407e+06	8.13447e+06	4.96534e+07	5.76991e+06	2.96234e+06	6.30215e+06	6.73881e+06	6.42297e+06	8.18407e+06	4.44007e+06	4.14257e+06	8.84364e+06	9.39793e+06	3.07603e+06	8.77227e+06	3.53846e+06	4.56514e+06	3.83821e+06	4.40889e+06	5.25622e+06	2.79202e+06	2.37543e+06	3.12625e+06	4.3488e+06	38927666	3.7168e+06	5.30639e+06	3.14998e+06	7.04643e+06	3.45877e+06	2.52969e+06	6.87312e+06	6.78533e+06	4.65666e+06	5.77e+06	7.44506e+06	4.53555e+06	2.2993e+07	4.59377e+06	6.22834e+06	3.4241e+06	4.31744e+06	6.71717e+06	7.74242e+06	2.15559e+06	4.83024e+06	3.90875e+06	1.27405e+07	4.66737e+06
Isoleucine	3.12314e+07	3.99202e+07	5.98755e+07	3.5187e+07	3.58787e+07	4.76355e+07	4.69302e+07	3.0355e+07	5.06537e+07	6.00444e+07	3.01516e+07	6.23581e+07	6.67778e+07	2.58566e+07	6.07044e+07	3.77774e+07	4.08501e+07	3.28023e+07	3.82145e+07	3.84272e+07	3.60752e+07	2.74527e+07	2.74796e+07	36091421	4.92875e+07	3.96442e+07	3.48706e+07	3.6129e+07	3.04937e+07	3.50386e+07	4.03223e+07	5.90502e+07	5.9376e+07	4.30513e+07	6.95942e+07	4.61413e+07	4.03488e+07	5.90993e+07	4.27676e+07	2.84431e+07	4.12727e+07	3.97411e+07	5.15767e+07	2.90822e+07	3.13304e+07	4.31841e+07	3.03215e+07	2.56894e+07	4.16569e+07
Kynurenine	981564	1.58359e+06	1.64918e+06	1.18249e+06	1.06781e+06	1.77897e+06	1.36118e+06	884190	1.79734e+06	1.18515e+06	676647	1.24734e+06	1.90918e+06	1.30296e+06	1.28663e+06	1.22518e+06	1.02442e+06	688247	960138	1.04448e+06	830420	647985	1.00786e+06	1.54377e+06	1.42856e+06	1.39645e+06	2.36745e+06	1.64277e+06	932317	896428	4.17618e+06	901939	1.34867e+06	1.45144e+06	1.14939e+06	1.65502e+06	1.00173e+06	2.53177e+06	1.48343e+06	1.13043e+06	740863	1.53713e+06	1.1371e+06	1.21576e+06	751191	980606	1.51662e+06	2.13656e+06	1.01222e+06
Leucine	6.75024e+07	7.87941e+07	1.20736e+08	9.07268e+07	8.11209e+07	1.06941e+08	9.62632e+07	5.77234e+07	1.00607e+08	1.19327e+08	6.57355e+07	1.23265e+08	1.23919e+08	5.51061e+07	104337867	8.34375e+07	6.77743e+07	7.17898e+07	6.55618e+07	7.41463e+07	7.19857e+07	5.88883e+07	5.60129e+07	8.32199e+07	1.06036e+08	7.48453e+07	8.77392e+07	8.95044e+07	6.20129e+07	6.86745e+07	8.10783e+07	8.8939e+07	1.12143e+08	9.98241e+07	1.07607e+08	8.74098e+07	7.85415e+07	1.14939e+08	8.27059e+07	6.24587e+07	8.48155e+07	8.28949e+07	1.21266e+08	6.73589e+07	7.2076e+07	9.76326e+07	8.83717e+07	7.26955e+07	7.85837e+07
Lysine	1.09802e+07	1.1235e+07	1.68635e+07	1.45593e+07	1.32116e+07	1.10311e+07	1.55777e+07	1.43472e+07	1.44427e+07	1.84463e+07	1.08978e+07	1.62447e+07	1.35499e+07	9.96339e+06	1.19292e+07	1.22651e+07	1.00308e+07	1.20973e+07	9.66817e+06	1.18734e+07	1.2619e+07	1.14017e+07	1.14211e+07	1.74815e+07	1.16856e+07	1.15755e+07	1.13786e+07	1.10094e+07	9.37618e+06	1.27766e+07	8.21356e+06	11917489	1.32794e+07	1.23993e+07	1.13466e+07	1.48163e+07	1.06752e+07	1.79514e+07	1.13275e+07	8.61303e+06	1.02164e+07	1.67939e+07	1.78719e+07	1.05003e+07	1.38482e+07	2.33614e+07	1.50232e+07	1.05786e+07	9.02745e+06
Methionine	3.11854e+06	4.64295e+06	7.75103e+06	5.26145e+06	3.9694e+06	3.2457e+06	3.87702e+06	8.41019e+06	5.3123e+06	5.83849e+06	3.80787e+06	6.5152e+06	5.70342e+06	3.66797e+06	3.86953e+06	3.38047e+06	3.54653e+06	4.32722e+06	3.34552e+06	3.25263e+06	4.53134e+06	2.96055e+06	3.23385e+06	7.18223e+06	5.75204e+06	4.18251e+06	4.15471e+06	3.3291e+06	3.054e+06	3.40482e+06	3.98523e+06	5.04609e+06	4.36527e+06	3.95898e+06	5.9336e+06	4.37117e+06	4.27938e+06	4.47979e+06	4.02809e+06	3.27758e+06	3.89661e+06	5.28842e+06	7.96907e+06	4.0115e+06	3.82429e+06	6.91324e+06	5.86861e+06	3.61776e+06	4.44105e+06
Dimethylglycine	3.00054e+06	5.50356e+06	6.54427e+06	2.69881e+06	3.10452e+06	3.29833e+06	3.7353e+06	3.25086e+06	4.23728e+06	3.36466e+06	3.26766e+06	4.72924e+06	4.6859e+06	3.65062e+06	3.3264e+06	5.77782e+06	2.80022e+06	4.68233e+06	2.72437e+06	5.25691e+06	4.26696e+06	3.46046e+06	4.49228e+06	3.52106e+06	7.06815e+06	3.18304e+06	3.22199e+06	4.37176e+06	3.39231e+06	4.00268e+06	4.50305e+06	3.735e+06	7.59888e+06	5.46466e+06	9.42223e+06	7.37839e+06	2.80971e+06	9.36992e+06	4.03632e+06	3.37294e+06	4.18058e+06	5.85659e+06	6.36939e+06	3.81935e+06	3.58792e+06	3.6311e+06	4.55836e+06	4.8466e+06	6.05284e+06
Ornithine	3.00869e+06	2.60878e+06	7.11215e+06	3.83207e+06	3.73202e+06	3.35476e+06	5.01763e+06	3.63878e+06	4.1384e+06	3.53528e+06	3.83339e+06	3.94266e+06	6.70896e+06	3.94804e+06	5.95613e+06	3.41723e+06	8.29195e+06	3.44163e+06	4.74452e+06	4.32625e+06	3.27574e+06	3.1448e+06	3.1619e+06	4.04221e+06	1.44171e+07	2.68704e+06	2.85716e+06	3.88065e+06	1.09258e+07	3.26544e+06	2.81747e+06	3.36235e+06	4.08031e+06	4.60501e+06	5.51773e+06	3.72568e+06	2.26864e+06	6.82173e+06	5.10518e+06	2.4026e+06	2.97955e+06	4.47582e+06	3.84399e+06	2.96078e+06	3.64273e+06	5.78267e+06	4.25202e+06	3.88151e+06	6.77089e+06
Phenylalanine	8.64586e+07	1.21346e+08	1.33653e+08	1.43815e+08	9.99413e+07	1.28765e+08	1.17651e+08	1.1524e+08	1.09601e+08	1.19189e+08	7.78051e+07	132911754	1.27422e+08	9.27487e+07	1.04265e+08	1.21839e+08	6.81321e+07	8.4701e+07	7.94137e+07	8.85953e+07	8.28133e+07	6.99487e+07	7.36478e+07	1.29109e+08	1.22738e+08	8.10013e+07	1.48546e+08	1.01425e+08	94201174	7.8862e+07	1.48694e+08	1.04326e+08	1.29177e+08	1.42621e+08	1.24849e+08	1.29759e+08	8.88015e+07	1.39512e+08	9.85293e+07	8.76652e+07	9.09975e+07	1.37288e+08	1.59996e+08	1.10465e+08	1.2052e+08	1.2943e+08	1.45673e+08	1.49927e+08	1.01851e+08
Proline	5.46527e+07	7.87069e+07	8.51997e+07	7.82704e+07	6.81123e+07	6.65353e+07	7.67397e+07	7.38707e+07	8.22403e+07	9.26778e+07	6.18466e+07	1.26547e+08	1.24149e+08	7.18867e+07	9.44307e+07	8.29151e+07	8.13279e+07	5.09687e+07	8.90735e+07	6.40211e+07	8.06869e+07	7.30872e+07	6.31295e+07	1.08831e+08	1.42838e+08	7.84685e+07	5.48894e+07	9.1711e+07	7.49396e+07	5.86999e+07	5.84657e+07	9.58682e+07	9.36904e+07	1.05674e+08	1.24931e+08	1.09495e+08	6.35527e+07	1.11968e+08	1.04629e+08	4.92684e+07	5.73054e+07	5.29266e+07	91744430	7.93771e+07	5.91474e+07	1.13928e+08	111003391	6.53843e+07	7.3941e+07
Serine	1.81968e+06	2.8705e+06	3.66411e+06	2.84448e+06	2.11562e+06	2.40777e+06	2.27527e+06	2.30751e+06	2.20349e+06	2.3045e+06	2.70043e+06	2.85445e+06	2.3663e+06	2.44357e+06	1.86302e+06	2.56334e+06	2.14054e+06	3.00391e+06	2.04286e+06	2.63862e+06	2.25475e+06	1.96394e+06	2.75128e+06	2.60877e+06	3.28502e+06	2.48619e+06	2.85738e+06	2.76915e+06	2.29348e+06	1.95712e+06	2.81236e+06	2.36917e+06	2.61056e+06	3.35731e+06	3.0267e+06	2.44536e+06	2.76704e+06	2.99159e+06	2.61083e+06	2.08129e+06	1.99178e+06	2.69589e+06	3.52066e+06	2.48954e+06	2.7962e+06	2.43675e+06	3.0988e+06	2.59165e+06	2.82329e+06
Trimethyllysine	318487	360667	518216	250778	210256	391438	929256	398146	391637	248022	218266	341118	476752	332875	440575	564370	456822	222318	342971	616686	390022	365861	259299	896502	431160	433797	311207	316723	274479	285715	495861	395241	477735	378703	466546	495187	442632	506727	438417	251247	366494	481328	947692	279024	299749	847675	477039	342434	339250
Tryptophan	4.66691e+07	6.78101e+07	8.77379e+07	6.45654e+07	5.1369e+07	3.95685e+07	6.00232e+07	5.61119e+07	7.46979e+07	7.48873e+07	4.98168e+07	6.72018e+07	9.24097e+07	6.25205e+07	7.24681e+07	5.80635e+07	4.64313e+07	4.63146e+07	4.54017e+07	4.8751e+07	5.08775e+07	37349451	4.84964e+07	5.23565e+07	6.70502e+07	5.8814e+07	3.844e+07	6.34594e+07	4.12439e+07	5.0381e+07	2.99435e+07	7.73761e+07	7.09077e+07	5.50968e+07	9.07178e+07	7.49232e+07	6.32107e+07	5.9618e+07	5.66039e+07	3.64083e+07	5.19895e+07	6.08343e+07	6.2818e+07	6.00403e+07	4.15719e+07	6.30124e+07	7.30754e+07	3.55816e+07	7.25429e+07
Tyrosine	1.89078e+07	2.92916e+07	3.0901e+07	3.20284e+07	1.87762e+07	1.77348e+07	2.01533e+07	2.38276e+07	2.32226e+07	3.57053e+07	1.51552e+07	2.31552e+07	2.92513e+07	1.93437e+07	2.04348e+07	1.5714e+07	1.51954e+07	1.77358e+07	1.50766e+07	1.33749e+07	1.582e+07	1.34682e+07	1.36927e+07	2.42976e+07	2.04984e+07	1.51379e+07	2.78692e+07	2.05617e+07	1.98012e+07	1.48218e+07	1.74498e+07	1.68188e+07	2.41873e+07	22870095	2.53112e+07	2.35385e+07	1.5306e+07	3.30131e+07	2.00571e+07	1.72833e+07	1.26187e+07	1.86191e+07	3.24384e+07	2.22192e+07	1.42964e+07	2.34151e+07	4.04697e+07	2.5284e+07	1.62521e+07
Urea	1.9466e+07	2.02379e+07	2.24658e+07	1.13568e+07	1.68643e+07	1.71041e+07	3.29737e+07	2.13485e+07	1.59324e+07	2.01293e+07	1.61759e+07	1.96653e+07	1.97563e+07	1.86476e+07	1.85446e+07	2.29379e+07	1.57919e+07	1.8142e+07	1.43627e+07	2.77992e+07	1.50383e+07	2.53696e+07	1.95449e+07	3.26464e+07	1.54795e+07	1.58524e+07	1.14415e+07	1.3978e+07	2.21856e+07	2.41613e+07	1.71047e+07	1.36633e+07	1.79759e+07	1.47523e+07	1.1709e+07	27160282	1.33708e+07	1.89605e+07	2.10235e+07	1.14454e+07	2.03625e+07	1.73455e+07	2.48215e+07	1.20383e+07	1.12485e+07	2.65859e+07	2.16244e+07	1.25532e+07	1.21698e+07
Valine/Norvaline	1.91935e+07	1.90788e+07	2.4657e+07	2.18911e+07	1.95712e+07	2.35705e+07	2.46293e+07	1.79363e+07	2.44569e+07	2.57103e+07	1.62632e+07	2.912e+07	3.20622e+07	1.6728e+07	2.63071e+07	2.05237e+07	1.94718e+07	1.89477e+07	1.75599e+07	2.00313e+07	1.77299e+07	1.84304e+07	1.50158e+07	2.04603e+07	2.57634e+07	2.18347e+07	1.9342e+07	2.33113e+07	1.58053e+07	1.66807e+07	2.10768e+07	2.38357e+07	2.89975e+07	2.35212e+07	2.67674e+07	2.16978e+07	2.07656e+07	2.86514e+07	2.2734e+07	1.26176e+07	2.09802e+07	2.27892e+07	2.91347e+07	1.71756e+07	1.81736e+07	2.45895e+07	2.42787e+07	1.48063e+07	1.97034e+07
Glucose/Fructose	117711	165408	67803.1	117367	217552	175645	142326	216621	135333	223820	146576	120225	139167	113686	127107	128161	122509	137461	145099	138145	137161	251380	123915	233710	105495	147258	327624	129041	131033	99858.3	248863	121153	137598	167322	147767	373843	123054	47082.8	155524	126460	163339	157052	191401	143172	169998	180037	183500	240126	180041
Glutamate	493579	1.03273e+06	1.2495e+06	879565	628876	708712	575924	554089	702252	612351	614937	943682	866643	442265	662273	1.35623e+06	357571	662077	464440	842962	564256	570444	574045	801560	1.24528e+06	414848	1.08081e+06	598179	542036	517983	821809	477862	1.82285e+06	1.11294e+06	835367	1.43127e+06	570021	1.97609e+06	607083	513436	532816	1.22353e+06	2.16739e+06	699603	750682	856357	976966	992238	637806
Inositol	11688.8	22168	22585.8	13791.4	18091.7	12923.1	12922.4	9012.3	21751.6	30172.3	7392.12	13971.7	19282	12525	19121.8	10459	10658.5	11704.4	12119.6	16640.4	13593.5	10023.8	14797.4	23608.4	20731.1	11307.1	25932.9	18080.2	15400.4	15577.8	14771.6	12935.3	14367.7	20941.4	15147.3	23227.9	11904.1	19702.5	21346.7	15024.8	21194	19600.2	30031	16413.2	14409.9	21804.1	16220.7	17889.4	13102.7
Lactic acid	3.38039e+06	4.42141e+06	9.0945e+06	4.00796e+06	3.60242e+06	3.7039e+06	4.3062e+06	4.56804e+06	5.43043e+06	3.39729e+06	3.50225e+06	3.79399e+06	6.46691e+06	3.24777e+06	4.63373e+06	3.76808e+06	3.37823e+06	3.4779e+06	3.7201e+06	4.97023e+06	4.03896e+06	3.66964e+06	3.46933e+06	4.3825e+06	8.65283e+06	2.86178e+06	3.28903e+06	3.70122e+06	3.75281e+06	3.55915e+06	3.59841e+06	4.27366e+06	5.33543e+06	4.41836e+06	6.33743e+06	6.68291e+06	3.89946e+06	9.86796e+06	3.70119e+06	2.61909e+06	3.83643e+06	4.26012e+06	9.29487e+06	3.99992e+06	3.33996e+06	5.01655e+06	6.71731e+06	3.77592e+06	4.08224e+06
1-Methyladenosine	2.96313e+07	2.16016e+07	2.08483e+07	2.23639e+07	2.33115e+07	1.26778e+07	2.55297e+07	2.4587e+07	2.70193e+07	2.2962e+07	1.2041e+07	2.3092e+07	4.05747e+07	2.6881e+07	3.11291e+07	1.5044e+07	2.84649e+07	2.02844e+07	2.78287e+07	2.65599e+07	1.65534e+07	1.51183e+07	2.43427e+07	2.26763e+07	2.81422e+07	3.12918e+07	2.13921e+07	3.4177e+07	2.93842e+07	1.63374e+07	2.59308e+07	2.35447e+07	1.37103e+07	3.12047e+07	6.44188e+06	3.66122e+07	2.57699e+07	2.65486e+07	3.3535e+07	1.72896e+07	1.48116e+07	2.59278e+07	3.32916e+07	2.86251e+07	2.16186e+07	2.02929e+07	1.80727e+07	1.96051e+07	4.64919e+06
1-Methylnicotinamide	747151	989252	888412	637972	413233	907276	1.5451e+06	968822	622708	646472	1.24768e+06	797157	1.02714e+06	639012	700234	200779	539082	1.14081e+06	429723	621873	613531	911367	669025	330389	645433	1.12194e+06	1.35867e+06	346224	833138	597515	3.2398e+06	179095	655854	236692	184066	811067	651145	439408	924938	772997	660101	1.28524e+06	251131	497386	417472	366091	308785	698204	442877
2-Aminoadipic acid	3.0562e+06	4.03507e+06	3.82763e+06	4.94197e+06	4.8176e+06	5.21634e+06	6.43438e+06	3.08318e+06	5.88714e+06	7.44602e+06	2.83435e+06	6.59799e+06	5.63357e+06	2.56791e+06	5.43478e+06	4.61757e+06	3.39555e+06	2.96654e+06	2.82668e+06	5.4949e+06	3.63891e+06	3.62614e+06	2.66917e+06	7.46162e+06	2.22632e+06	2.38548e+06	4.04924e+06	3.22776e+06	2.88828e+06	3.64427e+06	3.18771e+06	2.7221e+06	6.85491e+06	3.90366e+06	2.77521e+06	4.09057e+06	3.08762e+06	6.60395e+06	2.33306e+06	1.79453e+06	3.82777e+06	6.0745e+06	8.59521e+06	3.35309e+06	3.30503e+06	7.05147e+06	6.37926e+06	2.80187e+06	2.99726e+06
2-Aminooctanoic acid	475407	373123	1.03366e+06	205202	258404	196842	783916	197283	768814	390961	844814	391952	1.2589e+06	710720	912514	499183	432882	897016	526365	1.83554e+06	503539	485757	562671	478186	545993	367964	870735	526756	564037	778192	242119	478843	669066	490402	754337	430373	539785	400938	1.08748e+06	1.04428e+06	1.58979e+06	488828	245599	460045	244071	550048	63373.8	298680	698196
Deoxycytidine	89930.9	98381.1	189748	80010	116784	89767.9	70463.3	48517.1	148598	68400.6	41450	58811.9	123825	134929	101386	86974.5	84589.7	31071	94729	49956.1	51842.9	31791.5	46084.7	100508	153364	96677.7	230763	140090	113937	42551.5	190934	37416.4	108413	108380	70483.6	96196.2	78080.4	82049.2	159141	99416.5	38310.5	50773.4	74280.5	77497.5	77084.6	67769.8	59334	246564	97542.1
Deoxyinosine	38484.6	79135.5	59932.6	52964.1	29677.7	71659.2	53462.3	109473	96831.7	36047	43921.3	41379	43191.4	29874.9	62501.3	34194.4	35119	27041.8	29594.3	39949.8	33225.1	23969.9	28226.1	30603	42947.5	39159	73233.2	23349	41781.9	29039.6	34431.6	44158.5	35664.7	47389.6	27709.1	48742.2	26877.8	57453.9	22686.4	42243	36212.7	44176.5	46527.4	44184.2	35296.6	31668	20380.7	81380.2	22303.5
Indoleacrylic acid	38167.4	43391.9	52475.3	54847.5	91792.2	16298	35604.1	20761.7	37653.9	49218.6	77624.1	35997.7	54286	36943.8	27490.6	42761.4	79015.7	16637	91264.5	109522	21146.1	513081	89633.6	30505.9	116184	12964	1000	30015.5	38922.2	1000	35228.8	19839.1	35339.1	40502.7	1000	1000	36417.3	11921.4	62919.6	64731.5	26735.6	1000	30258.5	25146.3	34733.7	35380.3	34521.1	10348.1	134576
3-Nitrotyrosine	252805	439798	409304	374589	220994	455059	432894	556931	426858	279140	238485	431138	558580	347298	389105	335949	306109	267427	274849	358299	265157	313002	379974	323217	611935	216289	482158	399345	422359	310553	427366	358621	384520	489821	450360	552753	202736	397426	363507	307055	474067	371409	491763	425210	225237	311261	391277	493593	338984
4-Pyridoxic acid	613132	595784	602727	502958	710224	246533	1.53768e+06	3.71554e+06	926864	704540	405301	527223	1.04141e+06	421884	692951	955541	361759	434079	376653	1.02934e+06	449855	544164	490494	256471	564933	1.29857e+06	933169	738703	399026	505786	749740	323545	802213	942032	384367	2.46283e+06	612701	1.17198e+06	524262	343948	485215	3.24316e+06	873455	384068	308736	618202	530853	1.25815e+06	289599
5-Hydroxyindoleacetic acid	1.52222e+06	2.30831e+06	2.51643e+06	889833	1.03836e+06	723023	410052	1.01476e+06	1.27614e+06	3.61521e+06	2.33411e+06	969817	1.96334e+06	713705	1.24353e+06	1.09588e+06	1.37391e+06	2.34874e+06	2.27705e+06	1.65891e+06	1.44968e+06	1.43369e+06	1.52307e+06	904507	3.23947e+06	1.06217e+06	531316	1.34884e+06	1.6253e+06	824702	213026	726000	943963	1.121e+06	1.05215e+06	2.37156e+06	952944	2.88934e+06	1.25727e+06	1.76284e+06	878216	1.23342e+06	313704	1.05713e+06	563288	1.17817e+06	287286	932083	794289
5-Hydroxy-L-tryptophan	375689	540113	448697	401220	468977	656616	794521	330046	487725	384318	320368	347969	545285	465315	363080	481928	429762	253852	340358	342132	306366	233819	426369	589312	422797	433547	563016	447353	324078	446603	1.13474e+06	440332	442739	476010	547428	468788	361633	697718	419584	440379	288995	280319	349834	406491	288629	486756	439132	529414	336508
5-Hydroxylysine	68122.8	100048	115155	134446	64418.2	90188.8	70680.3	89884.2	77333.3	86656.6	60742.8	76914.2	112278	65408.9	86544.9	66213.9	86454.8	69222.2	64295.3	89033.6	61775.3	75051.2	73625.6	125696	97521.9	93284.1	73609.3	81900.9	70480.8	60119.2	145213	107017	126734	128151	159892	68510.1	63168.8	125703	105889	61378.2	60468.3	71181.1	114443	64098.7	52071.4	86318.2	81028.8	82479.1	82019.8
Adenine	208954	288633	338592	401794	274015	405920	323336	445300	478583	239316	109827	341974	455107	333579	258625	428496	437492	130965	203698	156511	114331	142662	174094	225118	162038	236201	874887	343788	231109	202043	338729	308399	499576	324412	517081	194413	245132	101642	292251	313366	134843	217015	292121	730305	293246	220552	151388	161111	348049
Adenosine	1.64646e+06	2.56451e+06	1.94176e+06	2.58513e+06	2.41661e+06	2.99298e+06	7.31915e+06	4.03385e+06	8.35785e+06	1.97664e+06	2.0865e+06	2.24477e+06	2.48052e+06	1.77808e+06	2.02153e+06	1.43843e+06	9.02059e+06	2.02968e+06	1.8419e+06	3.50318e+06	2.13961e+06	2.84614e+06	2.30188e+06	2.00208e+06	1.61357e+06	2.0961e+06	3.49511e+06	1.96903e+06	2.3463e+06	2.05394e+06	2.81129e+06	3.30203e+06	1.71034e+06	4.67747e+06	1.16347e+06	2.3556e+06	1.76295e+06	2.505e+06	1.91346e+06	2.06597e+06	2.18227e+06	1.80899e+06	3.5543e+06	1.08168e+06	2.14736e+06	1.44516e+06	2.18972e+06	2.05705e+06	1.77449e+06
AICAR	71313.4	138636	140700	203639	85620.9	149443	82150.4	173422	62713.7	97583.7	98962	341512	108142	161340	107378	111872	48060	103990	97786.8	179301	107889	61149.1	106487	107666	213717	191259	128212	260091	82976.6	51968.5	151055	163864	158017	286585	1.55492e+06	159993	97870.2	300842	207724	73448.2	41725.2	66788.5	227486	205899	114841	89416.1	566364	103261	60465.1
cAMP	498561	190304	111846	450182	605065	121744	404597	276157	536363	464392	112829	318103	657387	530901	713527	356500	527563	102846	472544	109607	84315.1	126480	105725	436674	130499	541927	366884	757435	415671	152967	140911	468869	580043	192610	313774	297078	582472	145556	651949	370237	111673	96043.8	157471	536027	107431	252624	85785.4	102892	254205
12:0-Carnitine	423839	7.72672e+06	2.63827e+06	2.06124e+06	720866	1.1719e+06	1.34929e+06	1.27716e+06	1.19304e+06	759155	1.59726e+07	507282	1.98104e+06	1.52673e+06	1.07792e+06	446806	455811	4.17767e+06	612601	4.15067e+06	5.58033e+06	1.64081e+06	1.45793e+06	1.49657e+06	611076	385836	2.14026e+06	1.09539e+06	538437	1.27173e+07	1.01932e+06	607886	1.32275e+06	1.8767e+06	542361	1.60687e+06	982690	852322	393575	1.53842e+06	6.73696e+06	623838	1.01485e+06	1.30762e+06	1.21982e+06	600770	1.02809e+06	1.92253e+06	783091
14:0-Carnitine	155324	1.31128e+06	871204	254351	203068	213602	136519	303134	517335	294055	3.55481e+06	280014	510507	148385	301096	98814.7	150657	128697	224610	440898	610584	391217	188958	195498	188225	87945.7	509075	195481	332733	4.50368e+06	308263	210646	470755	569889	201513	893469	115225	929179	123810	423753	464279	147497	58578.3	213005	131335	79813.5	71816.9	583602	127422
16:0-Carnitine	113769	542369	607295	71723.4	128829	92015.2	62392.4	128556	453059	195375	1.39375e+06	191262	379964	103735	194873	51229.4	148851	45897.7	193822	154107	215752	205675	105713	114358	114920	72126.3	242332	129631	243584	1.5824e+06	135090	155453	250920	297559	164345	520146	75652.3	561101	90270.9	343585	166792	83725.6	26178.7	124464	68281.5	43847.3	18935.9	308256	65697.8
18:0-Carnitine	431224	1.25763e+06	1.29724e+06	283219	501113	256741	231181	435313	1.27805e+06	676663	2.87537e+06	792059	920626	285284	472913	208443	489461	178228	540771	660650	537170	622715	338379	399563	318158	207436	594323	304076	823049	4.34291e+06	456108	369098	618842	796861	412060	1.3275e+06	163497	1.18505e+06	305716	920151	580002	251909	78377.2	460523	203845	167823	42543.2	703240	151845
3:0-Carnitine	7.04588e+07	5.54505e+07	3.99381e+07	3.32228e+07	8.27503e+07	4.11062e+07	7.46224e+07	6.10322e+07	5.60869e+07	9.45388e+07	3.24347e+07	1.00891e+08	6.15179e+07	2.65221e+07	6.5214e+07	5.37033e+07	3.85973e+07	3.8265e+07	4.7438e+07	5.36067e+07	5.15685e+07	3.09935e+07	5.00687e+07	9.2101e+07	6.28997e+07	4.13538e+07	3.3025e+07	4.07651e+07	8.08693e+07	4.93165e+07	7.36203e+07	5.47508e+07	6.01732e+07	6.29799e+07	3.2642e+07	6.13072e+07	3.85606e+07	4.51997e+07	3.97734e+07	2.81463e+07	4.16181e+07	4.36968e+07	7.28261e+07	4.63527e+07	3.15438e+07	7.84181e+07	7.00271e+07	3.74371e+07	3.72228e+07
4:0-Carnitine	4.71183e+07	4.73711e+07	1.68504e+07	1.98058e+07	2.23199e+07	2.4222e+07	4.02871e+07	3.95044e+07	2.72815e+07	3.60303e+07	3.68005e+07	3.10673e+07	5.50525e+07	1.10824e+07	4.58898e+07	1.99248e+07	2.36742e+07	2.61408e+07	2.8681e+07	2.8875e+07	3.05783e+07	1.69277e+07	1.79906e+07	3.17294e+07	2.40255e+07	1.72779e+07	2.20662e+07	2.18413e+07	3.79381e+07	2.47115e+07	3.52957e+07	3.39469e+07	4.65709e+07	3.76479e+07	2.21505e+07	4.76083e+07	1.49242e+07	2.9562e+07	2.53077e+07	3.13245e+07	2.25545e+07	2.66236e+07	3.14082e+07	13675198	1.64899e+07	3.95234e+07	2.25129e+07	2.30644e+07	1.01625e+07
5:0-Carnitine	7.89398e+06	8.13105e+06	1.22146e+07	8.94649e+06	1.37313e+07	7.17858e+06	2.44062e+07	1.54273e+07	1.23404e+07	1.84659e+07	6.84774e+06	9.90561e+06	1.38734e+07	9.50487e+06	1.65083e+07	1.41244e+07	9.78184e+06	8.51352e+06	9.85922e+06	1.96827e+07	1.5039e+07	8.57052e+06	1.12862e+07	4.13913e+07	1.13644e+07	8.71828e+06	8.46866e+06	8.57522e+06	1.12765e+07	1.25369e+07	8.06849e+06	1.19006e+07	1.43966e+07	6.89512e+06	1.10124e+07	1.13897e+07	1.04379e+07	10090499	1.10179e+07	6.162e+06	1.31638e+07	1.14841e+07	2.21392e+07	6.26373e+06	6.13486e+06	3.01771e+07	1.14025e+07	3.78677e+07	7.31071e+06
6:0-Carnitine	4.12343e+06	2.33486e+07	5.80773e+06	6.21691e+06	5.01098e+06	9.69795e+06	7.7508e+06	9.02769e+06	4.86079e+06	6.24886e+06	4.09411e+07	3.35967e+06	5.40707e+06	2.01063e+06	7.58307e+06	3.22571e+06	4.04111e+06	3.57957e+07	5.57584e+06	2.71294e+07	2.90221e+07	1.24551e+07	1.69929e+07	9.71102e+06	3.25591e+06	2.4687e+06	9.43491e+06	5.53342e+06	5.89176e+06	3.64353e+07	8.57167e+06	2.29409e+06	5.11374e+06	7.83647e+06	2.11338e+06	7.30415e+06	4.74793e+06	4.44318e+06	2.94109e+06	1.13521e+07	2.59118e+07	3.80151e+06	1.36968e+07	3.08629e+06	4.82298e+06	5.5204e+06	6.884e+06	1.55439e+07	3.85076e+06
8:0-Carnitine	1.08417e+07	1.07132e+08	2.3987e+07	3.51071e+07	1.49373e+07	2.26579e+07	2.81665e+07	2.56468e+07	1.38051e+07	1.49116e+07	1.20896e+08	5.67828e+06	1.79008e+07	1.16156e+07	2.20627e+07	1.04722e+07	1.25983e+07	1.29413e+08	1.31086e+07	8.97991e+07	8.85839e+07	2.90802e+07	5.58248e+07	3.02473e+07	1.18141e+07	7.75678e+06	3.41335e+07	2.18308e+07	1.14975e+07	8.72017e+07	1.83697e+07	6.02357e+06	1.40451e+07	2.42377e+07	6.80871e+06	2.68656e+07	1.62324e+07	1.04876e+07	9.90147e+06	3.93992e+07	9.20532e+07	1.10032e+07	6.58343e+07	1.15437e+07	2.20084e+07	1.33002e+07	2.26305e+07	4.51902e+07	9.88015e+06
cGMP	60275.1	67034.5	89239.7	120477	99941.3	98440.5	68024.2	192202	91167.4	80381.4	85103.2	118999	145024	115237	111040	53893.9	145131	57272.6	148340	68194.5	46194.3	77094.1	82517	126899	82546.2	1.32171e+06	51623.7	1.3408e+06	103772	132816	118126	209732	104341	215973	70393.9	87933.3	116386	97755.6	117792	101616	69475.4	89684.5	151602	55470.9	80301.5	75453.6	76494.9	58992.6	55208.5
CMP	299319	75986.8	218003	165467	97428.7	92036	292659	57464.9	426108	184470	87959.5	130473	732625	292575	483136	167632	244672	103860	156856	234921	78568.5	51253	106260	188302	108582	86508.7	110186	175420	427339	93739.6	37694	218751	485426	131432	210699	161908	209560	94942.5	185728	144782	99694.2	57180.9	99367.2	412678	32859.5	307091	25591.8	53326.3	97348.8
Cytidine	783119	1.77364e+06	806323	856923	537231	2.42243e+06	1.59506e+06	1.38882e+06	1.73696e+06	735919	484097	477457	1.59845e+06	823995	1.00587e+06	619278	587888	501867	704734	776004	491285	346000	632348	1.92904e+06	872533	601758	2.40923e+06	960539	975917	519981	2.05552e+06	704081	615220	1.78514e+06	437831	1.10501e+06	576379	916501	884338	690400	506690	1.3389e+06	2.23802e+06	788083	562954	1.16039e+06	1.16043e+06	1.73092e+06	213073
Cytosine	24716.9	34783.5	43382.2	59618.9	97501.5	27392.1	50404.3	26911.2	65854.4	42539	15562.2	37493.7	70797.2	134763	52227	40250.4	20956.9	44118.9	28770.2	34175.2	26081.4	52223.1	17454.4	73766.3	46002.4	37031.7	130615	102686	41319	37031.4	56673.2	92933.5	49748.5	48586.5	21562.6	98729.7	28572	40178.4	83601.9	28444.1	61578.6	21710.5	29735.9	31036.5	30147.2	55429.4	36260.1	92319.7	22367.5
dAMP	37970.8	44737.4	155262	147923	37098.2	57819.2	63091.3	44147.3	48108.9	40909.9	40984.6	49438.6	58560.3	75044	47174.9	49668.5	138164	33586.1	57816.6	62318.2	31165.2	33769	40974.2	49695.7	55236.7	35599.6	200354	75056.1	51132.9	52045.3	53562.1	47170.6	37079.2	88007.7	36521	77417.1	48950.4	66654.8	48379.7	47850.5	31860	41121.9	46277.2	82013.4	35658.1	49765.8	33457.5	74713.2	39634.6
FAD	55877.9	196796	83702	7410.2	34240	63340.6	124442	82405.7	61853.5	70249.7	148958	106119	192943	80682.4	112025	51441.9	112301	165699	61317.4	174008	141027	168896	141663	108550	121367	109917	62510.1	125470	73141.3	142814	137776	80391.9	138030	77962.2	91118.1	118606	82068.8	295834	104644	84756	169001	64745.6	186946	72055.2	90120.7	125827	298620	122753	40712.9
Glycochenodeoxycholate	91697.2	1.21043e+06	2.06864e+06	456860	170007	1.03386e+06	988164	1.03431e+06	167391	724590	662018	1.74927e+06	831453	4.18745e+06	794156	154359	1.05275e+06	164308	606094	338999	216013	621395	231943	302634	917063	390016	2.81878e+06	1.90921e+06	113047	1.39239e+06	139692	609197	507614	992078	1.08503e+06	1.39714e+06	590798	39207.7	767102	817296	224195	847855	152133	1.14901e+06	437752	194096	620366	943448	1.21714e+06
Glycocholic acid	376559	2.35705e+06	4.79769e+06	589876	342970	374910	3.69139e+06	488276	1.26182e+06	2.5295e+06	313890	4.0816e+06	3.1308e+06	3.92601e+06	4.44896e+06	660800	1.11111e+06	110040	711190	347304	326129	407856	117011	5.73454e+06	3.23345e+06	682682	2.7269e+06	4.85778e+06	968444	745792	449226	1.49577e+06	1.72213e+06	2.08809e+06	980150	5.55012e+06	426403	407002	1.30652e+06	1.64987e+06	210287	1.73069e+06	843266	2.19942e+06	2.41061e+06	2.33694e+06	578616	6.26874e+06	731764
GMP	30728.4	29055.5	45683.2	71133.3	27679.7	46141.8	64572.3	25262.9	62857.4	24873.4	34727	38778.6	53634.8	45702	90156.4	29750	135523	30901.7	53207	55893.4	21621.5	42485	51715	20090.7	32775.8	33688.2	84218.1	77977.2	86342.6	36958.5	41867.7	43020.6	37455.5	37533.3	23588.5	49124.2	44660.2	56102.4	45766	48787.1	25823.9	33822.6	27450.7	38224.1	25508.1	30623.8	29688.3	43010.7	22682.7
GSH	165319	57201.5	252946	71048.7	82546.1	147133	65302.1	83897.9	81758.6	99506.3	241934	77520.2	94636.9	130398	147854	25498.9	509004	80183.3	252151	183212	173344	202475	196095	76551.9	178853	190464	77498.8	139075	147136	350017	82636.8	66225.8	39612.9	78579.2	33973.2	84753.2	178989	462209	78933.7	141335	212795	77500.2	51699.5	82023.5	80535.4	50236.8	65880.2	55155.7	31154
Guanidineacetic acid	203598	415921	249642	129298	196351	57686.3	254395	293596	324790	249044	263585	333711	370902	259506	363841	349663	214285	353822	221779	294926	424133	340363	177644	442564	214735	348386	198755	393367	164596	362341	149599	510200	413788	327530	377389	303900	287134	326510	362097	158738	360891	275158	346156	675331	252398	391256	210359	172509	186232
Guanine	154698	234744	263835	103931	142134	176788	96601.5	180318	492429	92023.3	85829.9	180487	355937	122230	151175	148550	109175	119000	226106	127021	88160.1	151780	158246	99379.7	166688	91485.8	752592	191579	147873	392589	325921	160735	160454	178737	129113	221519	100415	123865	119625	220413	226193	104982	172940	336654	143943	73638.9	90540.2	111038	68851.7
Guanosine	4.25468e+06	868856	2.11109e+06	1.01401e+06	1.50541e+06	2.07459e+06	1.94362e+06	979292	1.95222e+07	7.69326e+06	1.04137e+06	575444	4.70047e+06	530289	8.84726e+06	475006	405842	1.59923e+06	720799	2.9592e+06	993328	859301	1.19171e+06	1.70962e+06	1.33179e+06	4.90974e+06	2.1791e+06	495321	1.99083e+06	1.16738e+06	590566	904553	538815	1.09985e+06	365380	926295	1.16369e+06	703417	1.77538e+06	3.83872e+06	1.85738e+06	408030	1.28983e+06	1.38629e+06	399295	939944	326021	998132	699991
Inosine	3.55538e+07	3.55851e+06	6.41715e+06	1.31798e+06	7.53187e+06	4.18229e+06	2.66608e+07	2.63492e+06	7.92765e+07	1.80732e+07	1.41303e+06	1.45516e+06	3.08792e+07	2.50725e+06	7.06662e+07	863637	5.23099e+06	2.84011e+06	2.37788e+06	4.52314e+06	3.09535e+06	802947	2.79811e+06	6.98405e+06	3.48531e+06	2.18436e+07	1.51215e+07	1.06611e+06	3.23215e+07	2.9345e+06	569003	1.14468e+07	4.87685e+06	1.77015e+06	608465	1.84994e+06	5.06794e+06	1.36716e+06	6.26567e+06	4.7553e+07	4.32369e+06	370120	2.36201e+06	6.08117e+06	496530	4.65394e+06	296342	1.00757e+07	1.63766e+06
Kynurenic acid	760256	2.9432e+06	3.5218e+06	896845	1.24716e+06	1.82179e+06	4.64153e+06	6.71765e+06	2.99702e+06	1.80068e+06	1.50258e+06	1.92429e+06	3.52765e+06	2.2195e+06	2.33001e+06	2.65735e+06	1.18789e+06	1.80721e+06	1.3521e+06	2.38895e+06	2.50993e+06	1.57331e+06	1.93175e+06	4.31087e+06	1.20323e+06	1.24502e+06	3.22844e+06	3.06573e+06	866270	2.23855e+06	3.14281e+06	644077	2.86063e+06	2.48224e+06	987836	2.40763e+06	1.30625e+06	2.72738e+06	1.48902e+06	1.2774e+06	1.73316e+06	3.55867e+06	5.96448e+06	1.27602e+06	980239	5.80888e+06	2.23237e+06	3.24724e+06	810433
Melatonin	11937.5	5987.16	74265.8	1000	1000	1000	18323.8	1000	6630.85	1000	14051.5	1000	11414.6	1000	8033.64	14662	8775.92	15059.8	18281.1	1000	1000	1000	1000	1000	23101.3	17371.5	1000	1000	11209	8807.19	11541.9	9901.56	7571.77	1000	31661.6	1000	78809.6	11400.4	18599.3	12847.4	1000	1000	5606.01	1000	1000	7926.24	1000	1000	62694.5
Methionine sulfoxide	488762	934928	1.45754e+06	1.29308e+06	856978	1.37979e+06	1.96943e+06	2.50377e+06	1.3526e+06	1.13575e+06	661591	1.12447e+06	1.31253e+06	895485	707553	888853	774003	552283	674841	553014	465897	655925	732769	2.01986e+06	1.07931e+06	756010	1.69625e+06	773586	535067	644975	2.74901e+06	873510	1.14138e+06	1.1406e+06	1.54813e+06	1.19919e+06	715088	3.07492e+06	875573	833723	727202	1.27879e+06	1.74997e+06	868905	723605	1.9619e+06	1.37128e+06	1.44879e+06	1.20112e+06
N-Acetyl-aspartic acid	869145	1.21043e+06	1.25021e+06	531437	770263	914783	1.06795e+06	758245	822131	962480	872235	741254	1.14349e+06	773300	871984	1.00207e+06	1.05588e+06	858694	1.18237e+06	1.01212e+06	730350	924106	1.03228e+06	751753	1.52031e+06	1.04839e+06	634459	1.27195e+06	1.06773e+06	1.06978e+06	950552	1.09207e+06	1.02154e+06	1.15016e+06	1.28845e+06	1.5447e+06	1.01082e+06	1.3558e+06	1.31409e+06	994709	802414	905046	1.64659e+06	1.02255e+06	824002	877680	749733	1.44603e+06	778119
N-Acetyl-L-lysine	1.09838e+06	897428	910787	911180	755984	996447	1.9246e+06	1.45065e+06	1.1307e+06	1.08994e+06	570103	1.10905e+06	1.18413e+06	747075	958788	1.20867e+06	1.29923e+06	865367	811712	667074	709161	797525	943723	1.09097e+06	1.1799e+06	1.12486e+06	836293	1.04382e+06	997435	1.75547e+06	636044	766910	1.10461e+06	1.02194e+06	1.05295e+06	1.59228e+06	832651	1.31751e+06	1.09602e+06	463646	562500	1.17234e+06	1.57886e+06	1.30154e+06	823784	1.15706e+06	957195	1.03119e+06	710133
N-Acetylputrescine	1.11432e+06	839871	587822	732222	639609	1.99387e+06	1.80712e+06	2.31627e+06	1.35501e+06	1.06887e+06	926495	971562	1.45546e+06	765391	1.32241e+06	1.47939e+06	971036	954138	704809	1.5507e+06	1.25819e+06	898948	728080	1.17162e+06	983529	1.20469e+06	1.13417e+06	1.2404e+06	978822	1.33995e+06	1.47457e+06	838304	1.2903e+06	932175	812839	806427	863680	815071	749285	558948	734412	808438	1.17134e+06	798180	680278	1.11536e+06	1.53883e+06	1.67779e+06	880517
NAD	19708.3	22597.3	32169.4	22980.9	11565.3	24300.1	68317.7	18152.4	35330.4	15890.6	23757	16795.7	26898.9	13695.7	49231.9	18648.8	124649	12086	21283.9	29547.3	15231.6	10895.7	18776.8	12216.9	11301.2	15628.7	22969.2	28927.9	22117	15628.3	15762.6	13401.7	14832.9	17610.6	15261.5	28513	20090	30983.2	28617.9	33246.3	14842.4	19697.9	17745.6	12336.9	17081.6	25208	14778.9	22209.5	14306.2
Neopterin	114329	133190	223558	174372	154011	267817	434970	200992	255897	90368.3	39316.2	87205.3	229529	194540	191928	290752	127621	70644	126812	110558	65554.7	60774.5	115375	542385	237424	181485	623124	268791	167112	59797.7	882865	75143.1	158943	306266	81960.3	190621	126087	419397	293928	218881	67421.1	137953	226926	154473	188966	218037	193132	427719	62604.2
Nicotinamide	1.02223e+07	1.57364e+07	3.25973e+07	6.75905e+06	7.98726e+06	8.04536e+06	1.24536e+07	8.44174e+06	9.96845e+06	8.80157e+06	7.22151e+06	1.21313e+07	1.83048e+07	1.46696e+07	1.25423e+07	1.10521e+07	9.68584e+06	1.57661e+07	6.08532e+06	1.82606e+07	7.8829e+06	1.40721e+07	7.95835e+06	7.35583e+06	3.00937e+07	6.68823e+06	9.149e+06	8.69475e+06	9.44753e+06	4.63495e+06	6.38292e+06	4.43609e+07	8.68695e+06	7.88278e+06	7.58952e+06	5.73274e+06	9.72633e+06	2.03594e+07	6.80361e+06	1.17077e+07	4.82408e+06	1.24224e+07	3.60625e+06	1.40007e+07	6.35959e+06	6.5193e+06	9.87765e+06	6.48786e+06	9.11024e+06
nicotinate	150216	335762	294326	219080	166468	289046	169716	328160	259971	151310	145573	248795	221641	133629	192631	170327	166424	179958	182315	236185	140902	222151	246371	156152	325893	222055	295756	241005	169615	186040	644459	373396	225967	317596	234950	308502	182955	321429	221068	238015	157835	240606	246762	176448	218776	134209	187476	214395	177317
N-Methyl-L-arginine	343900	212195	139892	149203	445076	138652	372877	154606	261210	362233	197678	146841	314399	152284	305285	210466	266455	141869	214280	226932	136817	272381	150027	349914	248579	422967	218252	378948	291394	127171	161849	285235	182795	257997	198958	435434	211077	183251	434525	163617	151482	179937	251802	195692	192798	425213	126487	242190	134153
Pantothenic acid	1.64562e+06	2.32084e+06	2.47508e+06	1.35096e+06	1.6916e+06	789914	2.12994e+06	1.50417e+06	2.3152e+06	1.8153e+06	1.33904e+06	1.64925e+06	2.90637e+06	1.13003e+06	1.88336e+06	2.03748e+06	1.48291e+06	1.72232e+06	1.77119e+06	2.79646e+06	1.65418e+06	1.22601e+06	1.37459e+06	2.0736e+06	1.31324e+06	1.59969e+06	2.3034e+06	1.29737e+06	1.63698e+06	1.64588e+06	1.37087e+06	1.2815e+06	2.39712e+06	2.21816e+06	2.35171e+06	3.48155e+06	1.8509e+06	3.37609e+06	1.57329e+06	1.47043e+06	1.71733e+06	2.85056e+06	2.63308e+06	989615	887519	1.73265e+06	1.73959e+06	883886	1.3629e+06
Phosphocholine	807342	526431	828959	695775	778247	535786	1.08148e+06	627239	1.00874e+06	873643	420996	455491	1.32524e+06	934685	974031	1.0972e+06	539126	409311	548756	251939	323394	400171	464949	893717	1.10883e+06	492905	621009	744202	916390	405042	461310	745285	2.11465e+06	586532	3.19832e+06	881642	696607	623864	921439	692128	294764	400302	479182	1.08203e+06	407948	1.04964e+06	476520	544986	1.70408e+06
Pipecolic acid	7.08983e+07	74991958	7.40141e+07	1.14092e+08	1.47525e+08	5.76951e+07	6.54153e+07	2.2503e+08	136298203	3.51617e+07	2.09313e+07	4.14994e+07	4.30918e+07	4.91011e+07	3.66624e+07	3.50074e+07	7.31337e+07	2.35012e+07	6.83202e+07	4.74306e+07	4.57639e+07	5.19427e+07	2.52801e+07	6.98262e+07	1.71133e+08	3.03544e+07	7.11108e+07	3.47008e+07	3.97208e+07	6.67227e+07	4.25809e+07	2.70389e+07	3.87895e+07	1.90524e+08	4.50308e+07	1.54366e+08	3.80675e+07	7.13988e+07	2.71083e+07	5.19796e+07	3.46593e+07	4.89278e+07	1.31551e+08	1.54308e+08	133584237	1.12332e+08	6.79466e+07	1.49441e+08	3.14856e+07
Purine	3.00921e+06	3.70081e+06	4.15389e+06	4.41597e+06	3.32241e+06	3.80905e+06	3.69706e+06	3.62448e+06	3.40087e+06	3.76629e+06	2.73095e+06	4.05784e+06	4.04991e+06	3.13955e+06	3.51278e+06	3.81783e+06	2.54724e+06	3.02341e+06	2.85056e+06	3.05698e+06	2.98692e+06	2.54016e+06	2.62833e+06	3.92922e+06	3.93164e+06	2.76523e+06	4.60052e+06	3.30449e+06	3.05499e+06	2.7127e+06	4.53584e+06	3.26242e+06	3.90684e+06	4.35498e+06	3.87131e+06	4.12932e+06	2.98623e+06	4.40385e+06	3.10144e+06	2.91896e+06	2.83898e+06	3.72557e+06	4.69249e+06	2.95411e+06	3.54553e+06	3.74013e+06	4.1408e+06	4.19091e+06	3.00987e+06
Pyridoxamine	1.6587e+07	1.58916e+07	1.64104e+07	1.50432e+07	1.83256e+07	1.16301e+07	1.90342e+07	1.88447e+07	1.71929e+07	1.77835e+07	1.40355e+07	1.69908e+07	2.20058e+07	1.70087e+07	1.7959e+07	9.53422e+06	1.68894e+07	1.37466e+07	1.67045e+07	1.32764e+07	1.5926e+07	1.6171e+07	1.22387e+07	1.85263e+07	1.61554e+07	1.94963e+07	1.74545e+07	2.20703e+07	1.63867e+07	1.21803e+07	1.0715e+07	1.9538e+07	9.24773e+06	1.78383e+07	1.37162e+07	1.75175e+07	1.99058e+07	1.08725e+07	1.97665e+07	1.68552e+07	1.30946e+07	1.41106e+07	1.32108e+07	1.82936e+07	1.64031e+07	2.22842e+07	1.38701e+07	1.18488e+07	1.20642e+07
Riboflavin	1.82826e+06	1.26034e+07	2.28673e+06	2.22845e+06	1.38435e+06	1.86496e+06	8.16327e+06	5.32952e+06	341748	2.27462e+06	1.07356e+06	2.69327e+06	649000	1.28243e+06	498730	5.58746e+06	1.02332e+06	797989	1.22867e+06	755401	1.70767e+06	1.82947e+06	865286	6.59696e+06	705903	632652	1.60201e+06	1.05196e+06	1.89714e+06	1.13639e+06	1.66773e+06	1.69948e+06	390528	2.51989e+06	3.02832e+06	1.98215e+06	1.27042e+06	1.43203e+06	613173	1.12962e+06	4.86922e+06	2.00084e+06	775663	2.09219e+06	1.35235e+06	7.3617e+06	1.50409e+06	969028	400160
S-Adenosylmethionine	126891	64806.2	51347.4	66772.3	67809.7	72962.4	147452	75988.1	92025.3	92035.1	29460.3	105029	141249	88308.5	129802	45646.4	206195	46749.6	108702	57711	39941.8	55261.5	57431.7	169711	42497.3	123757	112827	128110	89213.1	63999	85907.5	80232.8	72412.9	56646.5	33212	140868	109759	75511.1	98786.7	78731.4	61541.9	32386.9	98181	104217	25101.4	139045	32860.2	19694.3	31216.9
SDMA-ADMA	1.38895e+07	1.79538e+07	2.52101e+07	1.07523e+07	1.00072e+07	1.50634e+07	2.92083e+07	8.22565e+06	29690375	1.30677e+07	1.07946e+07	1.4642e+07	3.34449e+07	1.72844e+07	2.22996e+07	2.03992e+07	1.49147e+07	9.41823e+06	1.4532e+07	1.3639e+07	1.87788e+07	6.77447e+06	1.289e+07	2.74336e+07	1.69966e+07	1.74282e+07	1.43182e+07	2.46209e+07	1.15339e+07	1.51718e+07	1.60792e+07	1.62733e+07	2.41382e+07	1.10015e+07	2.16213e+07	1.90595e+07	1.79951e+07	1.55067e+07	2.09838e+07	1.88857e+07	9.81044e+06	9.03074e+06	2.30053e+07	1.54975e+07	8.70279e+06	2.4929e+07	1.08026e+07	1.8288e+07	1.58787e+07
Serotonin	7.87234e+06	3.79842e+06	4.74544e+06	5.05038e+06	6.29614e+06	1.21179e+06	122134	1.38864e+06	3.87029e+06	7.27103e+06	3.52761e+06	5.75694e+06	4.26827e+06	4.74557e+06	4.16056e+06	1.45107e+06	9.64885e+06	3.84891e+06	9.09099e+06	5.70301e+06	3.93448e+06	3.08303e+06	3.50897e+06	1.6168e+06	4.76521e+06	5.37178e+06	840278	5.15411e+06	5.46518e+06	1.78271e+06	386100	4.46691e+06	4.2247e+06	3.07536e+06	3.54723e+06	3.69369e+06	7.23007e+06	1.9734e+06	6.23314e+06	7.2005e+06	1.97884e+06	1.99959e+06	2.1789e+06	3.41228e+06	1.36036e+06	1.07713e+06	4.68654e+06	566262	4.08925e+06
S-Methyl-5'-thioadenosine	4.78328e+06	1.53505e+06	1.69034e+06	2.77606e+06	4.42441e+06	3.0856e+06	3.91828e+06	2.64136e+06	5.36023e+06	5.10568e+06	873355	2.76271e+06	6.65542e+06	2.95608e+06	4.43951e+06	5.47337e+06	4.82233e+06	1.15886e+06	3.8955e+06	1.37097e+06	961179	1.47263e+06	1.75813e+06	5.2435e+06	1.6894e+06	5.52509e+06	4.59359e+06	3.30359e+06	3.16226e+06	1.69332e+06	985956	3.61809e+06	4.91208e+06	1.73345e+06	3.83798e+06	2.41898e+06	4.5869e+06	633158	4.19679e+06	3.67758e+06	1.37837e+06	1.37952e+06	2.4357e+06	2.53922e+06	1.34806e+06	3.99526e+06	951696	978808	5.01484e+06
Spermidine	75611.9	164539	290433	107033	82172.7	87738.5	85642	106874	120443	76455.2	117030	119671	108905	79742.9	89888.4	87719.3	94654.9	73350.3	109324	119130	120343	121807	89333.1	68706.1	273584	75415.1	92505	100206	77642.7	216919	133758	127741	60615.4	78568.1	100069	327452	88169.1	1.89879e+06	98507.1	93675.8	162512	101654	72358	202584	75704.1	59749.7	73631	112121	54534.7
Taurocholic acid	18012.5	54272.2	211665	35309	12596.6	12641.1	32717.8	14404.2	19240.1	71892	10130.7	92855.7	55336.5	222171	62469.5	7256.97	27611.5	2747.26	19803.9	7780.85	8555.7	5725.33	1668.88	182270	119340	18950.5	113884	160498	40699.8	18022.3	24604.3	12106.1	41491.5	40816.9	6155.12	150031	12868	13933.4	45552.5	118588	5843.28	21183.7	26764.5	30450.9	53012.9	17422.3	7495.8	278664	14182.3
Thiamine	172880	113190	292453	37795.4	71247.9	15069.2	54076.8	77231.9	45666.4	141842	259597	209390	133606	109561	93982.7	28443.5	124729	130497	133751	128589	191439	193389	62770.1	52833.3	135045	88195.6	40007.3	138577	105455	57492.4	54795.7	36449.5	63733.5	41299.8	36085.8	74566.7	176055	214049	96014.5	50189.5	87531.3	77834.9	45927.1	49282	36941.5	47511	26597.7	31238.7	24152.4
Thymine	126481	206155	250495	194249	92343	205536	157800	192294	160672	107366	197825	161117	171024	168916	163313	179620	117666	213005	123626	236520	194915	179679	149161	112696	203341	133206	194545	158943	103425	194350	236531	143939	172057	169060	270874	207065	162585	200020	150481	125561	216069	146553	243881	110606	116010	131831	183403	136757	122167
Trimethylamine N-oxide	1.23812e+07	4.98953e+06	7.67029e+06	4.65577e+06	6.04444e+06	1.53025e+06	1.35695e+07	6.57604e+06	1.04276e+07	5.7375e+06	3.02175e+06	9.00424e+06	1.25981e+07	3.1233e+06	6.79346e+06	1.06062e+07	5.02825e+06	2.69083e+06	6.3392e+06	1.158e+07	2.03958e+06	8.72162e+06	9.66004e+06	6.27416e+06	3.44363e+06	8.34309e+06	298219	3.19516e+06	3.68526e+06	2.36013e+06	2.74536e+06	2.69467e+06	2.84814e+06	3.29678e+06	170316	987094	1.49344e+06	3.25638e+06	3.86116e+06	2.97396e+06	3.97276e+06	226646	5.83556e+06	2.20739e+06	1.32541e+06	6.18704e+06	6.92219e+06	4.81939e+06	2.28143e+06
Uracil	319437	768946	5.90009e+06	605508	279885	570512	496775	733222	333897	276261	602855	868704	405217	220021	281463	519955	289723	691676	396320	1.25845e+06	418212	544841	544927	549768	5.65401e+06	334323	561697	468015	364630	382587	1.04201e+06	326716	303465	765019	266301	692757	355475	6.07054e+06	437012	365231	550766	776291	1.03451e+06	520755	495477	560608	906219	430096	213650
Xanthosine	405677	400073	1.55788e+06	246544	208857	502883	426596	278700	1.39226e+06	647610	354516	579794	826062	248170	903220	354683	240901	419318	296765	753717	370576	215813	408711	409092	1.76184e+06	496939	460537	279028	315863	384000	353187	292341	399008	444334	308639	672719	295978	9.86257e+06	365530	418912	316375	512654	590511	615053	220576	438013	349746	333483	272019
NMN	69757.2	26435	15811.2	9333.67	72942.1	6737.44	274967	33123.8	28473.4	28256.8	23040.8	15570.6	33494.7	173510	155924	5869.81	612035	12278	46611.1	27800.4	11473.6	15920.2	11959.3	27406.3	19716.7	36038.7	13798.7	123995	150494	12742.4	10757.9	227063	7246.44	18572.4	23754.6	1000	27113.2	102505	34534.9	47493.2	8365.5	7846.1	9823.81	22478	1000	31459.9	8306.08	1000	1000
Anthranilate	232138	227348	232543	144435	161598	166667	385065	214475	368072	185425	174785	301845	264733	149199	196452	281411	153147	131672	163641	174624	141926	262317	247972	344094	242145	182882	215034	222969	260223	196087	327857	162693	165520	173551	178181	213840	108516	436578	198472	190306	167855	136944	136415	152660	108297	207563	108924	272126	106056
3-Hydroxyanthranilate	118678	248165	217708	170912	93460	96767.7	1000	313962	46561.6	374993	134071	618473	1000	49754.7	85449.4	1000	258624	151979	257393	205992	239257	162191	134335	22199.6	173469	239001	229866	159444	69088.4	127210	1000	23841.6	1000	105666	1000	268803	175358	28005.1	114371	1000	156248	331902	68549	111531	105440	22544	180209	53290.3	1000
Benzenetricarboxylic acid	24927.5	25957.7	23684.1	18382	16886.3	26224.4	23825.9	25834.8	30278.8	17085.7	16801.7	26224.4	31331.9	23535.2	33939	27126.4	27851.5	26059.5	27895.4	39502	29106.4	20799.9	24291.2	25768.1	25687.2	17078.9	15024	25819.7	17609	27927.2	9862.52	16777.9	23708.1	14837.3	21402.3	21149.9	16809.5	12843.3	20755.1	17982.5	19426.8	10225.2	15875.4	11542.6	14358.4	17862.9	19378.1	20406.7	16212.6
Leucinic acid	334894	327602	1.72497e+06	497267	268621	938466	415406	405310	637278	328219	358432	396183	1.08676e+06	429607	1.00091e+06	375583	401975	508881	328972	580103	955789	385855	395469	308565	958456	342870	400186	319119	356664	565380	94245.1	458540	570673	299461	976222	449567	627915	1.0384e+06	398306	336438	925533	483812	208227	362655	422347	367688	80705.7	372649	534303
2-Hydroxyphenylacetic acid	107977	26773.1	58275.4	22880.9	77184	13241.1	55350	24323	38264.1	43875.9	18185.4	24349	74922.8	56220.5	61836.2	54074.7	40018	26521.8	22791	34584.7	55023.9	29140.5	46619.5	127095	45656.6	92491.8	81164.1	26589.3	159179	23136.3	46650.6	185534	32274.4	66399.2	26941	156975	26163	29230.5	45910.5	21262.7	18323.1	52305	75162.9	21254.1	25676.2	51056.5	117895	69146	24812
3-Methyl-2-oxovaleric acid	381828	409386	712677	256260	427982	462395	505298	365313	663472	578235	441748	456707	1.0439e+06	336338	994489	417119	540000	402967	483020	533621	685737	418262	408253	417670	426970	385050	318497	356834	419085	563403	107945	506806	698737	329818	957051	855652	653365	704201	430211	333540	712922	256588	504757	376564	332683	384064	336789	193471	523892
Phenyllactic acid	81398.7	55594.5	149758	55152.4	76156.2	70551.3	114971	200569	154416	68671.6	68542.4	113470	312249	238740	205726	140999	119887	217455	87260.6	209107	229053	111785	166503	192544	136514	84182.1	85564.9	82819.6	91617.9	84516.1	92608.6	122114	180103	88957.4	282677	135613	122701	143584	112259	59481.4	211559	86174.6	51072.2	75877.9	53133.3	144902	63288	202050	100525
4-Hydroxybenzoic acid	321136	218495	187626	152383	241203	190111	184039	190047	565000	475672	248319	424342	210525	258988	216519	300601	301045	590837	222695	233394	222986	250304	392783	208255	291879	158521	283004	223620	223074	217041	221977	171628	178317	200121	201357	233238	214238	277357	208137	724217	184281	126878	151833	185280	170533	306484	193248	262207	227647
AMP	11624	17715.5	288358	80709.7	10041.8	14752	30203.3	17339.8	21662.3	10982.6	19480.6	12942.5	25766	17423.2	39798.2	15343.5	101321	14253.6	17769.5	17725.8	7946.48	15056.2	20322.6	10670.8	18318.6	17450.1	2.38606e+06	35275.3	83123.7	17932.5	31022.4	14358.2	23143.1	40882.2	7987.53	50924.1	15727.1	18204.9	13745.2	19564.7	10529.5	35242.6	46138.4	12464	19764.7	9232.67	22056.9	29679.6	9324.88
Cholic acid	719.007	12485.2	10622.5	1581.62	202831	13963.7	14614.2	6852.84	14264.3	27182.7	2307.59	10440.5	192328	3530.33	6103.99	9930.79	5618.14	2779.41	2806.79	466.127	2574.72	26270.8	9528.49	16288.4	13591.3	3011.81	11684.4	10141.9	1657.5	17082.5	1569.06	49228.2	21703.3	7632.12	36077.5	5509.24	53767	296.226	19097.4	7410.02	6844.14	13088.3	1487.62	17512.8	4390.46	3905.96	3624.49	19668.1	25400.3
cis-Aconitic acid	403347	581141	683080	299187	421902	571401	472639	270338	438818	407557	548972	463140	540035	343319	463756	391214	612600	495809	547230	504282	480441	403256	495617	403449	831557	359120	679162	432472	440273	586724	283641	365228	587192	392048	615408	555751	523159	699812	761000	671629	491542	187317	331332	439410	275003	322463	203806	502338	495669
Citraconic acid	104693	128909	149295	150179	92225.4	114159	219149	99867.7	199268	415981	90197.9	169663	411155	97789.7	228607	136190	90620.9	114222	128649	116913	96668.2	117451	136079	156328	260928	184966	211596	226798	161645	185215	165797	135684	165588	263599	240349	318580	134127	215451	133022	193483	100073	140115	246399	105933	130238	128197	148541	164143	104862
Citrate	1.26507e+07	2.32891e+07	2.29108e+07	7.34797e+06	1.0074e+07	1.63257e+07	1.18935e+07	9.06626e+06	1.63199e+07	1.42335e+07	17452939	8.09175e+06	1.57522e+07	9.59191e+06	1.08027e+07	8.44528e+06	3.06318e+07	1.47845e+07	2.73496e+07	1.74285e+07	1.43788e+07	1.63507e+07	1.63553e+07	4.48551e+06	3.43558e+07	1.41353e+07	1.3943e+07	1.43095e+07	2.05006e+07	2.22652e+07	4.13936e+06	9.13001e+06	1.45784e+07	1.18958e+07	2.14439e+07	1.56903e+07	2.00148e+07	2.21491e+07	3.27239e+07	3.65138e+07	1.69167e+07	4.4789e+06	7.13586e+06	1.33798e+07	1.25375e+07	4.78637e+06	5.18904e+06	2.71615e+07	2.11642e+07
Fumaric acid	190387	401508	584634	234062	178490	336310	218122	378864	801101	228265	340352	421792	1.96736e+06	207185	1.28916e+06	206033	233468	299137	260278	356485	337230	300512	266669	236257	623892	235369	295941	305829	197182	336744	244030	242219	1.88427e+06	270784	347223	640571	207221	493352	285916	266641	276961	219196	354911	369428	210817	196136	232931	241255	199872
Gluconic acid	719278	790067	1.95543e+06	990741	910255	564675	940275	875604	758716	912269	568563	791824	1.09956e+06	656070	767488	909599	747404	621444	694552	809723	510324	924176	680833	1.47725e+06	1.97357e+06	653898	1.79846e+06	898024	754921	427819	3.50151e+06	548150	1.01566e+06	1.15119e+06	702972	3.28553e+06	542546	2.27033e+06	907167	597158	423225	684484	1.03315e+06	662901	415370	1.0444e+06	753980	720854	484021
Glucuronic acid	145959	101074	106734	97436.5	95264.4	232649	219245	505850	340178	143337	74695.4	112770	680687	96333.1	588050	198116	93312.1	88654.2	78355.3	130742	74119.2	117308	81172.2	407970	113513	77700.9	358580	120653	143528	108322	254171	82775.2	696396	158552	97317.8	288281	63994.2	221874	107103	111268	76436.9	213939	462204	90687	80242.8	226777	106486	419634	55125.2
Glyceric acid	204830	358600	1.11932e+06	239084	229152	214343	146113	271181	278384	243392	345502	315953	311134	257710	224127	168493	312715	341833	365963	278091	259176	323252	287207	227993	1.13699e+06	341848	266378	369198	206464	327510	169537	399107	241826	300833	480374	385569	401465	474638	218138	199607	271610	273631	288851	259458	176145	210992	408379	186575	366693
Hydroxyglutaric acid	531578	1.07453e+06	1.4961e+06	781343	342160	1.01577e+06	960855	1.03479e+06	1.12123e+06	534452	377252	402804	1.56688e+06	631297	870565	770246	414669	335788	468114	665716	577038	427102	445495	878706	2.57908e+06	714691	1.7496e+06	1.21111e+06	942891	498876	683198	432598	948940	865724	778762	1.28051e+06	445755	1.35824e+06	1.13718e+06	573741	349110	890573	1.09333e+06	618369	414438	1.00359e+06	687888	2.22424e+06	497277
Indole-3-carboxylic acid	23886.5	26704.2	32851.1	16796.8	23479.4	18330.4	41875.3	17261.7	68607.6	29936.8	38009.9	28029.8	59640.7	35356.9	31889.6	41000.1	29902.9	36017	28546.4	45284.2	34613.4	40351.7	53433.3	31401.8	38451.9	25725.1	32084	40366.2	24465.1	26954.9	12743.1	28280.3	24795.9	19834.7	36945.8	22258.6	29767.6	30996.9	28993.3	23629.6	39631.7	19717.7	19088.9	19372	13905	26485.9	8302.09	16926.9	23870.6
Isocitrate	231979	426968	585443	252629	288560	485245	466152	218877	323613	327498	302198	312015	354316	187051	321227	298959	422450	308312	374810	447501	328726	213271	290671	256972	746099	253356	289458	262115	276162	305587	265017	283678	331003	257350	335448	498378	254872	771287	393716	355791	252728	156731	228180	173938	196365	186921	147683	417926	305518
Malonate	134095	150126	129108	99015.3	52442.5	135841	183673	126298	170637	76917.9	93938.3	126793	167715	109991	114544	105204	116770	86601.3	114327	104895	93444.8	101917	131333	103015	141647	119821	726534	138405	85491.5	102902	207024	95792.7	103961	187023	128048	235938	126307	133577	140008	132799	82046.9	122218	131857	125369	94503.2	82073.6	109762	109325	106780
N-Acetyl-Asp-Glu	43036.7	143508	76044.2	71296	48388.2	53707.1	68529.8	88122.2	83343.2	47646.9	62719	72271.8	89730.1	53624.3	95447.1	56738.3	58452.8	35524.4	78206.8	64388	77697.9	37520	50487	89574.6	57569.8	37055.5	95670.2	51281.8	65446.8	36386.5	95416.2	62662	70738.7	76626.5	99041.7	85291.6	67294.4	118803	56869.3	65645.6	50364.7	83615.4	125614	79946.8	50937.4	67188.7	133658	80717	55383.7
N-Acetyl-L-alanine	912811	1.28295e+06	1.51771e+06	876525	783981	1.56829e+06	1.46671e+06	946520	1.31584e+06	858972	1.09329e+06	1.03602e+06	1.87385e+06	949096	1.38794e+06	1.32555e+06	1.23753e+06	1.0503e+06	1.29279e+06	1.62222e+06	1.17074e+06	872818	1.09221e+06	1.62075e+06	1.85509e+06	1.20029e+06	1.667e+06	1.30524e+06	1.07499e+06	1.17488e+06	1.59962e+06	1.20653e+06	1.3415e+06	1.37503e+06	1.5031e+06	1.85178e+06	1.16419e+06	2.70843e+06	1.49958e+06	1.22907e+06	1.07798e+06	1.17181e+06	2.41967e+06	1.04056e+06	796016	1.50247e+06	1.40948e+06	1.66725e+06	1.10216e+06
Orotic acid	31884.9	95287.2	85893.5	66338.4	42019.7	120285	67261.4	211273	53099.9	65870.1	69852.2	118577	77054.6	59419.4	57596.6	54946.8	71087.9	108139	79072.4	130360	88264.2	71907.8	75981.6	80416	72367.8	40692.6	84512.7	201292	164556	107115	88539.4	65718.5	73295.5	81280.1	79106.6	295746	41138.2	402432	57053.4	63387.1	59133.8	120621	138524	113824	55184.8	75486.8	117626	114566	50776.1
Pyroglutamic acid	561284	834907	1.83873e+06	669496	679915	656871	788476	842401	973925	720449	579460	773565	1.03763e+06	740342	718994	1.20689e+06	542797	642506	647447	626793	655680	556063	538372	693273	1.84756e+06	557820	769026	808857	564816	540176	611072	807495	1.188e+06	790356	2.02985e+06	745301	529884	2.43442e+06	760096	795620	501216	695937	726340	753269	636831	851890	772209	626082	1.35985e+06
Pyruvate	48096.2	77980.7	482880	74765.7	77086.1	64072.2	37585.5	166818	59845.8	89788.3	85480.4	87474.6	57456.7	32258	57509.9	37535.8	91260.7	96030.9	90512	131865	75876.8	126316	69886.3	67232.8	462491	46676.6	20993.1	92006.4	65365.6	79189.8	72376.9	60557	52199.7	63573.4	96965.6	150843	60337.4	522289	48150.6	34172.7	80759.4	53199.4	253290	100878	45901.3	38888.7	181572	56932.8	33809.7
S-Adenosylhomocysteine	16717.6	48080.4	36844	13149.3	12559.7	19598.9	15580	17929.1	25562.7	18018	32717.4	32540.7	34449.8	26876.5	25729.9	25799	18770.4	36027.2	19891	55270.3	42059.4	29215.5	42213.9	29701.3	43863.2	19660.2	27613.4	22583.4	20214.5	34344.1	71171.1	14750.4	31137.1	43771.3	20721.3	51512.7	24801.4	46426.7	22382.4	17522.1	33878.3	58073.1	66999.4	16818.6	29382.3	16702.7	45946.1	45268.5	24068.5
Glycerol 3-phosphate	104736	60726.7	336684	129587	103006	59163	110353	177666	191847	142058	63744.8	288167	256475	247214	153725	1.35188e+06	136795	99217.3	151744	56878.5	53871.1	41099.6	140731	163775	442515	137508	106065	172397	125926	74282.4	51691.3	130504	1.63322e+06	85869.3	2.12708e+06	117817	122305	1.72607e+06	207270	215705	38748.9	152329	43552.3	168285	67335	150902	79068.1	39264.9	1.27826e+06
Succinate	1.74682e+06	5.87951e+06	4.33922e+06	2.60808e+06	2.13508e+06	2.59057e+06	3.72298e+06	2.85245e+06	3.9372e+06	2.35394e+06	3.24278e+06	3.32675e+06	5.0409e+06	3.06936e+06	3.15677e+06	4.70681e+06	3.07503e+06	3.28027e+06	4.14096e+06	4.78356e+06	3.13993e+06	2.91174e+06	3.14143e+06	3.18884e+06	5.38487e+06	2.5641e+06	5.6874e+06	3.28775e+06	2.57422e+06	3.56669e+06	5.16373e+06	2.36151e+06	6.05085e+06	5.56744e+06	3.46911e+06	5.38061e+06	3.93388e+06	5.89333e+06	3.45792e+06	4.45923e+06	2.9011e+06	4.78513e+06	1.35011e+07	3.35594e+06	3.95953e+06	4.30348e+06	6.87267e+06	3.72434e+06	3.13112e+06
Taurine	8.23582e+06	1.97838e+07	1.94505e+07	1.47971e+07	7.93851e+06	1.26323e+07	1.03043e+07	1.31627e+07	1.17327e+07	1.25937e+07	1.72198e+07	1.92273e+07	1.41064e+07	1.17714e+07	1.22332e+07	1.06183e+07	1.19426e+07	1.27535e+07	1.41511e+07	1.3276e+07	1.15472e+07	1.00745e+07	1.20514e+07	8.32284e+06	2.08935e+07	7.93162e+06	7.23091e+06	1.05813e+07	1.13334e+07	1.11475e+07	6.15853e+06	9.62251e+06	8.05702e+06	1.29926e+07	1.18181e+07	9.53956e+06	1.27511e+07	2.28461e+07	1.21614e+07	1.04768e+07	1.1033e+07	1.11935e+07	1.52845e+07	1.34639e+07	7.41061e+06	1.14475e+07	1.16707e+07	7.22231e+06	9.69074e+06
Taurochenodeoxycholate	30763.3	248727	1.03339e+06	183341	36495.4	315695	56891.5	315962	20581.8	181757	149152	248875	92152.2	2.27855e+06	80010.4	15669.2	197102	14354.5	146688	87347.6	48109.6	58794.6	15572.6	95160.2	166267	46746.1	781042	243151	29409.4	324506	46756.1	35221.6	65153.6	116670	68215.8	182539	143475	6986.17	195206	517855	41678.6	55154.5	18283.5	87574.1	53594.1	5820.86	33871	127492	169401
Uridine	778642	746776	865769	597453	671509	357209	779179	491520	681552	468344	992537	789797	1.08024e+06	654239	546342	894849	670397	1.07578e+06	890712	1.10976e+06	769118	820277	1.00042e+06	566892	1.0502e+06	672538	369125	1.08088e+06	729716	781352	379247	847996	711156	752549	996916	594955	903553	669627	942230	543217	943277	524740	607663	582586	424736	529663	344381	432463	547170
Xanthine	2.88787e+06	6.24774e+06	1.14928e+07	3.69651e+06	2.11958e+06	2.69559e+06	3.11391e+06	2.85871e+06	4.20768e+06	2.68576e+06	3.60701e+06	5.68245e+06	6.05217e+06	2.76612e+06	4.39918e+06	3.06427e+06	3.03759e+06	4.25646e+06	3.40587e+06	3.79784e+06	3.02786e+06	1.98741e+06	2.53082e+06	2.671e+06	9.27034e+06	2.18011e+06	5.91798e+06	3.21197e+06	3.50809e+06	2.7422e+06	2.51701e+06	2.97039e+06	4.73888e+06	4.56535e+06	3.44536e+06	4.6676e+06	3.45247e+06	1.83001e+07	3.02589e+06	3.13688e+06	3.18455e+06	5.10311e+06	5.6835e+06	4.4917e+06	3.67864e+06	2.83249e+06	7.38254e+06	3.1679e+06	2.93748e+06
Galactose 1-phosphate	133902	104641	234028	78135.8	192634	69543	115835	62106.5	106192	193276	148274	149038	131453	145481	134819	152309	179363	272620	128312	187756	152209	215668	171623	240543	482318	231318	180353	149140	144360	183618	151063	164758	159730	103919	170546	170720	156664	249937	167504	130847	156372	99029.9	232271	74966.8	230892	169360	197051	108712	141917
alpha-Ketoglutaric acid	91575.4	701959	569784	102581	113474	139892	133978	284614	183144	106239	368751	423940	182542	67097.6	173610	326687	183884	317924	227769	572383	471235	350828	188612	140289	551586	76164.3	293930	149864	109726	274456	594577	98921.4	448592	424304	136155	752921	136612	2.22211e+06	94767.8	86263.3	348880	473426	2.28663e+06	215204	286074	184255	1.3901e+06	239653	85124.6
alpha-ketoisovaleric acid	441568	450562	382523	385556	386885	654005	478043	477447	613888	382051	479206	367948	935747	337750	698949	386273	531684	413307	483175	493269	571223	492023	386588	395635	351333	394938	408741	506635	414595	532010	404178	549388	681838	356673	757747	686970	526959	640376	412625	310263	594544	228490	522207	355368	378030	332307	514147	269247	416040
malate	1.57955e+06	4.35488e+06	1.21411e+07	2.01682e+06	1.65737e+06	3.97346e+06	2.66524e+06	3.38884e+06	2.38052e+06	2.41212e+06	4.27291e+06	3.90276e+06	3.09992e+06	1.91512e+06	2.25663e+06	1.74269e+06	2.67054e+06	3.63199e+06	2.62367e+06	4.90878e+06	4.49282e+06	3.61456e+06	3.40874e+06	2.15447e+06	1.16787e+07	1.99654e+06	2.13142e+06	2.27382e+06	1.75572e+06	5.72915e+06	2.46932e+06	2.12264e+06	2.23033e+06	2.24217e+06	3.64379e+06	5.04552e+06	2.21609e+06	1.27434e+07	3.17748e+06	2.18379e+06	3.47637e+06	2.43193e+06	5.335e+06	2.41063e+06	1.87283e+06	2.50249e+06	4.42981e+06	2.44844e+06	2.08051e+06
Carnitines in targeted metabolomics were not integrated into the final dataset
[truncated: 87 more columns]

## Sheet: untargeted_POS-COVID19 and Ctrl
Raw mass spectrometry data of untargeted metabolomics data of serum from 44 COVID-19 patients (23 severe patients, 14 mild patients, and 7 follow-up patients) and 17 healthy controls. (positive ion mode)
Metabolite	Batch01_S001	Batch01_S002	Batch01_S006	Batch01_S008	Batch01_S009	Batch01_S013	Batch01_S014	Batch01_S015	Batch01_S016	Batch01_S017	Batch01_S019	Batch01_S020	Batch01_S021	Batch01_S024	Batch01_S029	Batch01_S031	Batch01_S036	Batch01_S037	Batch01_S040	Batch01_S044	Batch01_S046	Batch01_S047	Batch01_S048	Batch01_S049	Batch01_S050	Batch01_S051	Batch01_S054	Batch01_S055	Batch01_S056	Batch01_S057	Batch01_S058	Batch01_S062	Batch01_S063	Batch01_S065	Batch01_S066	Batch01_S070	Batch01_S071	Batch01_S072	Batch01_S074	Batch01_S075	Batch01_S081	Batch01_S082	Batch01_S083	Batch01_S084	Batch01_S086	Batch01_S089	Batch01_S091	Batch01_S092	Batch01_S094
Glyoxylic acid	44160.7	38389.9	58836.5	58430.6	53603.4	60419.9	43277.5	79743.6	84291.4	53762.4	42009.4	65475.1	23736.6	47089.7	58529.9	34756.5	45352.7	39144.4	29782	36080.3	58508.9	45537.5	34671.7	35630.7	51033.1	42400	41416	34950.1	33757.4	39949.4	49760	76259.9	41975.5	52893.5	43679.9	52184.8	63600.9	88009.6	51417.1	39448.9	32129.2	35167.8	33822.1	35751.2	39599.9	64047	60335.6	48830.7	53999.5
Unidentified_001	116173	250652	118225	104393	215707	128453	213986	448042	389592	181529	83603.4	93921	238280	118062	137531	105169	108271	142031	160129	180517	151624	129180	161635	129320	126934	130023	195735	181779	225603	174872	207374	141571	157593	131204	140787	125216	115049	172797	133019	142373	79533.4	90325.3	110909	103176	88291.1	109326	90231.1	117406	93802.4
1-Methylpyrrolinium	108678	175176	146946	266284	123003	202752	124565	136090	122299	155211	93940.4	185464	208764	136291	127375	132697	181906	140030	98115	147989	128718	129897	148317	128882	111651	130539	112445	133762	117074	144711	106163	119804	187125	118537	117333	167469	162543	136076	103870	98838.3	133133	182375	105829	128898	112108	105513	108393	106358	98395.3
Unidentified_002	547824	684237	756655	1.19315e+06	490938	841538	561201	695497	554090	632029	451835	817260	834349	597708	644072	505035	819551	648497	432430	598063	597420	542925	605161	468086	522486	567671	519847	488636	506830	603519	439639	590462	793947	527158	502323	679596	694737	523504	519788	441699	576990	583018	431587	506757	483430	504809	498284	463125	444095
L-Alanine	1.79745e+06	2.0328e+06	2.41272e+06	1.86171e+06	1.58967e+06	2.41501e+06	1.85673e+06	1.44162e+06	1.38258e+06	2.65472e+06	1.61889e+06	2.81674e+06	2.936e+06	1.99412e+06	1.53542e+06	2.02598e+06	1.39694e+06	1.83015e+06	1.89085e+06	1.9837e+06	2.70256e+06	2.45498e+06	2.38601e+06	2.10518e+06	1.87876e+06	2.07969e+06	1.74858e+06	2.16485e+06	1.95858e+06	1.46127e+06	1.97849e+06	2.5189e+06	2.57474e+06	1.78526e+06	1.96669e+06	2.83111e+06	2.3868e+06	1.97466e+06	1.52456e+06	2.14491e+06	1.51542e+06	2.03815e+06	1.91793e+06	1.60962e+06	1.45598e+06	1.11717e+06	1.48091e+06	1.63589e+06	1.69873e+06
2-Oxobutyrate	210834	492934	643687	406553	518570	460641	361785	338797	486902	334703	351454	326741	84908.3	363247	367601	338524	329905	418733	314640	195835	299155	327969	294771	332834	290819	265279	257286	159098	245048	246533	217304	520961	503571	415617	380721	573681	478470	381423	241002	244502	300189	165804	366639	236708	235681	299602	332259	359402	309701
N-Formiminoglycine	188246	162632	119956	228806	202788	99713	164448	274316	103624	188853	171386	225105	113557	190375	256477	96391.6	190183	137798	125806	140972	109604	197284	141396	149286	180444	160229	141531	129931	149855	197464	175951	94977.1	209326	171429	129453	179729	226284	142680	200034	179018	178624	86289.2	155609	183209	171928	213728	214401	247765	219044
L-3-Aminoisobutyrate	792146	1.12908e+06	1.10241e+06	1.19705e+06	891538	757827	682419	836701	1.54374e+06	1.06858e+06	1.02012e+06	1.52662e+06	798850	656455	509032	772694	696099	981225	979729	865654	885917	838482	821884	792846	819956	880067	768836	713725	644155	827761	899605	783550	768644	550268	616491	1.04192e+06	1.02666e+06	1.1639e+06	634157	720189	878048	1.00431e+06	888324	728476	816977	819459	789573	773636	814372
Choline	4.01012e+07	2.29415e+07	2.84776e+07	3.31337e+07	3.37422e+07	2.42662e+07	3.50919e+07	3.37437e+07	2.86598e+07	3.84004e+07	2.89175e+07	3.87215e+07	4.99674e+07	2.99955e+07	2.72612e+07	3.48061e+07	3.32515e+07	3.52108e+07	2.92778e+07	5.02574e+07	3.06068e+07	2.71746e+07	2.96365e+07	2.64577e+07	2.68073e+07	4.53155e+07	3.18967e+07	4.28344e+07	3.05814e+07	2.84478e+07	2.6605e+07	2.54797e+07	2.62817e+07	2.72425e+07	2.5066e+07	2.75058e+07	2.8367e+07	2.93869e+07	2.91232e+07	3.97546e+07	3.05042e+07	4.15585e+07	2.48089e+07	4.44964e+07	4.26222e+07	2.92657e+07	2.59717e+07	2.57063e+07	2.61446e+07
Unidentified_003	62462.7	79762.9	79506.8	84678.8	71905.8	56640.7	60543.6	68321.3	40223.7	67277	72695.9	97172.8	60933.1	48032.3	58668.6	78405.7	69487.4	57122.5	68605.6	74312.7	45098.4	58541.6	75958.4	64363.3	53739.7	62359.8	78792	82399.1	69367.6	83479.8	87451.2	45461.9	80028.8	55041.1	46998.4	82233.7	76963.8	40407	58662.6	58365.6	66398.6	90754.2	56954.5	82574.2	74147.9	76118.9	91768.3	67888.4	66239.6
Unidentified_004	74877.2	51963.2	82591	70939.8	66379.6	68612.6	76781	73689.9	62128.4	94460.4	53437.8	78690.8	109126	63061.3	93249.7	59399.7	93946.7	78409.3	77368.3	76905.8	93723.7	78683.3	85966.8	65923.9	92484	67853.5	86922	129951	82673.2	82135.5	68908.1	75518	42803	69500.6	83113.9	68820.8	85102	104015	84129.1	101101	55933	115256	86280.7	80465.6	68932.3	59026.2	89034.3	78829.4	67392
Creatinine	4.40929e+06	8.82331e+06	2.67165e+06	6.63241e+06	6.60683e+06	3.73329e+06	4.03708e+06	4.85459e+06	3.47379e+06	6.66387e+06	3.2448e+06	4.47559e+06	3.09749e+06	5.09821e+06	4.62011e+06	5.40662e+06	4.43078e+06	5.56558e+06	3.77846e+06	2.66069e+06	8.01661e+06	8.52912e+06	7.83129e+06	7.02978e+06	7.19078e+06	6.6421e+06	4.25954e+06	3.02984e+06	4.37542e+06	4.73966e+06	5.25323e+06	3.7087e+06	4.31285e+06	4.24492e+06	4.16129e+06	6.20089e+06	5.48282e+06	7.91264e+06	5.5707e+06	4.85196e+06	7.26505e+06	6.00159e+06	6.58397e+06	4.88819e+06	4.47627e+06	5.08234e+06	4.3147e+06	4.49811e+06	4.6362e+06
Dihydrouracil	73430.3	77464.4	57432.9	70920.5	88813.8	78973.4	95101.9	103646	66784	76161.6	71479.7	87523.1	165992	80676.6	82383	84718.1	81438.5	77972.1	85190.9	78278	81964.9	81975.6	89648	83398.6	85831.3	76656.8	82486.8	150000	76548	90107.7	72661.6	76997.9	74137	84216.4	75733	93190.5	98006.7	113555	84542.6	89757.8	61701	123153	89369.2	96340.7	81968.5	85286.8	88708	80535.5	73197.9
L-Proline	1.18354e+07	1.16513e+07	2.06671e+07	2.48689e+07	1.30296e+07	2.00473e+07	1.89179e+07	1.51705e+07	1.81624e+07	1.93999e+07	1.277e+07	1.80787e+07	2.28359e+07	1.6861e+07	1.10441e+07	2.77554e+07	1.67423e+07	1.5434e+07	1.93759e+07	2.29445e+07	1.92087e+07	2.01065e+07	2.28224e+07	2.17799e+07	1.62493e+07	1.79366e+07	1.83264e+07	2.83742e+07	1.85873e+07	1.55152e+07	1.79346e+07	1.6096e+07	2.11334e+07	1.57793e+07	1.26427e+07	2.36283e+07	2.48476e+07	1.71702e+07	1.43605e+07	1.84672e+07	1.6285e+07	2.02208e+07	1.46448e+07	1.89201e+07	1.69456e+07	1.15985e+07	1.65481e+07	2.07939e+07	1.79581e+07
Alpha-Ketovaline	48717.3	64545	85469.4	65235.6	57306.3	107013	58640.5	59855.6	229956	104911	35796.7	45971.5	69746	160301	283131	95924.3	217070	111834	485119	387331	1.8495e+06	135664	100621	273363	310134	66386.6	101747	503759	313745	269918	181915	126003	72708.3	70712.3	74022	317818	55244.4	117003	85263.8	113411	57141.1	34546	38761.8	49933	72256.9	83211.7	44743.3	73390.8	52026.6
3-Formylalanine	283996	484510	264656	208051	403219	316443	411545	937020	880184	399995	226302	183102	441106	250038	370577	188224	257518	263165	245423	351083	267679	254298	228866	189129	228062	244368	333671	275550	377850	328013	359041	243528	238201	208889	212499	179061	251744	406425	269443	250786	146123	118636	191990	241617	222205	200678	150225	157319	141437
Indole	140801	95660.3	137906	156014	83589.3	152992	121649	85095.5	102654	171537	94714	136206	131898	128288	95633.5	148535	178971	133247	160052	190950	180102	146545	180867	160883	141169	150065	140236	147681	117164	166734	135936	120566	167887	102983	110275	125298	151213	157332	111375	136361	148600	191554	145634	149672	162837	85582.7	116806	109568	108155
Valine	3.49935e+07	3.02065e+07	2.40607e+07	1.89118e+07	3.10846e+07	4.12284e+07	3.21686e+07	3.99534e+07	5.27318e+07	3.1856e+07	4.40058e+07	3.35354e+07	2.27791e+07	3.70158e+07	2.74957e+07	4.00897e+07	4.30794e+07	2.33689e+07	4.17321e+07	3.78544e+07	4.31676e+07	4.48217e+07	4.45603e+07	4.23473e+07	4.19734e+07	3.7646e+07	4.40325e+07	4.06711e+07	4.3462e+07	4.91246e+07	4.47284e+07	4.04099e+07	3.08444e+07	3.19051e+07	3.38488e+07	4.42762e+07	3.38401e+07	3.27378e+07	3.63071e+07	4.79381e+07	4.52537e+07	3.46749e+07	4.54712e+07	3.95771e+07	4.10874e+07	3.99733e+07	3.78691e+07	3.51677e+07	3.88194e+07
Succinic acid	23764.2	30607.8	43487.2	16873.8	16207.6	26204.9	20954.2	54041.8	43773.3	40091.4	16139.7	32818.3	90818.6	36765	25344	37843.2	48642.7	31685.9	31010.4	24650.2	36888.5	50456.7	67372.8	63589.2	47427.7	50585.7	20108.9	135235	24656.8	31335.8	25764.8	22708.3	29109	40631.7	31018.1	28518.3	26536.6	45092.1	20107.3	23935.4	20645.2	142459	28656.2	29196.6	24195.1	45520.2	25002.8	31470.2	28464.9
L-Threonine	618000	705267	908807	776528	346833	611861	550358	385824	701548	720674	714466	584105	550900	695050	340263	640995	391488	558270	631413	408602	510130	529163	524653	471937	390247	447205	557189	637568	502104	433668	637532	604126	755035	445080	393723	950673	1.13473e+06	608392	377390	470216	530748	666523	555681	494260	440691	457950	515049	593585	554998
Niacinamide	162133	116533	132913	158539	83243.9	107715	93236	91806.5	127618	76759.2	105731	34658.9	238731	157292	133728	137104	178712	159590	81047.6	100501	128492	135428	206191	147964	125601	118910	113071	315265	95997.4	97194.2	94134.8	118609	101656	134990	128941	114549	104291	158345	114586	106663	192607	308436	133961	112153	123695	153658	105904	84282.4	123372
Taurine	174511	94098.4	278561	220000	109875	269905	227227	133712	208027	123644	124055	222368	373524	237324	145088	297533	289450	357779	153713	199146	218369	149052	210912	180302	155224	157171	190582	336480	189035	149721	153415	170954	229700	222984	167259	134763	194299	207590	153971	156055	249876	391156	217451	180938	213438	209028	300372	212802	207281
Dihydrothymine	276873	319185	161006	247963	461150	133810	314632	579482	140422	310414	417076	354182	291039	256801	172809	365987	278597	305361	524891	718676	290026	335057	323612	319473	304304	328943	187702	169921	184925	209297	275986	242413	250704	193539	231212	255218	386901	470348	329511	403625	301602	315894	384640	351968	412847	239334	280415	283665	320569
Iminoaspartic acid	33341.2	6121.76	49190.6	56917.4	27298.6	53768	45409.4	25357.6	46470.2	22861.7	13684.3	54004.3	83472.1	48500.6	31308	47065	64036.8	72004.1	36160.4	47243.6	38784	40298.8	51672.6	43254.2	34609.7	36917.8	49805.1	74843.6	47456.7	37417.6	38811	22926.4	36794	38258.8	37987.3	20723.6	44504.3	44630	38481.3	27316.9	51724.6	80535.1	50237.2	36542.5	39724.5	32724.8	61324.2	60067	46723.9
Leucine	5.44603e+07	5.11661e+07	3.40766e+07	5.29765e+07	5.41439e+07	5.37233e+07	4.52972e+07	4.48942e+07	6.3987e+07	5.12315e+07	3.80013e+07	5.37864e+07	6.58017e+07	3.33577e+07	3.79265e+07	6.1912e+07	3.75207e+07	3.81224e+07	4.67587e+07	5.22349e+07	5.37684e+07	4.79543e+07	5.95756e+07	5.64043e+07	5.50907e+07	5.93772e+07	4.71776e+07	5.52178e+07	4.48406e+07	2.08506e+06	4.51578e+07	4.85056e+07	5.98405e+07	3.16892e+07	3.73897e+07	5.37178e+07	6.51508e+07	5.17043e+07	3.9963e+07	4.88532e+07	3.22404e+07	6.13068e+07	4.56948e+07	4.72451e+07	4.75468e+07	3.70051e+07	4.69796e+07	4.19591e+07	3.92187e+07
Isoleucine	5.78606e+07	4.95183e+07	4.36091e+07	6.50729e+07	5.08586e+07	4.53759e+07	4.73031e+07	5.45741e+07	4.60526e+07	4.96231e+07	5.08741e+07	5.14232e+07	5.08232e+07	4.30686e+07	5.17425e+07	4.7811e+07	5.87247e+07	4.39758e+07	4.89767e+07	4.96473e+07	4.73051e+07	5.20475e+07	4.79239e+07	4.88473e+07	7.08073e+07	5.08182e+07	4.79819e+07	4.7611e+07	4.99639e+07	7.09616e+07	5.06526e+07	4.51007e+07	4.66089e+07	4.33571e+07	4.4453e+07	4.9714e+07	6.74874e+07	4.59785e+07	5.24734e+07	4.50598e+07	4.36941e+07	4.7935e+07	4.64554e+07	5.47755e+07	5.01634e+07	4.5892e+07	6.21552e+07	4.57611e+07	4.42725e+07
Unidentified_005	77324.9	176705	78035.9	124873	94409.1	70391.1	100880	115956	81671	59274.4	128566	112577	56787.9	47014.1	89056.6	63418.1	68231.9	78123.9	35847	32326.4	57225.7	43918.6	52548.6	38813.3	38697.6	52275.8	49592.8	50741	41629	39454.9	29464.1	67697.6	38847.5	47555.9	44222	112088	81449.9	74230.5	64523.2	72853.7	47508.8	75921.4	43169.3	61771.7	53545.7	54294.9	65435.4	53093.8	54926.2
L-Ornithine	1.72345e+06	746140	1.73652e+06	1.77052e+06	977369	1.87872e+06	1.8134e+06	1.50892e+06	1.28899e+06	1.11201e+06	1.40294e+06	1.5514e+06	3.47796e+06	1.55775e+06	899924	1.68823e+06	1.34151e+06	1.07908e+06	1.30099e+06	2.07983e+06	2.12803e+06	1.61958e+06	2.84492e+06	2.54764e+06	1.35637e+06	1.55826e+06	1.57954e+06	6.70854e+06	2.02628e+06	1.27211e+06	1.1086e+06	1.61268e+06	1.54376e+06	4.7306e+06	1.18968e+06	1.4981e+06	2.79546e+06	2.51894e+06	1.50176e+06	1.46981e+06	1.84672e+06	3.10873e+06	911676	2.43282e+06	3.13243e+06	1.03432e+06	1.2103e+06	2.16553e+06	4.03415e+06
L-Malic acid	46813.7	38080.1	80642.8	59073	41353.6	45871.6	36283.9	40849	38709.9	42677.6	42957.2	54427.6	40518.7	36135.6	26130.9	46924.6	39979.7	32754.8	40073.9	50492.7	51483	39418.9	44570.8	39094.2	39679.4	40596.3	40539.1	37884.3	41449.1	45283	46217.9	46654	55183.4	38643.2	55708	54416.3	62044.1	46384	30537.9	36762.3	42331.9	41325.1	45833.8	45027.3	47318.9	42219.2	41874.4	39474.2	41907.7
L-Homocysteine	250680	298709	348219	150613	104462	406684	592540	283804	428337	482058	468569	397426	563251	479964	360174	245250	243720	328811	346251	329528	436616	307958	522452	483726	405429	497471	470064	431839	481610	427438	567695	398225	398486	416434	526574	244061	474210	486066	453140	799939	442954	392433	452122	387756	480448	308196	442421	450032	395663
Hypoxanthine	5.76598e+06	6.44685e+06	9.08146e+06	5.16508e+06	3.186e+06	7.60998e+06	4.91815e+06	1.44906e+07	7.61832e+06	8.23604e+06	3.05208e+06	7.19637e+06	2.47857e+07	8.66749e+06	6.9069e+06	9.84422e+06	1.35649e+07	7.9276e+06	8.21518e+06	6.46585e+06	1.29089e+07	8.43723e+06	1.00496e+07	1.24009e+07	8.3705e+06	7.79989e+06	3.69693e+06	3.47531e+07	5.15026e+06	9.034e+06	5.79932e+06	4.66966e+06	5.93762e+06	9.16666e+06	8.1633e+06	5.68967e+06	6.52145e+06	8.74547e+06	5.08039e+06	4.96059e+06	4.91653e+06	3.96496e+07	6.11753e+06	7.94525e+06	6.16822e+06	9.46452e+06	6.12799e+06	6.35914e+06	6.59103e+06
Anthranilic acid	333466	471511	587679	409910	329631	603643	752206	643158	585326	600776	343358	579382	455422	426182	359376	560929	418355	321570	340821	373396	806276	362983	522594	494119	400784	353329	368049	729842	426461	324789	467596	538153	333965	458539	545603	474344	500913	700690	309264	426619	400152	435693	276967	334044	278578	332232	332173	382440	330920
1-Aminocyclohexanecarboxylic acid	4.35437e+07	1.05381e+07	2.55481e+06	2.4045e+06	6.18131e+06	3.0554e+07	8.19839e+07	4.401e+06	1.58756e+06	6.33879e+07	4.75188e+07	5.59789e+06	3.79582e+07	3.11252e+07	4.03357e+07	1.46913e+07	2.39752e+07	4.24709e+07	3.23937e+07	2.64507e+07	2.33264e+07	1.60375e+07	1.62552e+07	1.34742e+07	1.37275e+07	9.89939e+06	2.24141e+07	3.60814e+07	5.12113e+07	3.24217e+07	2.6068e+07	7.48455e+07	4.68707e+07	3.42384e+07	4.90839e+07	2.83675e+07	1.45265e+07	1.07976e+07	4.02554e+06	3.48859e+06	2.71839e+07	3.03002e+07	1.35873e+07	1.43066e+07	1.76113e+07	2.79434e+07	3.29239e+07	3.88444e+07	4.64498e+07
Methylitaconate	177304	406805	248232	306385	436502	287145	278176	460732	580156	386257	157385	351465	257918	294701	198367	250851	273765	466235	219151	202332	264195	285412	279906	271514	248081	265455	230595	270014	216910	227489	189916	348093	317809	284682	287343	340755	282194	289446	235239	255045	209990	334050	290419	205622	228721	360968	252938	251741	223504
L-Glutamine	1.41165e+06	3.24666e+06	3.08381e+06	1.17717e+06	1.25433e+06	1.95049e+06	1.61024e+06	1.54197e+06	1.58319e+06	2.10185e+06	1.79281e+06	1.13495e+06	752621	1.75723e+06	1.25456e+06	1.8225e+06	938929	1.37722e+06	1.86594e+06	980426	2.09435e+06	2.42309e+06	1.85366e+06	1.71451e+06	1.51106e+06	670306	2.19218e+06	1.19081e+06	2.1157e+06	2.04189e+06	2.48157e+06	3.30272e+06	2.92885e+06	1.60076e+06	1.91202e+06	2.50086e+06	2.26086e+06	2.06663e+06	1.35168e+06	836525	1.76496e+06	1.27659e+06	2.18907e+06	987433	1.06266e+06	1.84717e+06	1.59847e+06	1.76791e+06	1.94357e+06
Lysine	4.29334e+06	2.05693e+06	4.68986e+06	4.20187e+06	2.00867e+06	4.84449e+06	3.03972e+06	2.82878e+06	2.87128e+06	2.99243e+06	3.47092e+06	4.86602e+06	5.39037e+06	3.68262e+06	2.11087e+06	4.36498e+06	3.25239e+06	2.79495e+06	2.95325e+06	2.84599e+06	4.98637e+06	3.01768e+06	3.6663e+06	3.19291e+06	3.0351e+06	3.14462e+06	2.76537e+06	2.98577e+06	2.63378e+06	2.8394e+06	3.04124e+06	3.91152e+06	5.44461e+06	2.27343e+06	2.72217e+06	4.57111e+06	6.88131e+06	5.08552e+06	2.93799e+06	3.46846e+06	2.74092e+06	4.55878e+06	2.7197e+06	2.74069e+06	2.52112e+06	2.18234e+06	2.78038e+06	2.4892e+06	2.64881e+06
L-Glutamate	815095	1.19245e+06	599741	681998	772220	844013	761440	815497	797995	1.12564e+06	555368	1.36315e+06	1.34276e+06	501005	561686	748234	517303	732359	304609	516904	602901	747032	612443	485640	383721	1.16501e+06	401046	819735	341429	230901	278242	699102	623189	368294	356994	712514	523614	456617	508008	1.15715e+06	347425	939193	365321	383601	422154	349381	294570	339049	268631
Methionine	8.97607e+06	5.90177e+06	1.39464e+07	9.53359e+06	6.24601e+06	7.87921e+06	4.83451e+06	5.87306e+06	4.30413e+06	5.89983e+06	6.32823e+06	1.04298e+07	5.80581e+06	5.53411e+06	4.02421e+06	7.79244e+06	6.55566e+06	5.46814e+06	6.52016e+06	7.32692e+06	7.0078e+06	5.72125e+06	6.24964e+06	4.6598e+06	6.21038e+06	5.25392e+06	4.51144e+06	7.02119e+06	5.69144e+06	6.89316e+06	6.71287e+06	6.63939e+06	7.26542e+06	4.55229e+06	4.59862e+06	1.08887e+07	1.1631e+07	5.79614e+06	4.2555e+06	4.8832e+06	6.0755e+06	8.73535e+06	6.58866e+06	7.7623e+06	6.96745e+06	5.11454e+06	7.13146e+06	5.46944e+06	5.41763e+06
Guanine	328367	231841	542267	331904	231165	287119	197562	238904	211471	238610	256159	406273	230970	225229	189013	292510	246475	216732	255834	273103	320858	252754	252598	199755	218708	214547	190064	294123	221327	270811	264795	272442	295703	189698	172198	418035	399395	237255	171653	183413	211221	329754	261951	309611	273274	222601	264199	218467	225686
Xanthine	345477	337597	234985	623360	189469	276062	277242	249018	209817	301536	304080	322698	818377	275794	416585	243550	381906	342327	183965	159644	265537	273190	243937	212886	272672	252276	202192	414077	192503	198607	164057	211394	134964	225888	209859	173355	216026	196753	243972	195083	194800	466064	233160	221438	230289	216074	258950	221817	216571
1-Methyl-4-pyridone-3-carboxamide	1.15055e+06	362324	216795	233879	745895	174720	324324	197708	322823	915081	211743	229083	608991	332592	175704	642902	519959	1.07435e+06	179668	168975	234396	313428	382223	349130	505964	446362	421448	447401	627839	370853	732205	233348	264833	354377	431212	962683	519538	1.00831e+06	416450	339740	487986	529731	569914	451817	355417	361058	393358	352586	424562
1-Methyl-5-carboxylamide-2-pyridone	594819	150858	96728.8	111102	291066	85515.4	127786	102233	138610	341017	103209	87171	210590	161469	75484.1	240641	208984	425008	75163.4	78714	97861.7	128840	149118	142224	219528	182162	186803	151358	281787	164115	317186	116031	117203	157063	194902	318758	196126	400336	204876	163364	246174	174788	269277	202219	146775	173239	194733	156333	213000
L-Histidine	502543	304249	697539	379378	397812	515643	367470	363006	357946	466528	416073	534491	674362	498558	349713	659523	488716	536132	427689	551514	719775	535856	644632	589665	558578	625696	617811	703517	586439	570664	549334	590641	677221	495260	533372	404286	517413	542968	444354	541678	594067	839452	559931	580673	547859	479571	554986	563185	574485
2-Isopropylmaleate	303523	443020	447907	330865	275747	565062	301647	380112	1.44466e+06	676850	226673	320113	441372	1.09697e+06	1.99487e+06	588901	1.60991e+06	718893	3.66969e+06	2.95797e+06	1.35952e+07	1.03556e+06	731059	1.97128e+06	2.35647e+06	402634	631864	3.85815e+06	2.24883e+06	1.93205e+06	1.31139e+06	618326	357151	375276	441846	2.42826e+06	344890	621730	502342	760357	313523	144413	174569	302824	496855	483837	226821	491105	232661
Carnitine	2.00648e+07	4.12908e+07	4.55415e+07	3.70303e+07	4.1798e+07	3.6828e+07	3.13132e+07	3.06319e+07	3.80974e+07	3.10996e+07	3.0081e+07	3.3689e+07	8.44146e+06	3.16376e+07	3.12629e+07	2.93402e+07	2.9456e+07	3.45694e+07	2.84224e+07	1.86958e+07	2.51825e+07	2.898e+07	2.56409e+07	2.82928e+07	2.63957e+07	2.56404e+07	2.23223e+07	1.60628e+07	2.26225e+07	2.21011e+07	2.06348e+07	3.84636e+07	3.70273e+07	3.38684e+07	3.12741e+07	4.34042e+07	3.90042e+07	3.16672e+07	2.29439e+07	2.33407e+07	2.58085e+07	1.60981e+07	3.23951e+07	2.16346e+07	2.1653e+07	2.71672e+07	2.9637e+07	3.09885e+07	2.65111e+07
Phenylpyruvic acid	1.48968e+06	1.83165e+06	1.94456e+06	3.39617e+06	1.26723e+06	2.3261e+06	1.44549e+06	1.88453e+06	1.25385e+06	1.66181e+06	1.16398e+06	2.23026e+06	2.31687e+06	1.54093e+06	1.58331e+06	1.34157e+06	2.19869e+06	1.71443e+06	1.06217e+06	1.58337e+06	1.4984e+06	1.4285e+06	1.6169e+06	1.23349e+06	1.33428e+06	1.49553e+06	1.36574e+06	1.25738e+06	1.32316e+06	1.60376e+06	1.14295e+06	1.576e+06	2.17715e+06	1.4515e+06	1.34837e+06	1.85489e+06	1.90924e+06	1.44489e+06	1.37912e+06	1.19172e+06	1.59471e+06	1.68625e+06	1.17748e+06	1.37799e+06	1.27569e+06	1.33687e+06	1.35221e+06	1.23998e+06	1.17125e+06
L-Phenylalanine	1.28007e+08	1.48226e+08	1.02636e+08	1.35963e+08	1.61468e+08	1.62621e+08	1.33471e+08	1.46442e+08	1.22212e+08	1.28256e+08	9.79466e+07	1.9069e+08	1.3738e+08	8.30038e+07	1.16832e+08	1.20981e+08	1.01301e+08	9.34575e+07	7.0919e+07	9.34518e+07	9.12381e+07	7.45983e+07	1.00557e+08	7.7855e+07	7.17713e+07	1.03987e+08	7.51736e+07	9.77364e+07	6.54967e+07	7.83035e+07	6.38935e+07	9.05034e+07	9.67424e+07	6.75536e+07	7.2238e+07	1.21215e+08	1.15812e+08	1.09396e+08	8.91051e+07	1.07785e+08	7.43808e+07	1.33728e+08	6.86474e+07	7.37509e+07	7.78088e+07	6.5099e+07	7.33783e+07	6.24222e+07	5.04947e+07
Uric acid	4.03895e+06	3.35937e+06	857518	5.29592e+06	3.27271e+06	5.89804e+06	6.37827e+06	1.91199e+06	7.35311e+06	5.22538e+06	3.28603e+06	9.23325e+06	9.27662e+06	8.47565e+06	6.5118e+06	7.1662e+06	8.2257e+06	1.00884e+07	7.38409e+06	9.88082e+06	1.21559e+07	1.08714e+07	1.27949e+07	1.16336e+07	1.17882e+07	1.18492e+07	6.78864e+06	6.26773e+06	8.48951e+06	7.7484e+06	6.40925e+06	6.44942e+06	6.80137e+06	7.02388e+06	7.53487e+06	1.03387e+07	8.92772e+06	8.86582e+06	7.68312e+06	8.00026e+06	9.81408e+06	9.60251e+06	8.98931e+06	8.02531e+06	8.49141e+06	7.77173e+06	7.5695e+06	7.1676e+06	8.14015e+06
Pyridoxamine	783774	378797	805750	757305	396837	895512	558737	530129	580762	643788	646064	898351	915900	638130	379990	732618	577723	498398	505158	482243	844814	548143	633831	549794	526863	545068	490474	563562	475366	523245	519148	764996	948221	443937	474112	839010	1.29587e+06	932353	512974	561831	479105	794042	471308	490576	452620	381045	507738	442862	498688
L-Arginine	781290	1.94781e+06	873011	797435	1.33921e+06	1.73325e+06	1.01704e+06	937907	1.06288e+06	665149	1.12053e+06	1.25173e+06	291728	892761	956189	829695	926755	749517	755778	272897	594260	559526	608217	587155	514526	431218	715086	316791	722505	820592	974819	1.28763e+06	1.1729e+06	778588	800552	1.34769e+06	1.2585e+06	958578	826259	666488	617443	353277	822177	513499	452255	718985	737813	639636	758182
5-Hydroxytryptaldehyde	101713	48531.3	106646	22249.3	56527	56936.7	95438.6	109399	50872.7	163497	47724.5	79641.6	89721.1	39022.5	51805.7	73059.5	128224	77219.8	504615	215864	165854	173201	196193	130508	123272	135212	95910.7	63776.5	86314.2	112413	81991.6	139821	167285	61678.4	172890	114427	73953.3	85492.6	88453.5	90570.4	161021	130717	118140	75670.7	81401.7	61351.3	92973.4	89548.5	115813
Allantoic acid	214539	106816	189371	217494	135837	201640	221693	193233	166316	163021	170920	198910	331227	183784	120049	185951	164117	132635	150307	236242	207902	194355	315057	274273	163446	187966	189124	680940	230213	161769	140977	187875	177139	508608	150625	191695	317572	268327	172278	167243	205045	338202	112098	275619	358437	130227	158398	252408	430934
4-Hydroxyphenylpyruvic acid	107853	135601	28180.1	112411	112704	76218.3	75722.8	93748.3	47652.3	156682	60908.8	155076	92780.5	107783	77849	93181.7	109590	105407	78215.5	90531.7	102271	150377	157175	130479	148166	101310	118963	120502	128973	118522	121559	73930.9	99601	116048	98053.7	173563	125748	90967.3	101455	89931.1	126132	170481	125449	134084	150370	114789	124609	109104	151518
Nicotinuric acid	83663.5	35678.8	53615.8	63861.7	57208.3	29887.5	50195.7	34910.7	40834	153285	29044.4	185458	81501	28356.6	25132.9	57537.8	32764.1	46585.1	31505.7	33079.2	64362.9	45073.8	70479.4	58012.1	58045.3	65601.6	46717.8	33941.3	41236.8	39401.5	38096.9	38694	64277.2	26100.6	32880.3	132407	120635	102376	81591.7	66437.6	40048.8	74792	42685.7	36924.4	28406.7	21778.7	30612	30651.5	38501.4
Glucose	1.10698e+06	8.39296e+06	5.37519e+06	1.3275e+06	3.10403e+06	3.8815e+06	1.39916e+06	2.00625e+06	6.09162e+06	5.45852e+06	1.32805e+06	1.26861e+06	361537	1.21802e+06	1.26725e+06	1.18007e+06	1.16167e+06	1.04291e+06	956713	996146	3.51912e+06	2.55309e+06	1.25027e+06	1.0343e+06	1.07489e+06	1.23632e+06	1.38699e+06	543194	1.05777e+06	1.33741e+06	1.3686e+06	8.50859e+06	2.10801e+06	1.06173e+06	1.19175e+06	2.37063e+06	1.36338e+06	3.34001e+06	1.04836e+06	1.04427e+06	1.1812e+06	496273	1.2847e+06	1.07039e+06	1.02352e+06	1.1729e+06	1.1379e+06	1.15535e+06	1.24155e+06
Unidentified_006	2.37892e+06	3.87329e+06	3.14411e+06	5.36602e+06	2.56036e+06	4.34571e+06	2.64246e+06	2.9996e+06	2.54162e+06	3.24915e+06	2.02551e+06	3.97679e+06	4.43164e+06	2.61229e+06	2.68614e+06	2.74054e+06	3.64918e+06	3.02513e+06	1.95568e+06	2.91868e+06	2.67631e+06	2.52594e+06	3.07195e+06	2.49673e+06	2.36281e+06	2.85174e+06	2.33087e+06	2.48821e+06	2.34825e+06	2.95117e+06	2.13518e+06	2.63435e+06	4.36829e+06	2.4416e+06	2.26791e+06	3.60027e+06	3.47348e+06	2.56701e+06	2.1813e+06	2.08187e+06	2.50947e+06	3.70621e+06	2.06062e+06	2.42114e+06	2.23637e+06	2.34737e+06	2.275e+06	2.13087e+06	1.9683e+06
L-Tyrosine	1.15812e+07	1.40514e+07	1.55816e+07	2.2933e+07	9.79711e+06	1.7691e+07	1.10956e+07	1.4494e+07	9.74064e+06	1.31543e+07	8.80636e+06	1.68647e+07	1.74848e+07	1.21501e+07	1.2318e+07	1.04213e+07	1.68388e+07	1.32777e+07	8.11596e+06	1.21903e+07	1.16175e+07	1.08241e+07	1.21489e+07	9.45399e+06	1.0096e+07	1.1491e+07	1.06627e+07	9.5653e+06	1.02634e+07	1.23812e+07	8.73591e+06	1.20916e+07	1.66442e+07	1.12438e+07	1.02319e+07	1.43303e+07	1.4725e+07	1.11001e+07	1.06712e+07	9.04195e+06	1.22342e+07	1.2669e+07	8.86636e+06	1.05945e+07	9.86435e+06	1.02326e+07	1.04444e+07	9.29794e+06	8.87711e+06
Oxalosuccinic acid	130151	107927	41638	160525	107817	200055	181699	67264	247220	150340	97892.3	233179	195455	221417	171708	191293	232944	264839	191070	252609	371988	265952	311753	267616	262938	285507	195490	146088	210141	209825	189481	218231	176562	176247	220463	235259	245348	293662	215087	213868	241553	236409	220547	218990	224303	202490	206662	196264	209457
Citric acid	135519	294206	370888	208407	185063	296759	323721	542576	601948	335400	352017	226578	316147	298215	234396	194240	391792	358723	213247	378717	500614	318899	277598	205276	297688	321281	275237	352478	504500	392014	385472	603804	264408	366977	271710	156874	205908	438984	319240	251844	261588	248127	473102	521667	561968	595713	505036	517242	570122
6-Hydroxypseudooxynicotine	10201.6	113451	15616.1	11389.2	44415.5	102729	89242.5	107453	63748.6	94148.2	7830.04	129474	97529	9848.7	191365	100157	189090	146458	157458	99592.2	297387	204315	208477	134265	102329	133108	137701	272614	217800	126502	114212	206178	134591	74243.1	62950.7	235303	174382	183406	112087	139916	141149	222818	68808.1	76279.7	83119.5	122435	89341.4	72715.9	68028.3
Altrose	1.00649e+06	7.51404e+06	5.04573e+06	1.22227e+06	2.7809e+06	3.50205e+06	1.31307e+06	1.76539e+06	5.83697e+06	4.68217e+06	1.22778e+06	1.20802e+06	260613	888696	1.01943e+06	930634	1.01677e+06	930587	844073	885576	3.30749e+06	2.15806e+06	1.08026e+06	906242	951562	1.09758e+06	1.01383e+06	461737	972425	1.18021e+06	1.08076e+06	7.52191e+06	1.68263e+06	943209	1.10078e+06	2.22048e+06	1.28152e+06	3.14072e+06	923902	919320	1.03672e+06	427378	910058	980433	928867	1.0371e+06	1.02031e+06	1.02866e+06	1.03103e+06
2:0-Carnitine	1.29025e+07	2.9203e+07	1.93549e+07	2.22119e+07	3.13139e+07	2.07457e+07	2.0342e+07	3.36981e+07	3.69273e+07	2.83946e+07	1.17494e+07	2.49392e+07	1.88872e+07	2.20046e+07	1.3657e+07	1.85522e+07	2.11632e+07	3.27203e+07	1.62233e+07	1.5099e+07	1.88285e+07	2.04403e+07	2.08232e+07	2.013e+07	1.79601e+07	1.89945e+07	1.77966e+07	1.99822e+07	1.65367e+07	1.67627e+07	1.35683e+07	2.51232e+07	2.35235e+07	2.15056e+07	2.0939e+07	2.52651e+07	2.06919e+07	2.0631e+07	1.69639e+07	1.82006e+07	1.4037e+07	2.32787e+07	2.15026e+07	1.50377e+07	1.61353e+07	2.68497e+07	1.79477e+07	1.92422e+07	1.69178e+07
L-Tryptophan	2.65309e+07	1.6228e+07	2.4838e+07	2.95653e+07	1.34712e+07	2.91282e+07	2.21929e+07	1.41611e+07	1.7354e+07	3.17274e+07	1.58153e+07	2.465e+07	2.58212e+07	2.27201e+07	1.75074e+07	2.79672e+07	3.07764e+07	2.58081e+07	2.97012e+07	3.5458e+07	3.21885e+07	2.7433e+07	3.5913e+07	3.01205e+07	2.57217e+07	2.80381e+07	2.51194e+07	2.76053e+07	2.14135e+07	2.99335e+07	2.60982e+07	2.36325e+07	3.24208e+07	1.81679e+07	2.03668e+07	2.3464e+07	2.76024e+07	2.9429e+07	1.96987e+07	2.5745e+07	2.8479e+07	3.77437e+07	2.75824e+07	2.83227e+07	2.90908e+07	1.55701e+07	2.10621e+07	2.07592e+07	1.99117e+07
5-Methoxyindoleacetate	64614.1	51314.4	81243	49017.4	39966.8	58143.2	107005	69574.5	63100.1	92235.4	34167.2	58822.7	150207	71030.7	34868	77679.9	140813	53902.7	69957.3	112384	99244.6	110897	138482	97393.5	101797	104184	64746	69821.5	72675.4	66853.2	62638	38819.1	42566.2	43675.7	48992.6	88611.7	97611.1	81478	68945.9	88908.8	80518.2	77716.5	86091.2	73675.9	73252.9	24711.5	47178.2	41385.9	43594.2
3:0-Carnitine	1.18607e+06	857121	1.54149e+06	2.72185e+06	2.06843e+06	1.06304e+06	1.66218e+06	1.03482e+06	1.07719e+06	1.52368e+06	691448	2.31829e+06	1.02375e+06	911922	1.03508e+06	2.72688e+06	1.14945e+06	1.28701e+06	1.27251e+06	679140	1.06214e+06	1.07579e+06	1.17476e+06	1.24842e+06	1.49046e+06	1.44025e+06	868212	1.20458e+06	770668	1.14151e+06	946603	1.96798e+06	2.14667e+06	1.6432e+06	1.36735e+06	3.30122e+06	2.77946e+06	1.63408e+06	1.21014e+06	1.34509e+06	604779	759903	876785	956445	949077	570586	1.01445e+06	996061	873387
Pro Leu	3.46834e+06	6.85961e+06	5.64141e+06	8.3517e+06	6.70417e+06	3.50088e+06	4.59891e+06	5.59799e+06	4.58512e+06	4.38371e+06	3.31532e+06	1.74602e+07	4.33679e+06	3.76019e+06	4.10332e+06	3.40994e+06	3.93676e+06	4.26655e+06	4.31608e+06	3.90116e+06	5.78545e+06	5.02007e+06	5.78331e+06	4.36719e+06	4.33916e+06	5.36234e+06	3.59535e+06	3.83851e+06	3.94692e+06	3.7198e+06	2.72778e+06	3.49894e+06	3.51388e+06	2.91313e+06	2.68415e+06	2.10113e+07	1.31553e+07	6.66574e+06	5.47187e+06	4.51725e+06	4.77723e+06	6.18171e+06	4.19952e+06	3.92125e+06	4.69611e+06	4.35996e+06	3.3043e+06	2.70273e+06	2.68166e+06
4:0-Carnitine	1.42161e+06	530722	3.64288e+06	2.09933e+06	1.27989e+06	2.10279e+06	2.25347e+06	479359	1.01563e+06	1.21342e+06	1.2423e+06	4.49552e+06	741085	1.69089e+06	834113	2.56875e+06	1.18455e+06	862203	1.48996e+06	292177	965787	637240	1.11383e+06	1.2186e+06	858669	1.00159e+06	821515	590011	451540	664205	396888	2.22662e+06	2.4315e+06	1.83967e+06	1.27756e+06	6.79921e+06	5.73849e+06	3.43799e+06	2.11998e+06	2.22158e+06	1.35238e+06	1.60171e+06	1.29359e+06	868336	501057	397108	1.27878e+06	912445	612588
Unidentified_007	234473	338701	250377	233282	390978	336158	316399	283524	472816	387584	187909	430151	276366	269770	245934	239920	296371	341171	280960	306518	519048	344927	454337	362597	348179	346082	331249	317685	362778	367837	327094	417035	361987	332704	354668	440278	394325	591682	360726	365336	320368	408349	323522	315826	315969	279986	293614	286815	299846
5:0-Carnitine	176329	313861	870291	683415	52777.9	482832	1.04035e+06	1.52048e+06	200472	1.19969e+06	474783	691292	945042	595906	784134	478794	1.17351e+06	585785	426256	366677	651928	401737	782419	796120	634453	708366	24773.1	370140	66907.9	430294	325766	20082.3	302042	869742	683900	1.12648e+06	780177	919724	909472	45537.5	398542	654086	382970	336116	356019	646391	331197	332251	344715
Deoxyadenosine	356478	1.50503e+06	431292	133511	279490	291745	215186	192434	295687	1.51222e+06	381805	261477	109999	221934	139070	189542	127362	200534	130043	141502	157152	256057	190384	126637	79631.7	218165	71444.8	77826.9	158924	95683.6	108197	366974	268756	116444	130901	322129	189476	148707	103043	122154	98600.4	71485.8	76147.9	63320	69338.8	39566.6	55620.3	82115	82203.3
Inosine	36598.4	819926	221688	23719.9	34825.5	125208	121542	608117	310672	149742	43589.2	146312	86380.4	298334	866774	92707.6	258617	209387	670569	52145.7	5.07225e+06	2.54238e+06	1.43177e+06	3.56546e+06	1.63868e+06	297639	82231.5	125871	359968	2.03023e+06	1.62125e+06	448874	1.29758e+06	1.62924e+06	1.90529e+06	416817	330876	2.00029e+06	252824	69607.1	202709	305934	413586	421624	154673	2.333e+06	270168	163927	337013
2-[3-Carboxy-3-(methylammonio)propyl]-histidine	161353	244512	293071	504887	150724	260377	121287	158673	535934	206223	56835.9	34196.6	29979.7	217745	119885	196497	109823	170703	121216	96843.2	155835	244964	130368	128241	133410	144342	205785	88016.2	101991	123546	212739	238761	299932	86338.8	97854.5	82619.3	211630	174241	148820	127175	137194	51091.6	103227	88459.1	77556.9	78053.3	93106.8	100270	85171.9
Linolenic acid	440846	238687	912290	340227	631255	97725.9	162261	373275	357042	149388	99113.6	283772	237757	52870.8	62402.7	47625.5	35140.2	283472	52728.1	64448	292678	127333	300146	249609	177504	426325	261819	106209	65264.3	180991	118441	54037	87349.9	214291	117065	110846	234342	254459	238438	132920	50821.8	357603	128154	115255	161481	234313	95677.4	116969	14714.3
Glycinamide ribonucleotide	27945.5	38058.1	30130.2	32265.2	24719.2	43545.1	29307.8	31056.8	34918.2	35362.7	19429.3	32822.1	17295.8	32289.1	41727.3	28192.1	32955	26431.1	35399.2	26303.3	76241.9	58541.9	45790.5	62556.3	53607.2	35830.1	27882.2	17358.1	27424.5	50092.3	59746.3	32534.9	45054.5	45023.7	56584.5	32763	39469.9	43889.8	30505.9	34792.1	32283.4	20942.8	33083.1	31151.7	20508.7	42643.8	29132.8	20479.4	23768.8
Methylthioadenosine	58201.8	169590	142676	58968.2	94928.3	124558	70784.9	51844	156328	101924	50171.8	121530	13367.5	136918	60820.6	117651	120290	76074.9	151505	153461	236965	182096	283555	202869	189892	226954	122348	67638	169224	174698	195736	175444	166631	122848	182472	216775	171604	195933	211904	221395	129115	82577.3	173366	141340	204380	127563	143614	137701	162817
10:1-Carnitine	1.07026e+06	1.45716e+06	1.35981e+06	1.25913e+06	1.39619e+06	2.11263e+06	1.1222e+06	1.70438e+06	1.074e+06	1.62088e+06	1.33867e+06	4.27933e+06	665448	789149	413641	346195	1.72956e+06	5.93113e+06	304707	374469	999196	1.17529e+06	1.12219e+06	1.58331e+06	636465	1.0255e+06	1.68085e+06	861497	623693	1.37339e+06	624342	1.23203e+06	1.08425e+06	851058	728542	1.93533e+06	1.32106e+06	2.3783e+06	936046	1.02214e+06	873004	1.33966e+06	1.0165e+06	511044	883459	1.72345e+06	849509	913155	800860
10:0-Carnitine	1.11092e+06	2.59751e+06	3.14022e+06	2.91248e+06	1.46412e+06	3.72276e+06	2.30741e+06	6.83295e+06	2.29142e+06	2.59127e+06	2.5628e+06	5.30892e+06	821963	1.19502e+06	599781	524824	3.56896e+06	1.16852e+07	591491	690982	1.35491e+06	1.60571e+06	1.61508e+06	1.9315e+06	995538	1.37506e+06	1.81133e+06	970387	875279	1.59217e+06	767214	1.46321e+06	1.45166e+06	877153	881631	2.56444e+06	1.27658e+06	2.38672e+06	914612	887974	1.4205e+06	2.54803e+06	1.7369e+06	932271	1.43129e+06	3.90025e+06	1.15465e+06	1.06152e+06	1.13171e+06
12:1-Carnitine	567694	1.04939e+06	1.28393e+06	1.15612e+06	1.10321e+06	1.26117e+06	833327	2.1503e+06	1.27688e+06	1.06001e+06	975651	2.14762e+06	566837	620006	334844	308549	1.65207e+06	3.8771e+06	308703	314158	626455	647497	637989	813022	462959	546594	751284	431654	448357	882612	378932	642878	531319	461210	384165	1.09002e+06	568674	990712	421264	386305	658361	1.2842e+06	960466	445886	683301	1.29004e+06	524949	515784	477966
12:0-Carnitine	382718	1.07589e+06	1.22549e+06	1.30529e+06	661397	952041	751235	2.0795e+06	796007	990234	783156	1.23329e+06	405800	543202	231622	219085	1.23803e+06	2.75619e+06	222587	267114	450596	495141	484787	527958	343211	488161	471217	300967	262695	479020	228455	392224	420904	295276	253445	943879	436866	712098	334252	261699	598827	975055	579580	350157	542829	917496	248978	264085	255639
Cholic acid	20456.3	6707.2	6707.2	6707.2	6707.2	6707.2	6707.2	59282.9	6707.2	20807.8	6707.2	6707.2	6707.2	34715.4	27136.6	6707.2	33498.1	6707.2	102586	49547.4	6707.2	28738.6	139332	6707.2	19328.8	49743.6	19434.3	29981.7	46593.7	6707.2	6707.2	356525	56176.2	6707.2	6707.2	37031.2	6707.2	15447.4	663817	21368.6	6707.2	6707.2	112700	158321	63171.6	6707.2	6707.2	6707.2	6707.2
Ursodeoxycholate	65841.2	406960	131193	51503.6	13199.1	16457	68285.3	26069.1	275707	72465.4	15005.8	16535.3	15525.9	153185	48461.2	133827	491309	67674.1	321910	322296	49089.9	28998.9	108148	50830.2	53199.3	89307.7	111936	183311	290672	75934	158271	349194	68390.2	22109	31879.8	28315	19440	41507.3	191408	56311.1	134023	59767.7	511505	1.68682e+06	678794	36944.8	105098	68999.2	133197
Chenodeoxycholate	2.0872e+06	1.91856e+06	3.38618e+06	2.60852e+06	1.39404e+06	2.85921e+06	2.66479e+06	2.48214e+06	3.39476e+06	3.20386e+06	2.36783e+06	2.02724e+06	1.76673e+06	2.5879e+06	1.37118e+06	2.1575e+06	2.16246e+06	1.62941e+06	2.17023e+06	2.55794e+06	2.56919e+06	2.37492e+06	2.90726e+06	1.61487e+06	1.52379e+06	1.317e+06	2.62821e+06	2.88511e+06	1.8141e+06	1.62658e+06	1.35783e+06	1.79611e+06	2.5186e+06	1.93691e+06	1.05184e+06	2.46155e+06	1.66297e+06	1.29294e+06	1.12869e+06	1.99732e+06	1.30879e+06	1.07629e+06	826079	752606	2.11739e+06	679083	985510	1.0056e+06	676737
Xanthylic acid	44727.8	52420.8	10552.4	46776.5	46538.6	55368.2	53884.6	22585.2	64501.3	55260.6	37732.1	40320.4	21845.4	58586.6	53428.3	50574.9	57918.1	44126	48401.9	56060.3	52578.4	58524	52525.8	45843.2	49871.8	58821.2	66149.1	26120.2	51169.1	59096.3	59152.8	63117.8	50866.6	53320.8	54927.6	41740	60424	57301.9	59355	57907.7	56965.6	31629.1	57861.8	59863.8	50889.8	56653.4	64948.4	53084.9	51407.5
14:2-Carnitine	555135	1.1367e+06	1.1204e+06	748982	1.14607e+06	853941	557462	1.21344e+06	973031	752871	731735	1.76162e+06	287642	504400	198937	180067	809681	2.84667e+06	176053	213168	548344	462647	533673	766872	288438	473450	740315	390435	240782	902941	249259	441240	356535	430497	301304	1.11413e+06	565194	1.33381e+06	429739	347758	528944	1.17395e+06	656321	331162	614815	830737	230245	336275	257314
14:1-Carnitine	531734	1.93705e+06	1.92649e+06	1.35415e+06	1.19007e+06	1.12064e+06	1.1083e+06	3.72656e+06	2.08943e+06	1.32654e+06	1.29011e+06	1.70862e+06	402021	907664	327292	294286	1.6113e+06	3.43356e+06	241630	263814	773032	586209	646861	902473	447425	610026	722180	438545	359378	871093	311114	521014	470738	423816	294368	1.32816e+06	522326	1.06207e+06	408307	310927	887862	1.80229e+06	1.02608e+06	485784	879151	1.79956e+06	404957	428504	329405
14:0-Carnitine	236182	716190	663532	648112	368047	344558	433493	1.13914e+06	475417	825077	339283	562633	606047	361424	195768	237779	682484	1.11633e+06	191361	235458	334215	315881	404977	362533	265923	371164	257330	288868	225215	305148	193049	250753	322323	320397	259822	568145	338520	434415	281288	169002	321458	700162	326126	256122	307346	577604	232940	227102	205366
16:2-Carnitine	181836	312795	402833	206436	221273	214625	164505	404837	222365	261683	187784	386231	148281	179793	70734.5	74617.7	212239	600590	56793.1	62107.8	161783	143732	169849	197423	107306	164045	196211	166603	85109	221454	96685.2	147925	158415	190988	129026	370813	203972	383384	153868	129391	161048	415291	145438	98000.4	146334	276845	83731.6	122293	87028
16:0-Carnitine	1.66488e+06	3.72166e+06	3.28642e+06	2.14842e+06	1.53199e+06	1.3896e+06	2.41121e+06	5.94777e+06	2.40711e+06	5.21681e+06	2.01408e+06	3.49525e+06	3.9656e+06	2.45716e+06	1.52649e+06	1.52839e+06	4.01265e+06	4.53665e+06	1.59701e+06	2.16006e+06	2.71203e+06	2.48435e+06	3.03132e+06	2.19284e+06	2.1005e+06	2.2628e+06	1.93937e+06	1.88641e+06	1.69425e+06	2.24487e+06	1.81607e+06	1.52281e+06	1.81005e+06	2.44729e+06	1.7893e+06	3.23134e+06	2.3617e+06	2.29688e+06	1.487e+06	922653	2.36623e+06	4.31179e+06	2.13303e+06	1.52283e+06	1.85757e+06	4.56347e+06	1.8367e+06	1.78355e+06	1.88489e+06
Glycoursodeoxycholic acid	465873	2.14558e+06	632594	348083	103099	249292	480478	497332	452072	1.01536e+06	190951	121041	42203	538088	193930	1.01134e+06	1.23677e+06	581467	558631	545761	86630.6	330316	358316	479876	254305	265355	1.23708e+06	674903	538548	776751	330425	164524	655528	133669	111879	271484	109228	518802	114320	129522	2.87473e+06	1.39591e+06	459345	455428	714624	565629	188653	381991	871914
18:3-Carnitine	486874	419595	915587	212288	391969	308020	368199	528879	404433	755238	395322	673374	883513	404502	315545	285616	414309	763898	233285	548794	451954	378450	562942	557563	312071	380768	492604	398610	251112	448163	265187	254647	299150	453228	317299	554586	498271	664168	394940	338346	339363	959053	407170	260004	763956	527265	316736	420197	462466
18:1-Carnitine	2.73377e+06	7.62162e+06	6.81609e+06	3.25931e+06	3.83699e+06	3.00651e+06	4.43073e+06	1.46829e+07	6.71602e+06	9.71007e+06	4.54951e+06	7.0542e+06	7.82584e+06	3.96233e+06	2.73923e+06	2.58436e+06	7.07088e+06	7.51622e+06	2.13997e+06	4.1046e+06	5.28563e+06	4.3976e+06	5.04572e+06	4.15401e+06	3.14168e+06	3.75398e+06	3.46417e+06	3.23395e+06	2.47889e+06	4.0592e+06	2.64271e+06	2.78879e+06	2.96542e+06	3.64879e+06	2.64458e+06	4.78856e+06	3.02992e+06	3.32914e+06	2.20296e+06	1.61036e+06	3.39601e+06	1.0022e+07	4.00023e+06	2.65182e+06	3.91854e+06	1.07931e+07	3.77774e+06	3.37346e+06	3.18964e+06
18:0-Carnitine	1.04578e+06	1.68316e+06	1.81402e+06	834952	815591	766378	1.31544e+06	2.68338e+06	1.0564e+06	2.47595e+06	1.33192e+06	1.51638e+06	1.72842e+06	1.66463e+06	838047	996225	1.63905e+06	1.75176e+06	693528	1.05942e+06	1.52534e+06	1.54585e+06	1.78683e+06	1.10289e+06	1.15643e+06	1.2268e+06	844325	1.08091e+06	1.11917e+06	1.08934e+06	974819	871287	1.2141e+06	1.83165e+06	1.0508e+06	2.01037e+06	1.43286e+06	1.4805e+06	917955	727519	1.2769e+06	1.78001e+06	1.0775e+06	695566	881207	2.6376e+06	1.1405e+06	935080	1.06119e+06
Inosine diphosphate	6776.53	14408.8	16461.6	10043.7	6515.92	14640.6	17353.3	33375.3	28311.7	16035.4	18954.9	10957.2	14182.2	20104.3	11262.8	14040.9	24109.4	22889.7	12969	31815.2	16631.3	21638.1	16495.9	11984.9	17472.9	22981.1	15613.4	27315.3	31106.4	22576.5	22043.4	22400.2	22078.7	25210	14921	7828.06	10614.7	15930.3	17753.8	17517.9	17272.8	18424.7	36112.8	38773.4	42425.3	48655.7	33822.4	39702.6	42169.9
Glycochenodeoxycholate	100100	742000	381791	95965.1	205044	372134	4880.57	564150	168119	13544	33081.4	38825.4	3374.42	339622	820337	1.32345e+06	26772.6	871510	19821.5	55592.8	255875	787466	785962	745649	249025	374760	347833	211033	130311	226640	43092.9	264844	1.72107e+06	319365	225460	798178	521601	1.18443e+06	393642	297766	1.33823e+06	767729	187163	202554	264144	325303	254369	303347	642825
LPE 16:1	43136	21676.7	249337	44954.1	32737.3	29631	86835.5	74769	16244.8	167034	41276.8	106108	114677	49804.5	35226.8	48874.2	113515	85673.5	118960	60624.9	90359.5	69100.1	121291	124422	83651.3	71297.7	73673.7	78671.9	90597.5	65813.2	169997	42790.3	73380.1	127681	164276	87380.2	109048	79165.9	40397.8	28956.3	75998.9	75152.8	50760	42428.5	31880.5	52011.6	60896	83664.1	124984
LPE 16:0 sn-2	160630	183224	224745	162041	185002	132911	295578	257364	139009	319015	126919	228463	244631	140892	153423	170814	150931	223184	173102	117341	179307	155813	200804	154639	153200	166591	155721	178972	141625	116703	161534	196033	208488	237743	198986	155067	171212	105221	133196	124536	157620	201935	113647	101871	93156.5	199064	139474	152882	176443
LPE 16:0 sn-1	1.91559e+06	1.6585e+06	2.54805e+06	1.86434e+06	1.75498e+06	1.25693e+06	3.64104e+06	3.01315e+06	1.42418e+06	4.80358e+06	1.3754e+06	3.15887e+06	2.79735e+06	1.66931e+06	1.70092e+06	1.89916e+06	1.80884e+06	2.65287e+06	1.87148e+06	1.46357e+06	2.40957e+06	2.14605e+06	2.81968e+06	2.05535e+06	1.62419e+06	2.05186e+06	1.61155e+06	2.16197e+06	1.7834e+06	1.20756e+06	1.77045e+06	1.83094e+06	2.24291e+06	2.87473e+06	2.27335e+06	2.30152e+06	2.51844e+06	1.61438e+06	1.4529e+06	1.27318e+06	2.02212e+06	2.04418e+06	1.10855e+06	998694	882407	2.13371e+06	1.44277e+06	1.52847e+06	1.77086e+06
Taurochenodeoxycholate	49285.4	227219	125465	36735	28459.3	83128.4	57927.3	86822.1	103928	98446.4	31756.9	16134.1	985.752	43118.8	52695.1	84193.9	132965	91195.1	36432.2	29432	45318.5	49721.2	44432.2	49281.2	38238.6	28641.9	92216.1	78014.1	77558.1	78218.3	32918.4	29504.3	77552.2	24640.9	35020.7	57756.9	15713.8	38922	22970.4	23503.3	514127	216491	77956.5	66715.4	95704.6	178841	30846.3	67235.5	89759.3
Glycocholate	383372	650864	145248	117581	147319	142346	580908	1.67142e+06	91910	1.59522e+06	407355	267443	123827	443975	1.01004e+06	1.01997e+06	806798	502583	325153	198380	294850	764098	716574	1.11042e+06	560507	361729	1.14193e+06	876351	327631	495124	217451	119420	694435	275726	114703	1.77336e+06	447872	1.22758e+06	450092	217154	972503	1.48381e+06	153820	178736	153651	455967	173578	203217	307574
LPC 14:0 sn-2	201314	55063.5	221459	399087	132076	94626.9	275455	209989	36558.9	897102	169160	398948	941710	208485	131255	239383	165710	205608	260891	306527	321702	325423	515021	399635	382622	458467	247205	310826	264502	199192	240532	215221	335946	375220	381453	188654	296993	332351	263198	223370	166072	219567	185078	385653	181688	107743	203292	227806	248124
LPC 14:0 sn-1	1.65295e+06	459795	1.50697e+06	3.36497e+06	951402	678161	2.45394e+06	1.44293e+06	230105	8.89692e+06	1.2496e+06	3.53879e+06	9.82424e+06	1.42523e+06	1.03611e+06	1.96306e+06	1.24844e+06	1.51153e+06	2.00437e+06	2.19108e+06	2.58193e+06	2.75365e+06	4.4114e+06	3.2686e+06	3.13103e+06	3.8015e+06	1.87093e+06	2.59697e+06	2.34299e+06	1.43338e+06	1.80094e+06	1.61081e+06	2.53722e+06	2.83408e+06	3.02973e+06	1.32653e+06	2.02316e+06	2.78759e+06	2.09783e+06	1.58415e+06	1.11548e+06	1.45839e+06	1.46162e+06	3.25402e+06	1.39431e+06	678475	1.67923e+06	1.80588e+06	1.80122e+06
LPE 18:2 sn-2	353569	162504	1.24787e+06	224216	137726	209448	459409	206213	104382	571807	316781	353985	540131	363165	241395	410527	374182	336576	694709	436167	393874	428030	636689	561279	324240	408568	365291	385286	553257	415988	492073	308985	402259	775112	615095	657879	908135	353144	468297	253125	349820	233256	314295	223942	205270	404520	376221	466863	529190
LPE 18:2 sn-1	2.95547e+06	1.37465e+06	1.14301e+07	1.58505e+06	999372	1.55841e+06	4.35581e+06	2.01224e+06	762571	4.7682e+06	2.56881e+06	3.6354e+06	4.5729e+06	3.43787e+06	1.97223e+06	2.92121e+06	3.44233e+06	3.73701e+06	5.41758e+06	3.03475e+06	3.4188e+06	3.7415e+06	5.70626e+06	5.06584e+06	2.67953e+06	3.61687e+06	2.81801e+06	2.92779e+06	4.02614e+06	3.16823e+06	3.80622e+06	2.42167e+06	3.71879e+06	6.96674e+06	5.5899e+06	6.45192e+06	7.82166e+06	3.04925e+06	4.18513e+06	1.90493e+06	3.51908e+06	2.27599e+06	2.34578e+06	1.7142e+06	1.50645e+06	3.91132e+06	2.86715e+06	3.41507e+06	4.15458e+06
LPE 18:1 sn-2	259296	151609	655705	173928	160035	130351	458041	218744	115675	423665	228908	330354	373461	256487	186508	210557	238392	261274	270515	304246	287487	295025	441556	360897	233698	292854	230814	275874	302751	206748	287525	167631	233318	393584	355310	439197	513007	282887	316057	195438	276606	219475	206437	166478	135792	291916	181673	199520	205186
LPE 18:1 sn-1	686807	420946	2.16944e+06	404590	361412	371455	1.10175e+06	536704	356734	782675	661304	855226	842709	663000	564145	543063	727638	646456	843887	885591	781001	791925	1.10238e+06	862209	637968	790802	669689	683841	846323	574455	993123	515778	685663	1.18698e+06	1.01581e+06	1.45291e+06	1.51723e+06	734954	910488	598649	762960	823654	587437	424498	427230	913750	555500	633326	689582
LysoPC(P-16:0/0:0)	1.82095e+06	429292	1.35365e+06	1.59326e+06	693404	469119	1.53726e+06	1.9433e+06	602944	2.87283e+06	973389	3.1619e+06	3.63479e+06	1.87736e+06	640698	1.28138e+06	1.63707e+06	1.28854e+06	1.49288e+06	2.52274e+06	1.40021e+06	1.18507e+06	1.7405e+06	1.09971e+06	985424	1.75466e+06	2.16246e+06	2.77836e+06	1.83655e+06	1.648e+06	1.72459e+06	731950	1.04721e+06	1.192e+06	911378	1.29476e+06	2.56506e+06	1.62111e+06	1.50477e+06	1.44421e+06	1.73763e+06	2.23627e+06	1.74627e+06	2.05913e+06	1.84373e+06	1.3873e+06	1.26727e+06	971125	1.23487e+06
LPC 15:0 sn-1	1.12169e+06	391935	802347	2.26888e+06	1.06341e+06	429137	1.58518e+06	934247	219493	2.40923e+06	957816	1.92775e+06	3.99292e+06	901241	825193	1.48888e+06	663341	1.12463e+06	1.0318e+06	747513	1.40229e+06	1.14634e+06	2.05053e+06	1.83295e+06	1.46244e+06	1.8422e+06	1.20292e+06	2.05642e+06	1.42517e+06	1.00503e+06	1.88495e+06	1.08111e+06	1.63801e+06	1.80047e+06	1.97984e+06	1.05329e+06	1.47592e+06	2.0207e+06	1.06602e+06	1.17336e+06	799038	1.27519e+06	1.07196e+06	1.01832e+06	813420	571760	905271	1.03962e+06	989963
LPC 15:0 sn-2	1.06633e+06	783688	872923	534403	381820	1.2323e+06	974444	776173	943091	1.222e+06	914587	462684	878807	893356	924219	1.12418e+06	1.09091e+06	1.93632e+06	138549	138113	188988	194545	294247	219996	216128	239706	181686	277080	196626	147129	234472	213736	234990	209598	246068	147079	214034	270889	187224	179756	145826	177880	126436	179881	117733	96486.4	141734	147111	151118
LPE 18:0 sn-2	2.62192e+06	2.2474e+06	3.22155e+06	1.8084e+06	2.45393e+06	2.40061e+06	4.84841e+06	3.11134e+06	1.4582e+06	5.68364e+06	1.93194e+06	4.4614e+06	4.49087e+06	2.26037e+06	2.2104e+06	2.92226e+06	1.79042e+06	3.42078e+06	1.80636e+06	1.76897e+06	3.33864e+06	2.73425e+06	4.22245e+06	2.8744e+06	2.01661e+06	3.00283e+06	2.1526e+06	3.14031e+06	2.24316e+06	1.41398e+06	1.79168e+06	2.4937e+06	3.17698e+06	3.71827e+06	2.86177e+06	2.84111e+06	3.17031e+06	2.44293e+06	2.14322e+06	2.8537e+06	2.28579e+06	3.65892e+06	1.38543e+06	1.0835e+06	1.19253e+06	2.46653e+06	1.5758e+06	1.80728e+06	2.09263e+06
LPC O-16:0	2.35221e+06	637493	1.17748e+06	1.41056e+06	1.4272e+06	663375	1.93019e+06	1.53859e+06	915986	3.99926e+06	1.52043e+06	3.90578e+06	5.9231e+06	1.84559e+06	971075	1.36852e+06	1.76672e+06	1.31049e+06	1.68239e+06	4.25035e+06	1.86116e+06	1.56304e+06	1.80791e+06	1.03648e+06	1.37178e+06	2.9169e+06	2.69618e+06	3.23508e+06	2.5697e+06	1.93925e+06	2.11588e+06	962040	947445	1.49192e+06	978167	1.63615e+06	2.89424e+06	2.99824e+06	2.94073e+06	3.06956e+06	2.13617e+06	3.10155e+06	2.13674e+06	3.12916e+06	3.09659e+06	1.65893e+06	1.74771e+06	1.19314e+06	1.27129e+06
LPC 16:1 sn-2	600352	201249	909661	625814	415468	364438	723131	705020	206352	1.7888e+06	479572	1.21839e+06	1.79206e+06	623339	363382	506261	748348	824003	517148	545201	911994	813960	1.09851e+06	1.00036e+06	767893	748457	644713	660967	628418	568515	781318	461281	699550	821890	1.0718e+06	543850	646671	979958	484746	512336	650520	951785	591828	469938	446020	420269	472997	614241	594939
LPC 16:1 sn-1	1.96883e+06	529999	4.00086e+06	3.07535e+06	1.59477e+06	1.74501e+06	2.78696e+06	3.22884e+06	765356	7.62815e+06	1.63917e+06	4.93443e+06	7.48707e+06	2.58729e+06	1.1116e+06	2.30581e+06	3.63141e+06	3.4777e+06	2.48498e+06	2.48945e+06	3.74752e+06	2.78171e+06	4.3387e+06	4.19562e+06	3.23105e+06	2.93112e+06	3.02266e+06	2.97145e+06	2.78782e+06	2.62309e+06	4.2706e+06	1.6135e+06	2.23838e+06	3.23872e+06	3.92191e+06	1.93668e+06	2.55344e+06	3.9881e+06	1.85187e+06	1.59992e+06	2.33151e+06	3.44009e+06	2.5403e+06	2.10284e+06	2.15764e+06	1.1574e+06	2.05803e+06	2.58154e+06	2.99127e+06
LPC 16:0 sn-1	9.08244e+07	6.58453e+07	8.0913e+07	8.87315e+07	9.07107e+07	7.4212e+07	1.11843e+08	9.77485e+07	6.88546e+07	1.55997e+08	8.04151e+07	1.13453e+08	1.49914e+08	8.58691e+07	7.93317e+07	8.23245e+07	8.37102e+07	1.08761e+08	7.47207e+07	8.01476e+07	1.01481e+08	9.55523e+07	1.26655e+08	1.00023e+08	8.76297e+07	9.76887e+07	7.92459e+07	9.7052e+07	8.19196e+07	7.4561e+07	7.61859e+07	7.74986e+07	9.59878e+07	9.40813e+07	9.45558e+07	7.73656e+07	8.56701e+07	1.03078e+08	8.55353e+07	8.56927e+07	8.97528e+07	1.23712e+08	7.31303e+07	7.14174e+07	7.04317e+07	8.06053e+07	7.16783e+07	7.48881e+07	7.98379e+07
LPC 16:0 sn-2	3.90582e+07	2.17384e+07	3.21972e+07	3.75513e+07	3.96356e+07	2.25458e+07	5.07747e+07	4.24393e+07	2.05085e+07	7.2835e+07	3.25948e+07	5.20607e+07	7.10919e+07	3.62829e+07	3.15901e+07	3.17002e+07	3.45703e+07	4.8479e+07	2.85247e+07	3.28827e+07	4.14015e+07	3.89566e+07	5.35804e+07	4.09652e+07	3.50117e+07	4.00992e+07	3.37314e+07	4.29783e+07	3.46336e+07	2.89271e+07	3.05703e+07	2.87312e+07	3.96853e+07	4.08668e+07	4.15431e+07	2.8441e+07	3.46635e+07	4.11791e+07	3.38553e+07	3.23495e+07	3.61025e+07	5.05758e+07	2.81749e+07	2.66067e+07	2.5428e+07	3.35924e+07	2.55871e+07	2.6469e+07	3.04657e+07
LPE 20:4 sn-2	321212	195266	773118	170258	202607	229177	471960	295236	193714	659827	218810	465254	264077	447269	221177	311731	322351	361574	311374	274191	473923	416197	593956	512902	341520	416721	377327	324819	375189	426479	372153	280100	321488	371828	316605	569549	461542	287266	389896	311079	370255	299708	349078	244472	196971	346846	179369	162926	236324
LPE 20:4 sn-1	2.59996e+06	1.55103e+06	6.5623e+06	1.66012e+06	1.54332e+06	1.59653e+06	4.11042e+06	2.85689e+06	1.66852e+06	5.6043e+06	2.08561e+06	4.15655e+06	2.00748e+06	3.84001e+06	1.80351e+06	2.67826e+06	2.68871e+06	3.36637e+06	2.65963e+06	2.25568e+06	4.0002e+06	3.58369e+06	4.69453e+06	4.36938e+06	3.16337e+06	3.45278e+06	2.97937e+06	2.73557e+06	2.76437e+06	3.45406e+06	3.17632e+06	2.02467e+06	2.73804e+06	2.84406e+06	2.28789e+06	4.69907e+06	3.45658e+06	2.50733e+06	3.15775e+06	2.33287e+06	3.23782e+06	2.68259e+06	2.8047e+06	2.15226e+06	1.62162e+06	3.11272e+06	1.42685e+06	1.40501e+06	1.84081e+06
LPC P-18:0	1.55131e+06	766563	1.37698e+06	1.14545e+06	1.27119e+06	702172	1.97276e+06	2.18298e+06	1.19199e+06	2.83973e+06	1.67715e+06	4.34324e+06	4.20256e+06	1.48473e+06	957460	688544	1.52798e+06	1.25395e+06	1.04088e+06	2.59359e+06	1.51523e+06	1.22247e+06	1.57642e+06	820291	1.00735e+06	1.92224e+06	1.74077e+06	2.3053e+06	1.60501e+06	1.33599e+06	1.21228e+06	1.15185e+06	866395	911140	829106	1.73502e+06	2.75926e+06	2.13388e+06	1.52892e+06	2.00722e+06	1.29961e+06	2.43892e+06	1.49097e+06	1.88286e+06	1.93489e+06	1.73228e+06	1.24917e+06	729126	779757
LPC 17:0 sn-2	285207	185086	98301.9	596681	291113	196329	702026	479427	100954	1.10003e+06	324839	343932	1.64011e+06	308528	439938	546742	193829	404087	155531	96936.4	253689	280039	222640	297794	311944	474217	220840	169808	209368	132895	126824	321061	547312	504277	214919	270462	298028	331910	456762	469140	113846	263692	278720	159742	241153	244208	104060	81981.9	148663
LPC 17:0 sn-1	3.10157e+06	960037	1.93212e+06	2.39906e+06	2.59557e+06	1.22626e+06	4.41185e+06	2.57797e+06	730289	4.43212e+06	2.66206e+06	3.39031e+06	7.27157e+06	2.59211e+06	1.77696e+06	2.02263e+06	1.39226e+06	2.39791e+06	1.43449e+06	1.45381e+06	2.878e+06	2.72833e+06	3.38868e+06	2.3832e+06	2.41255e+06	3.28613e+06	2.37654e+06	3.40824e+06	2.6363e+06	2.02885e+06	3.06524e+06	1.62195e+06	2.79913e+06	3.74442e+06	2.88591e+06	1.99294e+06	3.87557e+06	4.63299e+06	2.86011e+06	2.3103e+06	1.3434e+06	2.68482e+06	1.91771e+06	1.32346e+06	1.2817e+06	1.87866e+06	1.71179e+06	1.31145e+06	1.82258e+06
Unidentified_008	262541	302332	320170	560561	2.8921e+06	1.22908e+06	301622	333764	254858	687122	637616	481590	321597	301505	486282	227565	341480	191825	1.42099e+06	1.77099e+06	3.26678e+06	1.78197e+06	1.69871e+06	1.38678e+06	1.15357e+06	1.5714e+06	1.43211e+06	2.79687e+06	1.17329e+06	1.98693e+06	1.48064e+06	1.97478e+06	2.65098e+06	1.17598e+06	946422	1.38606e+06	1.67527e+06	1.80173e+06	1.46697e+06	1.27259e+06	2.80086e+06	2.42516e+06	1.52938e+06	1.70569e+06	1.37922e+06	1.52863e+06	1.23631e+06	1.43543e+06	1.06693e+06
LPC 18:3 sn-1	1.12553e+06	219444	1.40984e+06	229631	146085	220975	1.63001e+06	253294	179554	1.40635e+06	903502	682784	1.14669e+06	1.32125e+06	310578	623407	424962	723095	1.0207e+06	354163	2.07873e+06	1.63853e+06	3.02274e+06	2.73545e+06	1.61429e+06	950755	1.20064e+06	784099	1.09048e+06	607377	1.588e+06	183200	335267	895569	1.39211e+06	975050	2.67531e+06	2.67924e+06	608433	313764	816969	655438	458846	412382	362376	385848	469451	388127	382434
LPC 18:3 sn-2	979446	512214	2.8497e+06	711802	428036	405436	901110	710550	358869	1.47225e+06	784048	1.65146e+06	2.16263e+06	761730	524007	622767	743703	585107	1.22201e+06	755701	1.212e+06	1.28163e+06	2.13331e+06	1.56823e+06	864347	1.02929e+06	726437	986497	1.05281e+06	811387	748102	427563	822204	1.57982e+06	1.26175e+06	1.5613e+06	2.9671e+06	1.77472e+06	1.3043e+06	1.25582e+06	1.02758e+06	794137	550233	555431	494587	821155	843931	1.16318e+06	1.08745e+06
LPC 18:2 sn-2	1.25356e+07	6.26261e+06	1.9662e+07	7.55572e+06	4.95988e+06	9.71906e+06	1.65997e+07	1.07655e+07	5.19355e+06	2.01025e+07	1.104e+07	1.97799e+07	1.84895e+07	1.69216e+07	8.97979e+06	9.47058e+06	1.75383e+07	1.44014e+07	1.34857e+07	1.7154e+07	1.89817e+07	2.09143e+07	2.92e+07	2.01918e+07	1.34386e+07	1.85945e+07	1.07908e+07	1.18177e+07	1.74796e+07	1.38179e+07	1.05417e+07	6.66148e+06	9.85098e+06	1.85183e+07	1.48636e+07	2.61451e+07	2.94195e+07	2.24734e+07	1.79676e+07	1.04842e+07	1.79766e+07	1.27962e+07	1.13555e+07	8.745e+06	9.29263e+06	1.20795e+07	9.30522e+06	9.35723e+06	9.51899e+06
LPC 18:2 sn-1	4.84517e+07	3.48487e+07	5.97645e+07	3.8252e+07	3.0427e+07	4.58431e+07	5.28963e+07	4.8101e+07	3.29093e+07	5.80076e+07	4.75244e+07	5.94923e+07	5.89924e+07	5.49381e+07	4.33813e+07	4.65586e+07	5.6813e+07	5.52906e+07	4.99094e+07	5.58736e+07	6.09528e+07	6.13293e+07	7.41597e+07	6.10071e+07	4.97553e+07	5.63678e+07	4.56831e+07	4.86333e+07	5.46769e+07	4.94067e+07	4.48746e+07	3.9659e+07	4.83384e+07	5.82674e+07	5.45144e+07	6.45319e+07	6.99569e+07	6.70356e+07	5.83216e+07	4.81832e+07	6.0617e+07	5.27659e+07	4.65169e+07	4.20334e+07	4.38752e+07	4.84828e+07	4.22103e+07	4.65479e+07	4.79003e+07
LPC 18:1 sn-2	7.24114e+06	3.56491e+06	1.23853e+07	4.95727e+06	5.09555e+06	3.11089e+06	9.9212e+06	9.03597e+06	2.86353e+06	1.35199e+07	6.93377e+06	1.03182e+07	1.26167e+07	7.04047e+06	4.00457e+06	3.85038e+06	7.8877e+06	6.60583e+06	5.4904e+06	6.74994e+06	9.15287e+06	8.04933e+06	1.19133e+07	7.47586e+06	5.84497e+06	7.4226e+06	5.78963e+06	7.15197e+06	6.20202e+06	4.98391e+06	5.53799e+06	3.08169e+06	4.94433e+06	7.20498e+06	6.32317e+06	6.78498e+06	9.69876e+06	1.05713e+07	6.49515e+06	4.85327e+06	6.45077e+06	1.00967e+07	5.64305e+06	4.26403e+06	4.53209e+06	6.37293e+06	4.23638e+06	3.75782e+06	4.12933e+06
LPC 18:1 sn-1	4.95453e+07	3.07268e+07	7.89424e+07	4.07938e+07	4.0124e+07	3.15908e+07	6.43899e+07	6.00257e+07	3.05631e+07	7.77293e+07	4.99074e+07	6.42668e+07	7.68089e+07	4.87088e+07	3.54559e+07	3.72708e+07	5.46928e+07	5.52873e+07	4.38532e+07	4.79664e+07	6.6564e+07	5.66653e+07	7.81477e+07	5.98683e+07	4.39943e+07	5.29974e+07	4.56144e+07	5.46595e+07	4.71366e+07	4.16891e+07	4.26069e+07	3.32712e+07	4.53161e+07	5.22214e+07	5.30129e+07	5.45106e+07	6.46948e+07	7.32259e+07	4.8033e+07	4.487e+07	5.6734e+07	6.95611e+07	4.49354e+07	3.85007e+07	3.89867e+07	4.81454e+07	3.66691e+07	3.84718e+07	4.08978e+07
LPE 22:6 sn-1	1.82814e+06	1.04245e+06	6.56781e+06	2.06118e+06	1.50509e+06	1.25421e+06	2.48654e+06	1.91933e+06	1.3748e+06	2.98337e+06	1.09381e+06	2.48065e+06	1.45939e+06	2.29515e+06	1.12155e+06	1.65553e+06	1.47001e+06	2.78646e+06	1.87521e+06	1.37788e+06	3.00311e+06	2.30607e+06	3.28191e+06	2.97595e+06	2.11834e+06	2.40175e+06	1.81331e+06	1.64735e+06	1.43146e+06	2.1193e+06	1.78653e+06	1.63249e+06	1.91864e+06	2.06781e+06	1.79844e+06	3.01609e+06	2.37867e+06	1.12301e+06	1.40637e+06	1.20324e+06	1.75695e+06	1.60922e+06	1.91146e+06	1.78361e+06	1.19642e+06	2.8304e+06	1.18785e+06	1.03528e+06	1.22238e+06
LPE 22:6 sn-2	673880	116439	827425	262198	284115	1.08601e+06	297722	211002	181795	310819	129947	281400	259535	241030	144364	237151	158691	315580	247333	196846	654585	336100	385005	800994	248098	280901	259910	227107	197865	278549	250576	225822	217433	262004	216965	321195	254890	794562	502228	303920	216806	207783	299784	253380	165021	320834	170435	124383	160589
LPE 22:5 sn-2	186909	134809	803615	209938	147692	123610	325728	283210	153690	487923	169128	296797	295594	246160	135336	224488	213505	296677	294300	229396	364561	330494	416118	402347	297717	298992	408718	353074	355173	390125	370024	144006	183567	232833	226464	316083	317266	278253	212088	195117	229690	209736	235430	202132	144880	232559	117699	149531	183392
LPE 22:5 sn-1	158615	114253	516599	101526	153906	53400	331174	161188	66065	620330	106839	240589	143680	200937	110084	169139	211646	274982	239574	278991	289724	258141	370115	370702	285845	331803	285185	268497	274476	349169	383958	205385	262252	342533	337305	252166	265221	150753	226143	201683	162247	185450	213574	216648	161969	192327	109290	149216	243331
LPE 22:4	64499.4	42684.4	262317	66394.6	88904.7	38259.2	135907	66266.2	45018.8	261209	58397.6	159814	133339	96749.2	64782.1	90383.6	107971	149933	172969	149803	157213	149210	179421	196905	144046	170836	174768	171997	180423	181916	201473	62803.5	108902	157505	142087	132600	171003	121081	112785	87173.5	87701.4	105343	77218.3	111626	67741.8	81221.4	53295.6	105244	122082
LPC 20:5 sn-1	1.43506e+06	482642	1.49168e+06	1.31166e+06	902488	805143	2.2473e+06	1.28541e+06	912273	2.16279e+06	1.02822e+06	1.59838e+06	1.60346e+06	1.4307e+06	648782	1.08912e+06	537353	809891	995807	722986	3.05405e+06	2.30802e+06	3.55349e+06	2.95134e+06	2.30352e+06	1.71584e+06	1.56597e+06	1.26441e+06	1.28712e+06	1.55594e+06	1.52167e+06	456512	569958	487733	788209	1.22895e+06	2.37647e+06	2.90794e+06	1.02208e+06	864204	899029	1.00149e+06	1.23342e+06	716684	540413	475994	361404	418727	504042
LPC 20:5 sn-2	164806	67982.8	178844	170773	103039	88382.6	317237	177077	112088	312916	152855	217496	208042	194426	99908.3	136507	80412.8	110586	139745	92533.3	384413	244796	474643	398679	301675	239751	212227	174849	165974	199129	178054	56056.4	79625.8	58111.2	103430	178104	302500	376577	128647	110470	142534	143120	174413	93674.3	89232.4	59444.8	52020.1	54020.8	57071.1
LPC 20:4 sn-2	3.02085e+06	1.73742e+06	4.07246e+06	2.2333e+06	2.0497e+06	2.31297e+06	4.99333e+06	3.55982e+06	2.44704e+06	8.22514e+06	2.48911e+06	5.28997e+06	3.94411e+06	5.18955e+06	2.09072e+06	2.57039e+06	2.95462e+06	3.19635e+06	2.52919e+06	2.97267e+06	5.68842e+06	5.25649e+06	7.43061e+06	5.48742e+06	4.49584e+06	5.40996e+06	3.81317e+06	3.58787e+06	3.52501e+06	3.93395e+06	3.26623e+06	1.58272e+06	2.14255e+06	2.62499e+06	2.94508e+06	4.39462e+06	4.70986e+06	5.44611e+06	3.98205e+06	3.69169e+06	3.97762e+06	3.79277e+06	3.54509e+06	2.74494e+06	2.55468e+06	2.01139e+06	1.50077e+06	1.47058e+06	1.92537e+06
LPC 20:4 sn-1	2.05849e+07	1.50864e+07	2.1135e+07	1.74423e+07	1.89941e+07	1.99448e+07	2.69477e+07	2.38884e+07	2.43905e+07	3.74186e+07	1.74624e+07	3.06061e+07	1.71928e+07	3.04611e+07	1.6187e+07	1.98095e+07	1.9416e+07	2.18867e+07	1.50247e+07	1.89323e+07	3.09916e+07	2.81397e+07	3.44922e+07	2.94103e+07	2.60564e+07	2.96143e+07	2.44462e+07	2.40104e+07	2.07207e+07	2.4307e+07	2.09707e+07	1.40839e+07	1.57193e+07	1.35099e+07	1.45434e+07	2.48716e+07	2.37062e+07	2.99366e+07	2.40891e+07	2.60424e+07	2.56614e+07	2.62127e+07	2.30359e+07	2.06341e+07	1.96056e+07	1.49289e+07	1.03409e+07	9.77155e+06	1.13361e+07
LPC 20:3 sn-1	5.15605e+06	1.71519e+06	8.05598e+06	3.0819e+06	4.29994e+06	5.70223e+06	1.35372e+07	4.472e+06	2.30361e+06	1.54445e+07	6.32274e+06	7.24514e+06	1.40492e+07	8.72328e+06	4.10974e+06	8.29968e+06	6.18621e+06	7.47324e+06	5.13955e+06	9.44946e+06	1.63351e+07	1.25709e+07	1.76275e+07	1.37994e+07	1.07769e+07	1.60568e+07	6.67212e+06	5.80056e+06	6.61232e+06	8.42017e+06	5.74617e+06	6.99008e+06	8.17814e+06	1.06664e+07	1.07889e+07	6.63783e+06	8.07168e+06	1.04156e+07	7.86719e+06	7.05287e+06	5.25083e+06	6.90854e+06	6.11347e+06	6.53886e+06	5.28597e+06	2.76189e+06	3.1398e+06	3.37755e+06	5.01233e+06
LPC 20:3 sn-2	2.41187e+06	1.69772e+06	3.48004e+06	1.27518e+06	1.11444e+06	2.84611e+06	3.49023e+06	2.41607e+06	2.74427e+06	3.87179e+06	2.49511e+06	1.82455e+06	2.39728e+06	2.98248e+06	2.09776e+06	3.18745e+06	3.0958e+06	3.82137e+06	1.32059e+06	2.40584e+06	2.99063e+06	2.35972e+06	3.40494e+06	2.73573e+06	2.03578e+06	2.97112e+06	2.1108e+06	1.94749e+06	1.76982e+06	2.12623e+06	1.66777e+06	1.40937e+06	1.58278e+06	1.64527e+06	1.8458e+06	1.47308e+06	1.56261e+06	2.00218e+06	1.67657e+06	1.79356e+06	1.62766e+06	1.60048e+06	1.49861e+06	1.5684e+06	1.56941e+06	872764	768901	752721	1.13369e+06
LPC 20:2 sn-1	967421	638969	1.39969e+06	853414	756707	881822	1.58995e+06	1.36123e+06	586786	2.30153e+06	1.15114e+06	1.73292e+06	3.23054e+06	1.17592e+06	705835	737467	1.09419e+06	1.02383e+06	679409	1.41038e+06	1.04328e+06	878316	1.19363e+06	732857	648288	1.11763e+06	1.0344e+06	1.37734e+06	1.12977e+06	758239	1.0175e+06	646354	851189	1.3912e+06	1.03343e+06	1.18441e+06	2.08062e+06	1.27529e+06	1.0989e+06	1.08418e+06	596951	986191	810457	1.11095e+06	888288	802590	839934	679166	828097
LPC 20:2 sn-2	143763	98118.7	155448	235296	232731	121707	186066	162449	87161.6	301908	151301	292015	373120	190153	157059	104547	177799	150030	105099	241159	148641	159123	270853	142609	156148	230101	229676	228341	171532	181951	165865	178843	169921	201062	221592	223364	315791	225985	329609	166211	175202	196440	137442	263673	121734	145841	145511	142795	173789
LPC 22:6 sn-1	5.51535e+06	3.52291e+06	9.88766e+06	8.69898e+06	5.01885e+06	6.34406e+06	6.92365e+06	5.07289e+06	6.43364e+06	8.73785e+06	3.78193e+06	6.02188e+06	4.53248e+06	7.67622e+06	3.82799e+06	4.20331e+06	5.42842e+06	6.24487e+06	3.02965e+06	4.85134e+06	8.32896e+06	7.51954e+06	9.89116e+06	6.52297e+06	4.77726e+06	7.96183e+06	4.10134e+06	3.91225e+06	3.10089e+06	3.97967e+06	2.74671e+06	3.87947e+06	4.17471e+06	4.21674e+06	3.5749e+06	5.89457e+06	5.07958e+06	3.48035e+06	3.60894e+06	3.63285e+06	5.19771e+06	5.23539e+06	4.85173e+06	5.55561e+06	5.55039e+06	4.80611e+06	2.86108e+06	2.21213e+06	2.48292e+06
LPC 22:6 sn-2	1.03519e+06	482578	1.91216e+06	1.0837e+06	668620	1.04574e+06	1.12618e+06	716421	784297	1.37075e+06	557918	960558	808393	1.21485e+06	516804	673207	853132	1.06498e+06	554074	726798	1.26039e+06	1.33439e+06	1.8093e+06	1.27179e+06	980170	1.37659e+06	631329	667047	566909	677534	537719	540346	701053	800395	751913	1.22591e+06	1.06756e+06	732670	719387	528353	840979	814323	775640	800222	750980	770065	459441	340766	476502
LPC 22:5 sn-2	74548.4	82389.7	185797	110414	78809.1	86604.4	188075	159922	143003	306908	107729	193567	178708	144256	69482.6	103855	125763	101945	117238	212804	197964	249535	237680	202181	155079	215933	160309	165593	151643	153541	98978.7	68817.3	58474.6	66566.3	81093.6	113654	119787	166873	145613	115061	146841	132505	132756	126561	149410	99332.2	57108.4	75323.5	57984.2
LPC 22:5 sn-1	814821	671517	2.15428e+06	1.5031e+06	945242	923395	1.76658e+06	1.61488e+06	1.41002e+06	2.40833e+06	1.03079e+06	1.29884e+06	1.35786e+06	1.62825e+06	893450	1.38522e+06	1.3099e+06	1.46864e+06	1.04491e+06	1.96132e+06	2.44204e+06	1.87592e+06	2.48571e+06	1.94595e+06	1.49008e+06	2.09202e+06	2.0287e+06	1.89413e+06	1.68815e+06	1.9888e+06	1.34417e+06	806399	894322	820878	941879	1.21473e+06	1.28e+06	1.61286e+06	1.32506e+06	1.4287e+06	1.43899e+06	1.37646e+06	1.37098e+06	1.52819e+06	1.40396e+06	925838	584479	539388	785292
LPC 22:4	455730	277175	720689	210224	256836	272150	707469	483936	340219	1.3497e+06	405898	591538	550196	617178	311595	401550	593325	448294	512934	975983	730763	584209	763191	512336	548342	873462	751546	738111	730609	662377	561682	236311	254851	438945	317699	473374	722508	572978	497480	413650	397230	460412	399927	568376	537821	322641	270896	223561	345859
[truncated: 86 more columns]

## Sheet: untargeted_NEG-COVID19 and Ctrl
Raw mass spectrometry data of untargeted metabolomics data of serum from 44 COVID-19 patients (23 severe patients, 14 mild patients, and 7 follow-up patients) and 17 healthy controls. (negative ion mode)
Metabolite	Batch01_S001	Batch01_S002	Batch01_S006	Batch01_S008	Batch01_S009	Batch01_S013	Batch01_S014	Batch01_S015	Batch01_S016	Batch01_S017	Batch01_S019	Batch01_S020	Batch01_S021	Batch01_S024	Batch01_S029	Batch01_S031	Batch01_S036	Batch01_S037	Batch01_S040	Batch01_S044	Batch01_S046	Batch01_S047	Batch01_S048	Batch01_S049	Batch01_S050	Batch01_S051	Batch01_S054	Batch01_S055	Batch01_S056	Batch01_S057	Batch01_S058	Batch01_S062	Batch01_S063	Batch01_S065	Batch01_S066	Batch01_S070	Batch01_S071	Batch01_S072	Batch01_S074	Batch01_S075	Batch01_S081	Batch01_S082	Batch01_S083	Batch01_S084	Batch01_S086	Batch01_S089	Batch01_S091	Batch01_S092	Batch01_S094
Homoserine	823160	457798	842993	807094	303742	669889	617573	459325	560622	535514	973488	578410	604496	936018	433126	849627	494596	694590	762530	567449	527474	441100	535887	569094	520818	489696	609310	688124	681007	589837	763290	523544	698868	557841	520857	888593	1.29505e+06	590696	505413	636017	636095	659510	715927	750716	659699	680083	757748	732766	707885
1,5-Anhydro-D-Glucitol	1.16757e+06	751723	799879	1.05343e+06	2.2718e+06	3.16777e+06	4.97018e+06	3.86901e+06	2.72665e+06	943605	3.65895e+06	3.17131e+06	1.96404e+06	4.38939e+06	4.53972e+06	4.53204e+06	6.50549e+06	5.19827e+06	7.40765e+06	8.25131e+06	5.48114e+06	4.71644e+06	5.70945e+06	6.14047e+06	8.00349e+06	7.47416e+06	6.59519e+06	5.62589e+06	6.08386e+06	6.33606e+06	6.20383e+06	2.61361e+06	2.69063e+06	2.56543e+06	3.24312e+06	3.27087e+06	2.06028e+06	2.78369e+06	3.10487e+06	3.20348e+06	6.48278e+06	5.2969e+06	5.8785e+06	5.60083e+06	5.91657e+06	3.15981e+06	3.06912e+06	3.23105e+06	3.38655e+06
FFA 12:0	2.47309e+07	2.83533e+07	3.33171e+07	4.19083e+07	2.40648e+07	2.6095e+07	2.81965e+07	5.3214e+07	2.88739e+07	3.01419e+07	2.34447e+07	2.62652e+07	3.91536e+07	2.58248e+07	3.03428e+07	2.73228e+07	3.34167e+07	4.57031e+07	2.75341e+07	3.22718e+07	3.61321e+07	2.97404e+07	3.21926e+07	3.00731e+07	3.61567e+07	2.98496e+07	2.524e+07	2.38615e+07	1.86413e+07	1.98644e+07	1.37077e+07	1.51827e+07	1.91549e+07	1.66613e+07	2.16728e+07	2.0176e+07	2.3064e+07	2.10971e+07	2.67276e+07	1.94708e+07	1.64357e+07	1.65054e+07	1.25305e+07	1.4739e+07	2.12974e+07	1.7082e+07	1.1896e+07	1.61742e+07	1.42567e+07
Indoxyl sulfateIndoxyl sulfate	1.08293e+06	10920.6	1.62473e+06	1.23857e+06	672180	1.08509e+06	64065.3	674634	713562	688745	131359	800678	228393	618701	1.25706e+06	2.5177e+06	340724	2.2964e+06	1.34201e+06	94152.6	1.99433e+06	1.46235e+06	3.0454e+06	2.31299e+06	1.03157e+06	549312	1.25069e+06	1.37686e+06	1.35875e+06	2.24132e+06	1.34153e+06	2.01996e+06	2.59157e+06	3.27295e+06	3.94755e+06	3.17895e+06	1.40648e+06	2.00174e+06	1.50168e+06	2.32707e+06	1.04344e+06	3.02416e+06	332026	449780	136679	319760	874784	1.04787e+06	937340
Mannose	1.79552e+07	3.04499e+07	1.76452e+07	1.20646e+07	2.29027e+07	2.06298e+07	1.7605e+07	2.04169e+07	1.81007e+07	3.02268e+07	1.83756e+07	1.17577e+07	4.48179e+06	1.49114e+07	1.63819e+07	1.67301e+07	1.16477e+07	1.68951e+07	1.38765e+07	1.42571e+07	15390081	1.76715e+07	1.39958e+07	1.45378e+07	1.30582e+07	1.36689e+07	1.72961e+07	6.81481e+06	1.56395e+07	1.70267e+07	1.60318e+07	2.44096e+07	2.07147e+07	1.5066e+07	1.84698e+07	1.88299e+07	1.18586e+07	1.34167e+07	1.39799e+07	1.68754e+07	1.82953e+07	5.77511e+06	1.69809e+07	1.59155e+07	1.51477e+07	1.79203e+07	1.56951e+07	1.69657e+07	1.66491e+07
1,3-dimethyluric acid	5.04663e+06	8.80972e+06	4.93658e+06	3.35318e+06	6.45637e+06	5.20895e+06	4.92626e+06	5.65708e+06	5.23639e+06	8.67846e+06	5.11328e+06	3.38111e+06	1.43148e+06	4.49886e+06	4.5149e+06	4.7304e+06	3.26786e+06	4.80404e+06	3.79972e+06	3.97263e+06	4.3337e+06	4.98818e+06	3.94627e+06	4.01736e+06	3.60828e+06	3.80404e+06	4.8368e+06	2.08622e+06	4.3363e+06	4.73041e+06	4.72415e+06	7.00747e+06	5.96848e+06	4.2e+06	5.27352e+06	6.0608e+06	3.2916e+06	3.79709e+06	4.32005e+06	4.72942e+06	5.17744e+06	1.8011e+06	4.66985e+06	4.42807e+06	4.60161e+06	5.03031e+06	4.35216e+06	4.77363e+06	4.94361e+06
FFA 15:0	1.55323e+06	2.20737e+06	3.16595e+06	3.38819e+06	1817669	1.76759e+06	1.78653e+06	2.12308e+06	2.50912e+06	1.51072e+06	1.49597e+06	1.68678e+06	2.71755e+06	2.0522e+06	2.44063e+06	2.21748e+06	2.87551e+06	2.8134e+06	2.02283e+06	2.34703e+06	2.84745e+06	1.87337e+06	2.23135e+06	1.95252e+06	3.03326e+06	1.84232e+06	2.0049e+06	1.65388e+06	1.14107e+06	1.6211e+06	989398	1.00631e+06	1.48956e+06	1.38675e+06	1.73515e+06	1.3985e+06	1.85904e+06	1.40916e+06	2.06498e+06	1.19471e+06	849897	1.19356e+06	1.16203e+06	923439	1.60942e+06	1.60682e+06	977419	1.5662e+06	1.08203e+06
FFA 16:2	6.92384e+06	1.56048e+06	5.55314e+06	2.20581e+06	3.28425e+06	691051	1.3157e+06	5.38389e+06	1.35464e+06	2.51101e+06	858936	2.56014e+06	3.39884e+06	719554	415153	319412	241795	3.85951e+06	198728	487411	2.94262e+06	1.63746e+06	3.25808e+06	2.50583e+06	1.9582e+06	2.1536e+06	2.12601e+06	1.17084e+06	477162	1.37033e+06	638209	736248	891461	1.48687e+06	1.58085e+06	956258	1.52943e+06	3.25861e+06	1.73997e+06	1.64912e+06	407102	3.54484e+06	825872	755354	1.64117e+06	1.0999e+06	482863	971121	449246
FFA 17:0	201732	211456	285201	242944	220508	219348	239323	177994	296781	266872	208968	207829	343180	235464	176034	265997	205645	282264	229429	302778	323583	168473	296794	214654	255598	251549	229434	168694	159756	126010	114023	122822	163625	163326	227385	146634	130296	236446	166045	161423	83572.8	162029	116253	105400	166236	176459	68730	206438	135114
FFA 18:4	2.59183e+06	376809	7.17109e+06	1.03844e+06	767573	219129	1.13501e+06	1.55483e+06	640788	943679	338892	934312	2.06532e+06	307303	197831	294308	156229	1.57276e+06	229995	196038	1.4478e+06	757823	2.23236e+06	1.81076e+06	1.24177e+06	976687	1.09334e+06	954900	448439	551716	464118	217699	234378	622885	1.13842e+06	348405	1.30312e+06	1.24545e+06	667506	560733	207632	1.39715e+06	318711	338765	531431	285272	188025	310508	229123
Linolenic acid	3.50255e+07	8.3581e+06	5.20932e+07	1.45892e+07	3.16208e+07	3.90113e+06	1.8206e+07	2.17099e+07	1.01489e+07	1.68124e+07	5.77439e+06	1.35246e+07	2.43011e+07	3.96264e+06	2.73028e+06	2.90707e+06	1.27601e+06	2.81697e+07	1.90951e+06	3.07169e+06	2.13005e+07	9.5756e+06	2.70559e+07	2.07802e+07	1.5166e+07	1.98015e+07	1.85622e+07	1.02626e+07	4.25745e+06	9.63366e+06	6.02146e+06	2.49013e+06	3.38199e+06	8.1824e+06	1.14462e+07	5.32662e+06	1.39695e+07	1.82972e+07	1.27761e+07	8.06122e+06	2.45662e+06	2.36588e+07	4.90185e+06	6.00794e+06	9.9004e+06	6.95906e+06	2.21567e+06	5.38432e+06	3.15923e+06
FFA 18:2	8.41082e+07	6.76571e+07	1.01987e+08	7.67789e+07	100739014	4.85616e+07	5.90657e+07	8.08699e+07	7.35704e+07	6.54693e+07	4.71854e+07	7.83508e+07	7.3122e+07	3.1815e+07	3.26788e+07	2.96773e+07	2.57485e+07	8.9711e+07	2.31532e+07	5.81812e+07	6.97709e+07	4.67163e+07	7.16999e+07	6.53788e+07	5.21676e+07	7.2902e+07	6.91373e+07	4.65544e+07	3.13365e+07	5.56357e+07	3.45758e+07	3.71864e+07	3.59766e+07	5.5295e+07	5.02835e+07	4.99496e+07	6.05638e+07	6.83201e+07	6.4787e+07	5.72203e+07	2.92705e+07	7.89096e+07	4.40431e+07	5.20847e+07	6.5519e+07	6.40288e+07	3.40494e+07	4.97268e+07	3.34141e+07
FFA 20:5	4.87251e+06	2.25079e+06	7.97087e+06	6.10842e+06	4.15759e+06	1.66804e+06	4.73822e+06	9.43404e+06	2.84818e+06	5.08197e+06	1.98838e+06	3.622e+06	5.27233e+06	1.95254e+06	1.56665e+06	2.16984e+06	975377	3.39558e+06	1.75321e+06	6.63659e+06	8.20163e+06	4.71686e+06	9.81854e+06	5.6224e+06	5.38821e+06	1.38979e+07	4.45537e+06	5.63155e+06	2.82527e+06	3.18977e+06	2.8467e+06	1.39414e+06	1.55354e+06	1.21797e+06	2.19802e+06	2.35717e+06	3.93258e+06	7.37392e+06	4.26705e+06	8.97805e+06	2.10166e+06	5.88385e+06	2.34211e+06	7.26511e+06	6.50217e+06	1.707e+06	1.12225e+06	1.03669e+06	927806
FFA 20:4	4.04252e+07	4.12637e+07	4.60983e+07	3.60008e+07	3.96212e+07	2.5397e+07	3.4298e+07	5.20971e+07	3.95222e+07	5.06656e+07	2.80366e+07	4.92484e+07	3.17992e+07	3.17537e+07	2.6729e+07	2.80738e+07	2.94878e+07	3.88181e+07	1.62642e+07	6.08135e+07	4.36437e+07	3.66205e+07	5.38504e+07	3.45066e+07	3.60374e+07	6.71582e+07	3.59993e+07	4.8373e+07	2.76894e+07	2.87296e+07	2.13394e+07	1.98813e+07	2.35218e+07	1.97835e+07	2.17399e+07	3.24277e+07	4.11806e+07	4.62082e+07	4.38459e+07	6.89225e+07	3.33634e+07	5.44297e+07	3.26306e+07	5.93325e+07	6.22774e+07	2.66034e+07	1.79684e+07	1.39316e+07	1.25954e+07
FFA 20:3	1.30694e+06	805097	2.07433e+06	1.08955e+06	1.7223e+06	826921	1.36514e+06	1.59359e+06	978951	2.02324e+06	842252	1.31776e+06	2.1551e+06	697647	626315	943961	714346	1.57783e+06	395075	2.03049e+06	1.64665e+06	1.12673e+06	2.00143e+06	1.3543e+06	1.22493e+06	2.74387e+06	1.03207e+06	918634	609849	847484	568547	976906	928068	1.02151e+06	1.33715e+06	652340	845948	1.49589e+06	1.15456e+06	1.88345e+06	550532	1.70363e+06	540353	1.69078e+06	1.64165e+06	666845	553868	628473	602970
FFA 20:2	258849	392129	501306	408827	496056	194834	290944	468840	509268	426451	218787	441493	448093	168774	96738.2	138603	106183	570821	102362	249475	367087	167275	441263	265257	222065	323662	269809	187318	145693	193771	142236	217180	164576	206101	239924	278171	259426	487004	232468	224563	73450.9	476353	221024	166612	296602	384392	111516	232481	171671
Phe-Phe	465975	54890.5	208013	96148.3	341729	367019	849041	515646	949135	2.1742e+06	246576	1.0176e+06	40612.2	1.70338e+06	168751	1.66208e+06	2.52874e+06	1.28907e+06	2.06198e+06	1.4652e+06	1.59198e+06	1.8986e+06	3.42261e+06	2.78516e+06	2.11161e+06	799494	2.091e+06	803930	2.53267e+06	2.44587e+06	2.1091e+06	620309	1.41303e+06	1.76318e+06	2.33829e+06	1.12662e+06	770649	1.72215e+06	1.02222e+06	645596	2.4002e+06	1.02036e+06	2.36017e+06	717125	1.24842e+06	626350	1.31132e+06	2.23385e+06	1.65987e+06
FFA 22:6	2.81978e+07	3.01671e+07	3.92237e+07	3.78403e+07	3.30875e+07	2.26655e+07	2.4394e+07	4.6292e+07	3.12785e+07	2.94358e+07	1.51086e+07	2.50319e+07	2.14053e+07	1.86863e+07	1.24325e+07	1.49406e+07	1.25489e+07	3.63912e+07	7.37961e+06	3.47572e+07	3.89188e+07	2.27412e+07	4.20961e+07	2.39712e+07	2.5943e+07	4.56037e+07	1.85537e+07	1.92263e+07	1.03606e+07	1.47898e+07	9.37551e+06	1.92824e+07	1.84988e+07	1.76197e+07	1.99543e+07	1.92608e+07	2.06566e+07	2.50943e+07	2.18142e+07	3.4532e+07	1.43908e+07	3.52641e+07	1.7674e+07	4.04894e+07	4.68315e+07	2.74786e+07	1.54476e+07	1.36745e+07	1.10508e+07
Dehydroepiandrosterone Sulfate	1.09097e+06	6.0713e+06	372501	3.20516e+06	1.34744e+06	7.96582e+06	1.72062e+06	1.656e+06	3.69211e+06	928216	2.23407e+06	2.10415e+06	4.98713e+06	1.21215e+07	5.96319e+06	5.59035e+06	9.71862e+06	1.00817e+07	1.77828e+06	4.32112e+06	1.96295e+07	1.91362e+07	2.3764e+07	1.64894e+07	1.36865e+07	1.37252e+07	7.23851e+06	5.4775e+06	6.94999e+06	5.99389e+06	3.10288e+06	1.44624e+06	1.70387e+06	1.29989e+06	1.8832e+06	4.35474e+06	913299	5.50672e+06	4.34078e+06	4.80396e+06	3.19871e+07	2.83594e+07	7.32682e+06	6.03744e+06	8.80525e+06	3.08341e+06	1.22192e+06	969437	918565
Androsterone sulfate	355474	2.60094e+06	509056	1.64213e+06	499785	2.07798e+06	674351	254847	1.0441e+06	243620	517852	2.30896e+06	2.33679e+06	2.18443e+06	1.29845e+06	1.8935e+06	1.26336e+06	2.89746e+06	1.02532e+06	1.92346e+06	2.19727e+06	1.65487e+06	2.15417e+06	1.60361e+06	1.19049e+06	1.3047e+06	875920	1.19247e+06	2.97152e+06	1.45754e+06	613945	685909	692334	454049	511395	4.75328e+06	2.25511e+06	1.668e+06	806886	783783	5.43944e+06	6.3412e+06	785185	681117	1.04578e+06	1.8322e+06	164418	146183	115366
[truncated: 86 more columns]

## Sheet: targeted_non-COVI-19
Raw mass spectrometry data of targeted metabolomics data of serum from 20 non-COVID-19 patients.
Name	Covid_QC_001	Covid_QC_002	Covid_QC_003	S138	S139	S140	S141	S142	S143	S144	S145	S146	S147	S148	S149	S150	S151	S152	S153	S154	S155	S156	S157
1-Methylhistidine	1.0178e+06	1.09407e+06	1.09762e+06	568158	488442	550756	546020	877510	1.09951e+06	518098	582554	518449	513682	505889	835693	800891	511184	808538	647432	822201	555502	836236	735557
Acetylcarnitine	8.79031e+06	8.944e+06	8.97395e+06	1.50037e+07	1.84325e+07	1.03185e+07	1.07681e+07	1.34534e+07	4.67246e+06	8.61082e+06	5.32214e+06	7.12084e+06	8.10154e+06	6.3004e+06	1.0594e+07	1.31021e+07	4.59175e+06	8.15256e+06	8.90166e+06	8.92217e+06	1.64845e+07	5.98284e+06	1.07133e+07
Alanine/Sarcosine	7.60904e+06	7.56976e+06	7.85349e+06	4.45321e+06	3.64193e+06	2.25378e+06	5.99548e+06	3.23301e+06	3.99011e+06	2.94505e+06	3.48311e+06	2.66092e+06	5.02068e+06	3.65266e+06	3.97221e+06	3.89844e+06	3.25115e+06	3.25683e+06	3.34199e+06	4.7407e+06	3.25169e+06	2.58948e+06	5.24514e+06
Arginine	3.82326e+06	3.79906e+06	3.84811e+06	2.52285e+06	2.12845e+06	2.31692e+06	2.49644e+06	1.64593e+06	2.91442e+06	2.02564e+06	1.43244e+06	1.96957e+06	3.03419e+06	1.68963e+06	2.6948e+06	2.6931e+06	2.04339e+06	1.88702e+06	1.15045e+06	2.9703e+06	2.2803e+06	1.06308e+06	2.65071e+06
Asparagine	269238	242745	292100	188301	191982	164752	238741	231403	176748	171770	138954	143049	210738	133038	172761	170623	144454	188353	165549	184000	180878	124525	185991
Aspartic acid	1.32897e+06	1.30491e+06	1.30633e+06	619346	775872	603273	734016	4.54263e+06	654014	620719	968655	505180	805105	383881	705751	696947	522246	420289	834587	788696	621908	738984	711928
Betaine	1.41674e+07	1.3819e+07	1.51587e+07	9.35761e+06	1.09749e+07	1.04119e+07	1.58187e+07	7.36245e+06	6.85074e+06	1.13502e+07	6.64483e+06	7.81257e+06	9.3421e+06	5.15178e+06	8.3912e+06	1.18367e+07	1.27746e+07	1.08642e+07	7.61474e+06	7.80016e+06	1.18192e+07	5.78967e+06	7.65514e+06
Carnitine	2.54369e+07	2.51509e+07	2.50029e+07	1.3674e+07	1.9815e+07	1.676e+07	2.11306e+07	1.17748e+07	1.56645e+07	8.63233e+06	1.44492e+07	1.30768e+07	1.82327e+07	1.11416e+07	1.85883e+07	1.56592e+07	6.69011e+06	1.49038e+07	1.41273e+07	1.77005e+07	1.32616e+07	8.02258e+06	1.83251e+07
Choline	8.17094e+06	8.00125e+06	7.67413e+06	3.61761e+06	3.22974e+06	1.91906e+06	3.0612e+06	5.64378e+06	1.93088e+06	2.02037e+06	3.32168e+06	1.84882e+06	2.77585e+06	1.16837e+06	3.61709e+06	2.86412e+06	1.96989e+06	2.21082e+06	2.98511e+06	3.23307e+06	3.37255e+06	2.38181e+06	2.8659e+06
Citrulline	2.7119e+06	2.73338e+06	2.574e+06	3.19683e+06	2.59983e+06	1.77991e+06	3.76002e+06	2.87321e+06	2.28302e+06	2.82235e+06	1.75888e+06	1.8846e+06	2.91884e+06	1.62532e+06	2.9596e+06	2.62804e+06	3.61598e+06	2.90649e+06	1.85194e+06	2.27747e+06	2.43423e+06	1.59242e+06	2.7533e+06
Creatine	8.99164e+06	9.18583e+06	8.99399e+06	6.78163e+06	8.01036e+06	3.244e+06	7.56935e+06	3.32596e+06	1.07978e+07	4.58058e+06	7.71685e+06	4.74656e+06	1.11526e+07	9.18553e+06	4.73609e+06	6.43984e+06	4.11923e+06	3.6851e+06	8.05153e+06	4.91156e+06	6.57856e+06	3.05643e+06	9.64013e+06
Creatinine	5.05904e+06	5.13339e+06	5.00321e+06	4.23264e+06	4.86812e+06	6.785e+06	4.0209e+06	4.19471e+06	5.03188e+06	4.40945e+06	4.534e+06	5.40369e+06	3.63314e+06	4.51341e+06	5.95055e+06	3.78609e+06	5.12801e+06	5.23645e+06	4.06306e+06	5.05646e+06	3.6551e+06	4.8443e+06	3.28382e+06
Cystathionine	58951.8	65330.4	61239.5	11720	23480.4	37984.6	67234.7	42677.9	59859.4	84017.3	36026	45890.1	34419	21782.2	17958.2	16807.6	36313.7	55181.5	11359.1	48923.4	17147.7	57894.9	40884.7
Cystine	2.11736e+06	2.04094e+06	2.13287e+06	1.83097e+06	1.81952e+06	1.89037e+06	2.48416e+06	1.14026e+06	1.78608e+06	2.00479e+06	1.0154e+06	1.20079e+06	1.03948e+06	1.27327e+06	1.55943e+06	1.54424e+06	1.47902e+06	1.23763e+06	1.75279e+06	805329	1.16104e+06	1.09384e+06	1.30229e+06
Glutamine	3.19327e+07	3.33312e+07	3.40295e+07	2.35857e+07	2.76815e+07	1.76564e+07	3.10638e+07	2.19535e+07	2.23138e+07	2.58697e+07	2.2965e+07	1.81268e+07	2.81858e+07	2.34396e+07	2.75313e+07	2.33527e+07	2.20879e+07	2.49002e+07	1.88671e+07	2.63436e+07	2.29944e+07	1.3781e+07	2.81146e+07
Glycerophosphocholine	1.04445e+07	1.08353e+07	1.0017e+07	2.03661e+06	1.88448e+06	397049	1.76124e+06	955229	1.33873e+06	770102	1.37536e+06	588902	2.20981e+06	681600	1.86033e+06	1.68564e+06	820212	1.02612e+06	725859	1.74096e+06	1.48198e+06	548008	1.96438e+06
Glycine	796949	823542	771395	310756	779690	210748	350876	1.24514e+06	307772	371240	5.42558e+06	387015	692318	948041	606254	290292	463172	272707	268001	441612	463315	906675	257780
Histidine	5.41317e+06	5.45056e+06	5.56598e+06	5.90074e+06	5.60394e+06	3.74298e+06	6.36236e+06	5.36899e+06	4.69104e+06	4.82725e+06	4.4108e+06	3.79296e+06	5.96749e+06	4.51021e+06	5.87884e+06	5.44933e+06	4.3839e+06	4.80253e+06	4.03923e+06	5.71547e+06	5.12952e+06	2.17186e+06	6.29725e+06
Homoserine	6.30944e+06	6.22091e+06	6.4601e+06	3.90986e+06	2.93689e+06	2.33852e+06	5.25883e+06	5.25532e+06	3.57575e+06	5.48882e+06	3.97574e+06	2.68409e+06	4.73609e+06	3.50433e+06	4.16683e+06	3.2122e+06	3.6699e+06	3.95311e+06	3.01398e+06	3.76552e+06	4.46964e+06	1.40092e+06	3.50427e+06
Hydroxyproline	2.7251e+06	2.48205e+06	2.70441e+06	715538	643867	1.00496e+06	1.91341e+06	1.21185e+06	2.16481e+06	980647	946014	906611	897791	1.63169e+06	2.20482e+06	1.27374e+06	827663	3.24142e+06	2.26953e+06	2.78837e+06	1.28672e+06	4.85739e+06	1.14969e+06
Hypoxanthine	5.27002e+06	5.2759e+06	5.36395e+06	2.06999e+06	1.33819e+06	4.27207e+06	1.44178e+06	1.88174e+07	8.63973e+06	4.09991e+06	1.45793e+07	5.8305e+06	2.08564e+06	3.37517e+06	1.87111e+06	1.65467e+06	6.41242e+06	1.45537e+06	1.34099e+07	2.70469e+06	2.63316e+06	6.42142e+06	1.47352e+06
Isoleucine	1.91378e+07	1.97251e+07	2.01639e+07	8.10059e+06	1.06908e+07	1.06864e+07	1.24895e+07	9.64063e+06	1.85227e+07	1.05704e+07	1.12085e+07	8.56637e+06	1.21296e+07	7.85466e+06	1.094e+07	1.04582e+07	9.49884e+06	1.16029e+07	1.06465e+07	1.40014e+07	9.63583e+06	4.48765e+06	1.22223e+07
Kynurenine	746182	837883	785708	308463	358095	454055	567607	257100	349189	492702	382186	837380	406197	562767	427566	477421	350770	359462	378937	534803	341904	268288	392411
Leucine	4.1318e+07	4.16307e+07	4.33386e+07	2.06523e+07	2.51593e+07	2.14311e+07	2.6851e+07	2.21881e+07	3.27603e+07	2.41545e+07	2.12058e+07	2.17309e+07	2.413e+07	1.99784e+07	2.31459e+07	2.22913e+07	1.81446e+07	2.4002e+07	2.44711e+07	2.93534e+07	2.01108e+07	8.96358e+06	2.69226e+07
Lysine	7.23829e+06	6.86556e+06	7.45148e+06	6.14116e+06	6.61699e+06	3.37862e+06	6.32078e+06	3.65527e+06	6.69651e+06	6.01082e+06	4.95078e+06	4.12679e+06	6.24192e+06	4.52128e+06	6.0031e+06	6.44095e+06	3.44609e+06	5.63832e+06	4.61746e+06	7.21461e+06	5.89774e+06	2.32756e+06	7.31047e+06
Methionine	2.23733e+06	2.14318e+06	2.31511e+06	1.59668e+06	1.26171e+06	1.11559e+06	2.24361e+06	1.05916e+06	1.52268e+06	1.54995e+06	1.18813e+06	1.11435e+06	1.6715e+06	1.07039e+06	1.45502e+06	1.15204e+06	1.17491e+06	1.49217e+06	1.07862e+06	1.73581e+06	1.22165e+06	517369	1.38722e+06
Dimethylglycine	1.85177e+06	2.12272e+06	2.02323e+06	872867	820659	450606	809504	1.49656e+06	512055	492222	845563	479712	714581	310862	914855	755778	538600	561073	718214	797586	881647	626852	659896
Ornithine	2.82158e+06	3.00347e+06	2.75926e+06	1.47636e+06	2.18134e+06	1.03057e+06	2.58902e+06	1.33721e+06	1.86855e+06	2.03151e+06	2.15836e+06	1.35715e+06	1.83892e+06	1.1869e+06	2.28575e+06	1.97629e+06	1.84586e+06	1.62211e+06	1.8813e+06	2.29728e+06	1.36276e+06	1.38412e+06	1.68771e+06
Phenylalanine	8.28951e+07	7.39346e+07	7.821e+07	3.8691e+07	3.6293e+07	7.98532e+07	5.53725e+07	4.80678e+07	4.15362e+07	3.40373e+07	4.53226e+07	4.95941e+07	4.00902e+07	3.16534e+07	3.49074e+07	3.45618e+07	3.53427e+07	2.74811e+07	4.23789e+07	4.20638e+07	3.00209e+07	2.59596e+07	3.87356e+07
Proline	4.4014e+07	4.56411e+07	4.38598e+07	2.05598e+07	2.4234e+07	1.42839e+07	3.54407e+07	3.81859e+07	2.99749e+07	3.56422e+07	2.77908e+07	1.88581e+07	2.58469e+07	2.5312e+07	3.71731e+07	3.62027e+07	2.92187e+07	2.80872e+07	2.7782e+07	4.24585e+07	2.09205e+07	1.77044e+07	2.55135e+07
Serine	946296	955440	1.09417e+06	651576	813508	715415	1.00816e+06	870186	760940	754572	616452	661017	920455	664561	714324	677168	757111	740772	725038	769991	742844	664978	676967
Trimethyllysine	230572	248036	253760	96770	122136	236168	133733	262378	253954	192142	143454	111512	116861	82782.1	158967	111592	386999	170096	138026	206042	108973	115214	126844
Tryptophan	3.54805e+07	3.26285e+07	3.44898e+07	1.93388e+07	2.33132e+07	2.07275e+07	2.98166e+07	2.07629e+07	3.11654e+07	1.38909e+07	2.41244e+07	2.36324e+07	2.50398e+07	1.86652e+07	2.31609e+07	2.20053e+07	2.22474e+07	1.90132e+07	2.38351e+07	2.47782e+07	1.65519e+07	8.84805e+06	2.58593e+07
Tyrosine	1.05841e+07	1.06509e+07	1.11374e+07	6.08568e+06	6.1839e+06	5.09892e+06	1.19436e+07	6.10672e+06	7.37208e+06	9.81187e+06	5.55138e+06	5.36454e+06	6.93858e+06	5.35665e+06	5.79411e+06	5.96137e+06	6.04836e+06	4.56751e+06	5.75034e+06	8.1791e+06	4.67093e+06	4.16589e+06	7.11564e+06
Urea	7.05326e+06	7.32254e+06	7.21463e+06	5.73241e+06	6.68532e+06	6.04872e+06	5.63671e+06	4.9691e+06	5.88623e+06	6.6107e+06	5.41277e+06	5.78983e+06	5.76747e+06	5.35967e+06	5.51323e+06	6.76373e+06	6.11591e+06	6.25218e+06	6.35375e+06	6.05467e+06	5.61737e+06	5.88583e+06	7.08162e+06
Valine/Norvaline	1.32802e+07	1.38236e+07	1.32638e+07	6.54061e+06	8.07883e+06	6.8626e+06	9.56387e+06	6.64201e+06	1.13425e+07	8.31418e+06	7.8754e+06	6.9587e+06	8.71419e+06	7.30562e+06	7.65716e+06	8.32414e+06	6.50599e+06	8.75781e+06	7.43288e+06	9.94601e+06	7.16156e+06	4.08621e+06	9.31116e+06
Glucose/Fructose	286031	199999	276406	341152	334344	245855	479494	239756	218854	370945	118384	272890	303857	266999	366445	276563	595175	297339	216143	394777	232766	155916	235016
Glutamate	1.94169e+06	1.9298e+06	1.84117e+06	928467	871615	415447	1.32156e+06	2.39762e+06	1.11967e+06	634175	1.08379e+06	746714	885126	514626	988054	876260	776857	572225	1.03632e+06	1.11145e+06	687253	680149	885891
Inositol	33878.3	38145.7	40947.7	25887.5	21021.3	21881.8	17387.8	70251.7	20651.7	22517.8	16576.6	20389.3	22672.7	15893.1	20734.2	24794.1	17907.9	16930.7	24770.7	16464.2	22375.1	27829.6	24037.1
Lactic acid	6.91333e+06	6.95772e+06	7.02617e+06	3.87012e+06	3.99779e+06	3.60704e+06	4.22678e+06	5.68382e+06	3.8618e+06	3.42845e+06	6.76358e+06	3.86944e+06	4.16139e+06	3.08979e+06	4.23614e+06	3.59875e+06	3.60324e+06	2.39628e+06	7.16784e+06	4.90369e+06	3.27982e+06	5.83525e+06	4.03537e+06
1-Methyladenosine	1.71151e+07	1.77311e+07	1.73373e+07	1.09289e+07	1.3174e+07	1.04775e+07	1.45815e+07	2.52557e+07	1.00209e+07	1.20901e+07	9.17744e+06	1.33166e+07	8.90747e+06	9.64052e+06	1.2282e+07	1.59292e+07	1.24325e+07	1.11951e+07	8.35693e+06	1.30451e+07	1.03877e+07	1.38835e+07	9.69145e+06
1-Methylnicotinamide	307311	363475	302478	425888	322898	272572	551765	957246	85303.8	727692	91463.6	86734.3	497900	162723	373355	473873	285197	259543	235340	264785	655625	2.23437e+06	448199
2-Aminoadipic acid	1.74252e+06	1.74944e+06	1.77369e+06	926927	1.58641e+06	1.09971e+06	1.63284e+06	699083	2.74668e+06	1.40437e+06	1.07341e+06	1.79625e+06	1.20768e+06	1.05806e+06	865799	1.51793e+06	1.02147e+06	1.15636e+06	1.11366e+06	1.97275e+06	668163	415900	1.17023e+06
2-Aminooctanoic acid	360547	366208	366353	213160	304541	63392.6	555780	768957	442773	1.35762e+06	384853	122814	408768	166196	385608	398985	719472	618705	660231	234872	422590	420999	347577
Deoxycytidine	50900.9	46932	47149.2	10386.5	19489.6	8866.12	13984.1	64578.1	14760.9	22179.4	16760.8	105927	9010.55	16028.7	11434.9	9504.95	15939.1	31196.6	18968.1	11716.2	12671.9	203919	12700.9
Deoxyinosine	16775.2	19200.6	19060	10132.6	7316.54	15831.5	10021.8	58236.6	70901.5	15111	132536	20723.3	9775.13	14357.3	8932.85	6019.94	30935.6	1599.18	129282	4775.95	8778.18	117103	8921.31
Indoleacrylic acid	94953.7	93052.4	89514.2	23840.3	5839.77	7268.3	43788.4	6435.49	13584.1	47602.2	50540	11780.5	13156.5	20195.7	16817.9	67855.4	27817.4	103319	5326.39	10860.5	34165.9	21827	35484.1
3-Nitrotyrosine	346734	347264	338733	82248.6	86094	120268	98120.8	232192	100255	113134	91782.6	59872.7	91535.9	33447	90518.6	102689	81143.1	71515.4	155936	120337	57210.5	84205.8	91342.5
4-Pyridoxic acid	369730	418121	454673	912398	303563	235407	230529	166290	209679	214043	162321	197550	208039	152535	255103	655786	144029	249663	262271	125129	277414	342529	305518
5-Hydroxyindoleacetic acid	659188	632185	570001	338084	230416	252299	196611	184158	303486	344462	397085	223119	149479	341387	351556	174694	355250	179198	814358	210037	352683	273023	337253
5-Hydroxy-L-tryptophan	280346	306717	52296.3	204377	128810	95741.7	245647	103763	130239	79433.6	69953.6	66488.3	163126	122387	118556	161398	109068	129492	98902.9	47780.6	524188	96327.8	198504
5-Hydroxylysine	55749.4	46689.5	52566.6	40041	43400.9	48868.2	50174.4	74393.1	153214	42852.3	28608.6	36418.3	26366.4	53161.2	34583.8	47649	61553.3	30783	44057.2	39804.7	27453.1	47595.4	34526.6
Adenine	146583	147724	172729	89818.1	74578.6	74897	63834.3	504302	72771.2	104074	57370.3	64593.7	51657.3	48703.6	39224.4	44486.9	48931.3	56299.8	33951.6	38701	56905.8	39880.8	46301.6
Adenosine	881965	934122	944430	1.22204e+06	4.98809e+06	659044	726778	3.43593e+06	1.04021e+06	1.27579e+06	1.44416e+06	1.41139e+06	560274	1.73613e+06	910217	978217	880118	576911	1.0025e+06	1.04491e+06	621445	924075	564153
AICAR	464692	535716	683858	580639	428696	476230	495136	361612	434310	411902	560920	360048	517283	547217	438851	500089	692278	582004	585581	586389	433612	571579	422098
cAMP	173599	175658	177627	136008	265060	126647	246610	234385	172040	335656	27621.8	264537	174382	315025	84271.8	137188	246931	317514	27430	108624	125542	130293	194516
12:0-Carnitine	5.92924e+06	5.71371e+06	5.63154e+06	1.01673e+07	2.43744e+07	2.06503e+06	4.5896e+06	6.15788e+06	3.92955e+06	5.79708e+06	2.77503e+06	1.0194e+07	4.04356e+06	3.17715e+06	7.34624e+06	8.20087e+06	4.69855e+06	5.86394e+06	4.37052e+06	6.81092e+06	5.33126e+06	2.67333e+06	4.90922e+06
14:0-Carnitine	1.7708e+06	1.77711e+06	1.74008e+06	3.21874e+06	4.98665e+06	415909	1.88896e+06	2.4713e+06	1.25048e+06	2.31974e+06	1.06863e+06	2.36563e+06	1.53238e+06	1.19453e+06	1.65382e+06	2.55715e+06	1.45453e+06	1.30343e+06	1.70584e+06	1.87104e+06	1.91541e+06	1.3959e+06	2.78873e+06
16:0-Carnitine	1.14081e+06	1.02611e+06	1.0272e+06	1.37035e+06	1.77125e+06	202168	846844	1.00887e+06	715606	968802	740164	740508	931578	598310	728466	1.19339e+06	564525	596886	938927	814385	797557	774237	1.50233e+06
18:0-Carnitine	2.78404e+06	2.59587e+06	2.55189e+06	3.95031e+06	4.481e+06	190164	1.7945e+06	1.43143e+06	2.16434e+06	1.69305e+06	1.50476e+06	1.20859e+06	2.75119e+06	1.2421e+06	2.85803e+06	3.14858e+06	1.00684e+06	1.54232e+06	1.72125e+06	2.36299e+06	2.14021e+06	1.53693e+06	3.16885e+06
3:0-Carnitine	3.38511e+07	3.27609e+07	3.72288e+07	2.10044e+07	2.75364e+07	2.45774e+07	4.51833e+07	2.08651e+07	4.30168e+07	1.25112e+07	2.34484e+07	2.54514e+07	2.49696e+07	1.75526e+07	2.22817e+07	2.46237e+07	2.03032e+07	2.57334e+07	2.76947e+07	3.6183e+07	1.93266e+07	1.44301e+07	2.42394e+07
4:0-Carnitine	2.22194e+07	2.43126e+07	2.1924e+07	1.35245e+07	3.3267e+07	1.04125e+07	1.53793e+07	2.44412e+07	1.39362e+07	1.14841e+07	9.99083e+06	1.92387e+07	2.06813e+07	2.56315e+07	1.19808e+07	1.34093e+07	2.50544e+07	8.28967e+06	1.66294e+07	1.9259e+07	9.03174e+06	1.84682e+07	2.40056e+07
5:0-Carnitine	1.36093e+07	1.31374e+07	1.31714e+07	3.30744e+06	5.45638e+06	7.38732e+06	6.15092e+06	4.64188e+06	7.78623e+06	6.95178e+06	4.56959e+06	2.01921e+07	5.36908e+06	3.57982e+06	6.63282e+06	4.62563e+06	4.57789e+06	5.2533e+06	6.79843e+06	1.17183e+07	4.5192e+06	3.78239e+06	5.07279e+06
6:0-Carnitine	7.89822e+06	7.87462e+06	7.79782e+06	8.85427e+06	3.49524e+07	7.34356e+06	6.10989e+06	8.97566e+06	4.06951e+06	7.91796e+06	4.5891e+06	1.38833e+07	5.52426e+06	5.79605e+06	7.14946e+06	5.7173e+06	4.19595e+06	3.66123e+06	5.80512e+06	7.62713e+06	4.65853e+06	6.19645e+06	3.81844e+06
8:0-Carnitine	3.99827e+07	3.93336e+07	3.9864e+07	4.81303e+07	1.66457e+08	2.11385e+07	2.9654e+07	1.95508e+07	1.00763e+07	3.16228e+07	1.35453e+07	6.97219e+07	2.66899e+07	1.99728e+07	5.51033e+07	2.9031e+07	1.3755e+07	2.47402e+07	1.52312e+07	4.71491e+07	2.51365e+07	2.24489e+07	1.52579e+07
cGMP	61625.5	55745.6	49182	20479.4	28488.7	98223.8	30702	169374	8007.93	46486	2446.83	585737	65826.3	46501.4	14147.9	24183	15165.6	52070.5	8088.88	39152.6	27088.7	6817.67	30730.9
CMP	114155	116321	116225	62107	52737.4	60672.9	75168.2	1.82136e+06	155350	63039.5	103106	107018	56455	77301.2	92246.4	80607.5	71173.5	40570.9	204298	133035	44668.1	56775.3	149263
Cytidine	684233	639645	621963	220044	191114	336642	210336	2.08434e+06	269925	213463	215670	261181	109738	221119	154193	190447	257181	121609	223026	198716	196535	2.56359e+06	158374
Cytosine	22876.3	26022	19592.8	4089.89	27642.9	7015.53	18652.3	13781.3	10307.9	5786.62	6559.02	17509	1255.38	8712.49	6608.64	5741.94	3857.42	8243.07	3504.51	8401.54	6215.37	16966.4	5941.09
dAMP	17251.4	18041.7	13454.8	15092.1	37154.7	13109.6	374963	188293	17889.1	15443.9	10609.6	25160.3	19426.6	19912.9	7515.68	25079.6	23562.7	9387.24	17087.5	26179.3	25654.2	16382.2	26922.1
FAD	23989.4	9792.02	27021.2	40844.3	80045.4	45316.5	32545.8	61595	52687	30727.6	46649.1	37063	23980.8	20746.9	80013	40177.7	45143.2	47904.9	30006.6	52600.7	25841.2	61287.4	71615.4
Glycochenodeoxycholate	1.13622e+06	1.17366e+06	1.40033e+06	443756	279452	1.95273e+06	2.17247e+06	1.80378e+06	925898	4.58918e+06	1.40356e+06	4.60919e+06	433020	1.35272e+06	154981	229916	667250	126188	530653	299852	1.28196e+06	8.68038e+06	430899
Glycocholic acid	1.84868e+06	2.02143e+06	1.46081e+06	75430.6	101466	1.22456e+06	2.7853e+06	2.3085e+06	288250	1.43757e+07	733788	2.92854e+06	322725	407305	93863.9	129508	127248	81100.6	354143	125205	665566	1.43508e+07	110157
GMP	3194.72	1690.71	3591.66	38203.9	24701.7	3976.25	17348.4	222819	10444.8	7272.94	3627.4	1361.82	2165.01	4707.15	2264.42	3603.33	1215.18	3958.4	597.793	949	1948.74	3388.95	793.079
GSH	25919.8	26071.4	24313.9	148465	152824	106639	108259	129587	87374.7	310258	71704.6	176030	98697.7	79733.3	116231	93919.5	166588	92134	109825	195983	81235.3	26327.6	88300.7
Guanidineacetic acid	127769	183183	177800	193700	121587	58256.7	256777	90132.4	188153	204481	155085	103255	167178	69172.6	279773	114458	226181	148838	106769	256907	117153	103593	67018.7
Guanine	75518.6	75017.6	80116.8	67140.7	89480.1	70349.8	27413.3	333369	74428.1	40217.8	93154.8	62278.4	41810.9	170639	42495	32475.1	116371	76043.1	436254	53891	141378	99080	47785.9
Guanosine	1.04447e+06	983630	988648	917250	502286	2.85974e+06	386928	6.39499e+06	5.45138e+06	1.21567e+06	4.81468e+06	3.89528e+06	540339	3.40209e+06	488649	608021	6.34565e+06	7.03635e+06	7.59626e+06	952164	3.1086e+06	6.37518e+06	575199
Inosine	5.33275e+06	5.02894e+06	7.30061e+06	4.6666e+06	3.05242e+06	3.05356e+07	1.11486e+06	3.9483e+07	7.99075e+07	1.5435e+07	1.53719e+08	5.03152e+07	1.46e+06	1.77014e+07	2.42951e+06	1.18822e+06	6.57075e+07	1.28181e+07	1.45779e+08	9.36671e+06	7.33571e+06	1.21089e+08	1.54646e+06
Kynurenic acid	2.54392e+06	2.48309e+06	2.38163e+06	1.26302e+06	1.04404e+06	2.17352e+06	1.55993e+06	1.45945e+06	776833	3.42963e+06	584402	2.00167e+06	2.07789e+06	579772	1.01429e+06	1.29155e+06	1.30326e+06	822146	1.80745e+06	2.74927e+06	964355	652674	1.35694e+06
Melatonin	6479.81	6792.89	6799.38	583.617	257.36	46991.8	8683.43	13222.3	5025.6	3617.35	1637.73	4700.16	190.842	774.674	796.825	1101.47	2966.5	1207.21	461.757	1073.99	775.454	1773.36	471.026
Methionine sulfoxide	679912	603837	688195	174903	175629	248846	334807	192993	259674	318017	131183	170024	203173	429019	149247	219721	247010	145252	147035	299562	243156	104592	214263
N-Acetyl-aspartic acid	686485	671875	661060	514363	454170	408913	626770	742537	331816	564842	444936	322000	581132	449956	426141	513079	479365	423285	425576	496930	431976	520145	376757
N-Acetyl-L-lysine	441616	405708	382342	213481	343835	117197	231350	243592	186181	171649	156024	106224	224358	233095	276856	304665	154976	175202	179511	389761	205449	132332	323888
N-Acetylputrescine	203437	168594	170445	128276	178625	228896	224217	209136	158993	172319	262139	250023	520871	399882	176799	127092	176474	152855	223389	157363	145859	439957	128372
NAD	18651.5	14326.2	15536.4	14909	28949.8	17282.6	12995.6	76181.4	15013.6	23904.4	32630.7	19519.8	42672.6	8211.61	3276.36	2923.5	11768.9	2337.67	15349.6	10551.7	10074.7	16952.2	7461.49
Neopterin	150344	148755	137799	35882.1	74031.7	285059	48378.4	195025	39252.7	128603	57809.1	215388	33829.7	65655	48842.5	52367	40007.6	31000.3	39523.1	31696.2	46660.7	61112.8	57632.3
Nicotinamide	5.743e+06	5.75871e+06	5.83392e+06	3.02614e+06	2.77155e+06	1.50983e+06	2.10366e+06	5.40502e+07	3.27627e+06	2.39883e+06	5.90374e+06	4.04718e+06	1.89422e+06	2.48635e+06	4.62151e+06	1.97711e+06	1.37549e+06	2.70229e+06	5.63439e+06	3.37741e+06	4.45654e+06	4.07195e+06	2.28678e+06
nicotinate	122515	102791	104451	59815.1	57044.3	38257.2	48541.1	78403.7	56680.1	34917.2	41537.5	36128.1	89081.4	39590.8	41720.1	86232.1	65339.3	40450.1	42966.3	37192	48133.5	54644.4	75952.4
N-Methyl-L-arginine	127263	133334	111428	128350	141637	117667	137563	290377	145080	241510	87742.9	101090	99941.4	148193	122136	163260	171788	166941	105121	90446.9	106961	161888	135715
Pantothenic acid	1.20379e+06	1.21278e+06	1.25859e+06	1.68697e+06	684077	464727	898221	1.09989e+06	420759	559774	446082	476282	603084	450786	513162	1.55079e+06	568896	519686	870003	688431	694591	959785	848979
Phosphocholine	514624	441463	514677	181248	194473	136099	203239	1.3117e+06	243698	106250	125248	183995	161065	214407	247709	144776	100909	130385	155511	239072	186890	115073	226464
Pipecolic acid	9.97461e+07	9.83911e+07	9.42883e+07	6.97049e+07	1.28213e+08	4.61689e+07	2.15056e+07	1.43023e+08	3.34169e+07	4.45061e+07	4.6886e+07	3.39005e+07	4.7234e+07	8.51403e+07	5.7444e+07	8.02451e+07	4.9404e+07	8.39024e+07	5.55964e+07	3.00659e+07	1.0974e+08	1.30291e+07	2.19211e+08
Purine	2.67508e+06	2.70769e+06	2.7026e+06	1.73703e+06	1.7771e+06	3.01444e+06	2.27925e+06	1.99583e+06	1.98376e+06	1.91646e+06	1.97648e+06	2.11485e+06	1.88323e+06	1.56589e+06	1.63775e+06	1.57289e+06	1.6658e+06	1.44005e+06	1.88242e+06	1.89464e+06	1.43295e+06	1.37108e+06	1.77452e+06
Pyridoxamine	8.87972e+06	8.42334e+06	8.92453e+06	6.8114e+06	8.23329e+06	7.53748e+06	9.752e+06	5.29541e+06	7.25363e+06	8.82729e+06	5.89587e+06	6.21294e+06	7.64742e+06	8.6624e+06	7.02451e+06	6.21673e+06	8.15045e+06	7.06475e+06	4.50978e+06	6.55513e+06	5.80393e+06	4.51328e+06	7.58004e+06
Riboflavin	1.53265e+06	1.51863e+06	1.49127e+06	850212	806475	1.01656e+06	689783	802941	467145	854177	615223	197033	293749	579665	299187	2.28838e+06	1.08271e+06	346935	1.10061e+06	278591	887485	306992	565614
S-Adenosylmethionine	33137.4	21152.5	26081	53407.8	49531.9	80329.2	82701.7	311793	71456.3	105974	41175.9	93867.8	34320.8	48643	35400.6	39552.2	54064.9	32316.3	54357.2	61822.1	34713	58024.5	68026.9
SDMA-ADMA	9.62899e+06	8.62967e+06	8.45607e+06	3.70709e+06	5.03623e+06	3.40289e+06	4.05657e+06	1.19698e+07	3.1228e+06	4.38448e+06	4.25669e+06	3.66397e+06	2.8641e+06	2.71748e+06	5.4414e+06	4.51022e+06	3.51035e+06	3.7371e+06	3.79787e+06	1.82786e+06	2.69847e+06	2.839e+06	3.46266e+06
Serotonin	1.53156e+06	1.62372e+06	1.7901e+06	2.62862e+06	1.89985e+06	521353	2.16216e+06	9028.85	2.72064e+06	945508	2.53191e+06	2.31449e+06	2.21954e+06	5.02659e+06	1.5676e+06	1.02037e+06	1.71956e+06	3.68456e+06	1.10047e+06	1.90774e+06	8.50444e+06	932809	2.48162e+06
S-Methyl-5'-thioadenosine	2.44597e+06	2.43738e+06	2.39996e+06	1.01503e+06	1.15052e+06	1.90745e+06	1.47155e+06	3.48476e+06	1.30363e+06	2.38949e+06	982098	1.42158e+06	721329	813022	888368	1.06839e+06	1.20076e+06	756306	1.10842e+06	816905	799988	1.05941e+06	1.12826e+06
Spermidine	38453.4	40811.5	42610.7	26308.5	53344.2	31740.7	19367.1	3.85629e+06	30038.1	25181.2	68492.7	17645.5	29815	22070.8	12753.9	16492.9	24229.2	13326.7	73135.1	18905.1	23305.7	29710.4	24402.7
Taurocholic acid	90690.7	62728	104725	3440.62	3346.74	66092.4	157906	114623	16965.6	1.42058e+06	12495.2	155173	9639.8	26289.7	3179.91	4875.3	3478.94	3485.22	7390.15	3077.41	15273.9	374717	5433.7
Thiamine	46933.8	61559.8	53109.4	63957.2	29989.5	9797.3	36165.2	67355	27712.5	24873.3	25367.2	18205.9	43348.2	38594.1	22212.7	74740	16012.4	44790.3	40759.1	8515.26	29468.1	30552.1	52306.7
Thymine	157965	110218	160949	133041	100781	111329	154205	120314	81582.3	109528	96327.4	72897.1	134894	104681	110192	110483	108278	125989	126780	114381	86913.8	107233	95697.6
Trimethylamine N-oxide	2.46152e+06	2.28804e+06	2.35543e+06	2.1756e+06	833538	619912	1.88892e+06	374479	2.63336e+06	762741	3.08608e+06	3.30774e+06	2.79652e+06	7.87508e+06	1.39588e+06	1.9201e+06	4.41932e+06	2.23215e+06	1.18784e+06	1.91736e+06	5.27433e+06	1.30686e+06	1.19291e+06
Uracil	360273	354238	355355	143612	170664	71829.9	242219	6.97071e+06	50984.7	230217	118380	63276.6	155760	53901.7	123855	146200	78074.6	146675	139475	190726	159478	109849	150080
Xanthosine	247887	288353	657843	263588	218757	580692	291756	2.62621e+06	480040	618285	704353	418989	302881	358082	182403	199556	626897	717957	651214	268502	380614	785082	175270
NMN	25798.7	30191.1	27209.6	14391.6	55687.1	13461.1	6608	27875.2	17435.4	13102.7	25871	20327.3	5098.5	33354.4	19133.2	1707.88	12730.2	2351.07	24266.2	14676.4	8878.22	29210.7	5115.38
Anthranilate	121684	110239	102961	64076.5	77308.3	227458	110750	78205.6	72765.3	247522	177673	270966	140770	492900	63537.5	82660.3	137708	75019.5	132358	165307	77297.5	153758	76874.9
3-Hydroxyanthranilate	49067.5	41904.8	37545.8	89879.4	60571.8	224535	118445	71538.6	118715	195625	36759.3	128568	166343	77685.8	115676	143153	56122.9	73859.6	55138.3	128515	82188.7	49580.1	149136
Benzenetricarboxylic acid	13935.3	5295.32	8478.81	18700.2	24067.5	25255.9	32668	23873.7	18079.9	22748.9	22716.3	17604.7	27191.9	19949.7	24675.9	18262.2	12708	27505.1	21213.9	11036	17158.7	56827.2	15868.4
Leucinic acid	933720	825537	851962	277508	430472	1.14423e+06	390591	1.70367e+06	631961	1.03708e+06	956313	906307	312398	381834	423439	286288	596075	500933	1.74201e+06	638852	274893	387880	486109
2-Hydroxyphenylacetic acid	114404	114669	108873	29376.3	16700	31329	100000	26957.1	43206.1	20804.7	83824.5	25627.5	54900.4	41938.7	36688	23701.9	78606.2	54662	23888.6	38060.1	16158.3	28340.9	30579.8
3-Methyl-2-oxovaleric acid	734217	720954	696635	347710	482722	565851	415084	134978	493268	399478	458489	540806	487552	345897	439337	343273	396995	598845	535781	511370	323423	292360	551347
Phenyllactic acid	496603	406481	390513	213215	238550	1.49584e+06	410943	852649	344551	831967	382984	1.01364e+06	199356	364440	339370	172180	621551	318316	621006	413441	126765	564835	213181
4-Hydroxybenzoic acid	431361	426077	405890	196670	138944	131905	198170	189734	150132	296914	149787	142028	140601	147600	120428	150909	161857	171170	173469	129565	383652	230187	203366
AMP	18833.6	13210.1	21426.2	30110	35137.7	16080	15421.7	218264	11372	9091.38	23995	11378.4	9801.33	7523.58	13574.4	7036.66	12124.5	3311.44	14546.7	21262.2	9433.68	14020.4	9455.26
Cholic acid	573343	506679	480177	29046.2	24645.9	11870.3	2.22799e+06	66138.1	54791.9	49217.7	224690	32396.4	65786.9	20880.6	7101.18	34877.8	281532	108814	51973.4	44438.8	61069.2	461201	80244.3
cis-Aconitic acid	722813	931462	1.00467e+06	805647	596850	274155	971687	746070	250314	980685	287651	406004	686002	430593	531429	594552	541005	290489	270788	3516.43	514201	727864	492878
Citraconic acid	527044	448971	329277	175574	136970	138042	160928	131318	97912.4	123160	101754	87573.8	106953	110459	211613	70869.3	159492	87888.9	87625.8	138408	94864.8	100898	128614
Citrate	2.86114e+07	2.9885e+07	3.48588e+07	2.83069e+07	1.65044e+07	5.96012e+06	2.90012e+07	2.01649e+07	3.27073e+06	3.75718e+07	9.502e+06	9.84746e+06	2.483e+07	7.75231e+06	1.44949e+07	2.55997e+07	2.15803e+07	7.95911e+06	4.41932e+06	1.37674e+07	1.41944e+07	3.14655e+07	3.03032e+07
Fumaric acid	522082	490861	478117	332802	331387	141973	301808	566552	118084	199333	135394	240727	206080	205381	235356	237806	183018	177068	153400	288829	221445	215490	234515
Gluconic acid	3.30315e+06	2.76097e+06	2.53165e+06	1.24276e+06	1.2672e+06	1.75209e+06	1.43592e+06	3.80375e+06	1.1169e+06	1.29289e+06	1.07854e+06	1.06009e+06	1.08121e+06	774591	1.38836e+06	1.24305e+06	1.18928e+06	735316	971447	8.56408e+06	971316	1.31246e+06	1.29478e+06
Glucuronic acid	473582	425237	448710	160424	217841	204692	347331	310646	217249	1.15329e+06	131791	328705	138290	119158	188478	173604	222256	122785	137218	19650.8	101862	201475	157407
Glyceric acid	433019	385864	372779	189979	144027	136988	144120	138292	115981	135622	270104	88191.9	139669	102091	180427	162075	100472	125884	319283	88649.3	155043	203129	206839
Hydroxyglutaric acid	1.76272e+06	1.59275e+06	1.54497e+06	416636	529785	442357	455453	627881	236385	411317	291402	712886	609277	296816	451800	352462	322160	367792	350744	445437	452739	564092	459739
Indole-3-carboxylic acid	79474.9	77191.5	75453.2	26858.5	34948	48036.8	46318.4	56769	30431.8	46983.7	39513.1	34405	27495.3	24954.7	33507.3	37411.8	58767.9	28453.9	42412.4	44037.2	35924.6	49826.5	34165.4
Isocitrate	159829	274873	290096	241232	186962	125128	297190	343576	186227	322002	101003	149016	221389	284783	181557	197492	251064	96905	124593	275710	87059.5	273987	327821
Malonate	140415	158247	137532	42713.1	46848.5	40142	63446.3	26535.6	39609.8	26032.7	14760.4	24359.8	43363.5	45010.3	35181.3	42815.3	28805.8	28661.4	32411.6	41632.1	33469.9	35819.7	44632.3
N-Acetyl-Asp-Glu	301415	278532	253547	56430.8	74385	301186	117222	307191	105199	58946.3	227007	90636.1	57960.9	122566	62511.1	83453	151843	62516.9	156666	74239.6	46543.7	96336.3	73426.5
N-Acetyl-L-alanine	1.66268e+06	1.55984e+06	1.49033e+06	826065	1.31768e+06	906667	885316	2.02217e+06	669403	747094	672639	715438	680514	646135	830970	790651	808410	732427	761423	671425	785771	890200	669175
Orotic acid	159152	133948	136222	64169.5	84504.4	71996.7	105055	403487	84186.5	92261.7	73105.7	118423	93123.4	30802.5	69873.9	74247.2	48674.5	66486.5	80213.9	75504.8	68211.9	125925	418838
Pyroglutamic acid	2.19366e+06	2.02946e+06	1.95839e+06	686077	680710	670163	756122	930214	653822	517347	1.39821e+06	579310	708711	503013	656775	475439	510812	527306	1.23638e+06	618021	546402	780938	584682
Pyruvate	45368.5	41704.7	40778.5	34145.6	28357.6	10265.7	53788.1	12828.6	9524.84	20028.8	15512.6	21996.9	52271.1	11852.3	33436.8	34045.7	23703	38263.5	22425.3	24527	26816.1	39663.4	37697.9
S-Adenosylhomocysteine	56064.6	52954.6	55477.2	22704.3	16760.9	23149.7	29193.8	81387.3	23157.1	23651.6	35281.2	17884	15704	7183.06	19774.6	31381.5	18102.5	21301.7	25599.8	24452	24194.6	38159.4	29111.5
Glycerol 3-phosphate	1.09595e+06	832319	793051	319232	147023	55093.2	233906	1.42575e+06	179651	76243.2	106026	176797	239156	165015	520273	193707	97108.3	141630	160095	279195	291531	93831.7	212706
Succinate	7.65014e+06	7.14708e+06	7.1125e+06	3.00437e+06	4.10169e+06	2.23686e+06	3.56078e+06	1.03424e+07	2.51255e+06	2.53064e+06	2.52934e+06	2.43789e+06	3.40674e+06	2.17674e+06	3.26255e+06	1.95865e+06	2.45489e+06	2.26802e+06	2.68077e+06	1.91543e+06	3.38607e+06	2.74727e+06	3.31581e+06
Taurine	1.72083e+07	1.75861e+07	1.5182e+07	2.08965e+07	1.68194e+07	8.0607e+06	1.46611e+07	1.94267e+07	1.14382e+07	8.73609e+06	1.02691e+07	1.21724e+07	1.97647e+07	1.04008e+07	2.16799e+07	2.0796e+07	1.03884e+07	1.27329e+07	1.77631e+07	2.18877e+07	2.17569e+07	9.05426e+06	1.87817e+07
Taurochenodeoxycholate	2.98135e+06	2.96597e+06	2.8228e+06	426226	390849	4.02454e+06	7.38778e+06	7.6079e+06	2.04902e+06	5.33016e+07	1.02709e+06	1.53173e+07	359071	2.42656e+06	231595	398427	734128	147900	1.33421e+06	226724	1.29169e+06	3.18062e+07	803014
Uridine	1.48483e+06	1.36992e+06	1.38843e+06	1.84127e+06	1.37206e+06	499246	1.5129e+06	2.63967e+06	367560	959375	605492	604695	1.82592e+06	524453	1.48597e+06	1.9962e+06	482826	1.50679e+06	384917	1.59854e+06	1.67793e+06	407868	1.72252e+06
Xanthine	9.02834e+06	8.4087e+06	8.26038e+06	4.75166e+06	2.85252e+06	2.90738e+06	5.64662e+06	9.85835e+06	2.37771e+06	9.68978e+06	5.90033e+06	4.48464e+06	4.92727e+06	2.85622e+06	3.8909e+06	4.34821e+06	2.35035e+06	3.26138e+06	5.31238e+06	4.46996e+06	4.92762e+06	4.12584e+06	5.08557e+06
Galactose 1-phosphate	320104	339828	327356	455602	250422	244954	425264	403052	275713	262312	263343	279841	291454	455436	237700	175672	260220	262007	273738	1.81676e+06	261556	234346	498423
alpha-Ketoglutaric acid	472578	440120	429543	251723	218971	108314	416776	116451	149201	165156	94566.7	185422	217489	103489	154798	213251	131346	161847	152700	236923	131629	226937	182757
alpha-ketoisovaleric acid	782992	726494	677193	472937	604842	599235	587761	61332	369306	566981	349976	539896	578272	446938	490410	467686	407413	631779	419095	533318	359055	426628	564725
Malate	3.90694e+06	3.93186e+06	3.92092e+06	2.3837e+06	2.30226e+06	1.34584e+06	2.99226e+06	8.83656e+06	745979	2.3033e+06	1.29647e+06	1.74158e+06	1.97394e+06	1.82298e+06	1.83884e+06	2.05262e+06	1.11304e+06	1.16383e+06	1.71253e+06	1.54884e+06	1.62558e+06	2.14444e+06	2.05297e+06

## Sheet: targeted_Arginine
Raw mass spectrometry data of targeted metabolomics data of PBMC pellets after treating PBMCs isolated from healthy controls with vehicle (veh.) or 1.25 mM arginine for 24 h.
Metabolite	veh_01	veh_02	veh_03	veh_04	veh_05	veh_06	1.25Arg_01	1.25Arg_02	1.25Arg_03	1.25Arg_04	1.25Arg_05	1.25Arg_06
1-Methyladenosine	816794	987893	1.00246e+06	891909	829151	1.00843e+06	1.94951e+06	963177	1.02591e+06	1.11445e+06	911793	1.0982e+06
1-Methylhistidine	95196.2	155090	218072	95551.2	74452	197410	589192	67624.7	102283	49469	38096.4	64469.6
2,3-Pyridinedicarboxylic acid	897789	2.01644e+06	1.52983e+06	968220	882879	1.84907e+06	3.03649e+06	1.09334e+06	1.04649e+06	1.48187e+06	1.30473e+06	1.68206e+06
2-Aminoadipic acid	169143	241538	286250	427213	119180	275686	957550	124174	187768	135872	81991	107325
Deoxycytidine	9022.64	11253.6	17384	10302	10413.8	10309.6	22650.7	6946.91	10831.7	15515.8	14508.9	14759.6
Leucinic acid	32513.5	42279.4	43502.3	38375.5	48769.3	61760.8	94870.8	30066.2	35481.8	32375.1	30838.4	37587.9
3-Nitrotyrosine	34767.9	49751.2	69557.4	52881.7	23775.6	49721.6	239527	38634	41008.6	46892.2	46270.2	78509.8
3-Ureidopropionic acid	505066	663186	870838	594412	522425	623369	1.54142e+06	407860	647856	477027	421154	550575
5-Hydroxy-L-tryptophan	42836.9	41684.7	39575.9	37551.7	44210.3	35620.7	44540.1	70189.4	27536.6	44815.1	20655.5	40919
7-Methylguanosine	132049	208984	178527	143593	136926	222886	651641	166249	157440	142348	101061	150490
Acetylcarnitine	3.45614e+06	3.62005e+06	4.4018e+06	3.79824e+06	3.59667e+06	3.48907e+06	5.14438e+06	3.95489e+06	4.55394e+06	4.12812e+06	3.42907e+06	4.09949e+06
Adenosine	585131	712840	795900	681854	639141	632908	797778	907786	773699	882296	708707	773016
ADP-ribose	307976	195206	344606	217262	299551	255616	280641	1.7402e+06	348603	492192	519634	393458
Alanine/Sarcosine	419815	632215	670097	456982	378613	582446	1.67397e+06	366836	486812	339103	353131	389089
AMP	337685	319678	355149	348847	361000	366896	421964	522436	454282	508746	455891	436000
Anthranilate	16618.9	29864.6	37734.9	21992.5	27091.6	32393.7	62347.4	21392.1	24511.1	17584.5	22117.8	19585.1
Arginine	1.69881e+06	3.98355e+06	4.27802e+06	2.28389e+06	1.69548e+06	4.32467e+06	2.8747e+07	2.82474e+06	4.77082e+06	2.16206e+06	1.55006e+06	2.14577e+06
Argininosuccinic acid	9338.28	16571.8	20434.7	12746.9	14822.9	26880.8	159627	24127.3	21176.6	26545.4	13754.8	23531.8
Asparagine	233832	389976	433475	269175	198274	372959	1.25109e+06	198156	290543	178285	164951	186849
Aspartic acid	1.06845e+06	1.51283e+06	1.55607e+06	1.21878e+06	976893	1.37784e+06	3.58061e+06	836716	1.04456e+06	796288	887293	952738
ATP	22107.3	26997.9	24831.7	22901.8	21489.1	22215.8	22583.8	22083.7	28579.3	26216.7	19882.5	20442.7
Betaine	1.02513e+07	1.52569e+07	1.65092e+07	1.19877e+07	9.77699e+06	1.5057e+07	3.17999e+07	1.01002e+07	1.2474e+07	1.05502e+07	9.58995e+06	1.02605e+07
Biotin	86399.7	247689	255335	152107	549735	239682	1.24676e+06	120448	206890	122642	64779.6	106397
Cadaverine	60078.6	54080.5	62591	64845.7	72490.4	82320.5	54884.8	51799.7	53875.1	54995.9	92671.9	60593.4
cAMP	85132.3	93964.4	95510.4	88718.3	68948.5	87012.1	99578.3	76600.4	93594.7	110927	119639	88815.1
Carnitine	687195	956244	1.03108e+06	806502	727894	923034	2.40487e+06	705262	951895	757359	593738	654096
3:0-Carnitine	193142	269200	325212	233845	205165	258637	783774	196605	290315	220244	176393	188450
4:0-Carnitine	101254	126499	135642	131026	112972	136970	331290	111137	118644	124459	91906.3	101373
5:0-Carnitine	145165	192654	219745	164511	133249	174291	402314	157736	189524	173042	139529	165858
6:0-Carnitine	38561.8	50867.3	52724.9	47022.8	42871.1	52928.1	130230	67330.8	51170.7	55400.2	42309.2	98067.7
Carnosine	43845.2	56844.9	61964.3	47187.2	44944.3	67277	63577.9	54732.8	41382	49129.6	27403.8	23935.7
cGMP	12090	9939.03	16140.6	11954.3	9993.82	9309.32	15476.3	9402.23	13131.3	15882.7	24219	14979
Cholic acid	523.747	413.131	499.777	1782.88	577.459	237.409	905.947	393.539	979.816	651.268	626.816	840.926
Choline	7.87943e+06	8.74478e+06	1.01388e+07	8.55345e+06	7.72287e+06	8.40165e+06	1.66427e+07	9.12667e+06	9.69562e+06	1.00855e+07	8.87422e+06	8.81249e+06
cis-Aconitic acid	21264.7	47057.8	71043.6	33405.1	33470.5	73575.2	158459	36238	37524.3	42688.5	37709.7	39810.8
Citrate	1.69521e+06	3.49091e+06	6.31154e+06	1.90407e+06	1.69643e+06	4.00416e+06	2.335e+07	2.21209e+06	2.83015e+06	3.22793e+06	2.1468e+06	2.49205e+06
Citrulline	167770	220404	201829	140562	114098	253457	819442	85675.6	141675	138025	124381	113235
CMP	99063.9	116566	117286	110340	97073.7	94970.4	117534	116458	128248	130711	97602.1	126362
Creatine	3.30337e+06	4.36291e+06	5.16967e+06	4.16941e+06	3.6014e+06	4.40383e+06	8.88822e+06	3.61368e+06	4.33631e+06	3.50205e+06	3.35876e+06	3.91891e+06
Creatinine	201327	385352	415581	221203	168542	381180	2.58288e+06	148844	277872	160709	102497	106123
Cystathionine	12977.6	37433	53235.4	26174.1	25279	37504	121942	22435.3	26575.5	11945.5	10015.2	14426.4
Cystine	809623	2.63761e+06	3.15568e+06	1.29786e+06	944421	2.89529e+06	1.08115e+07	280085	352594	168984	72838.1	73053.7
Cytidine	229780	255821	483888	230001	210231	248640	424075	61819.4	225921	323690	275332	303572
dAMP	69493.8	68876.3	80631.4	95588.5	70209.6	91793.1	160207	725148	111426	81749.2	70595.4	104313
dUMP	9557.37	7447.92	8270.09	9568.73	7265.73	6886.41	12116.6	23712.7	9775.33	12063.1	8885.16	9162.92
FAD	99660	64718.2	83258.5	120117	103236	72918.3	92842.9	66743.8	70889	149158	88178.8	100096
Folic acid	45150.5	62413.9	142124	72674.5	43228.4	127868	591518	58577	55371	36543.4	20271.3	35087.7
Fumaric acid	55277.7	72289	91206.4	84365.3	87553.3	100006	232660	69690.9	61529.4	78226.2	65742.9	111347
G6P-F6P	333515	343127	369392	331203	323054	298498	304102	327547	379338	344837	298132	306106
Gluconic acid	40938.6	88540.8	117730	60708.1	47962.7	90101.8	679021	54438.4	84455.1	51443.5	56321.2	74522
Glutamate	1.19748e+06	1.22429e+06	1.20182e+06	1.08312e+06	1.1597e+06	1.07552e+06	1.54893e+06	965103	1.11801e+06	1.00369e+06	1.0412e+06	951984
Glutamine	6.00277e+06	1.02362e+07	1.18332e+07	7.51534e+06	6.14811e+06	9.25631e+06	3.52075e+07	5.17377e+06	7.11587e+06	4.31607e+06	5.07503e+06	4.99239e+06
Glycerophosphocholine	984904	1.27526e+06	1.5401e+06	901845	916060	993210	5.54339e+06	560733	852973	746674	739324	723094
Glycine	488417	533645	400609	460117	259795	272270	389941	524073	263883	297409	455812	1.3671e+06
Glycochenodeoxycholate	15284.5	17477.3	24734.8	8464.52	9412.58	14151.3	58999.5	10115.4	22146	13019.4	8384.62	12053.5
GMP	204885	267736	234564	252660	174069	189747	291446	239954	267701	264028	233799	252366
GSH	1.36457e+07	1.23968e+07	1.25493e+07	1.24906e+07	1.30266e+07	1.082e+07	62180.9	9.26203e+06	3.81299e+06	2.98146e+06	4.58881e+06	204118
GSSG	2.51748e+06	2.62225e+06	2.44224e+06	2.17752e+06	2.79791e+06	2.17474e+06	8.34581e+06	6.35514e+06	1.20173e+07	1.79665e+07	8.59856e+06	1.88135e+07
Guanine	917079	1.03406e+06	1.15322e+06	4.14872e+06	924049	765014	1.34865e+06	719928	795260	1.45547e+06	887243	847029
Guanosine	247407	239279	283050	251522	250849	259447	301730	291857	317987	307133	269051	292241
Histamine	529307	574809	499657	406227	524359	427359	566016	678320	692868	777567	463568	594334
Histidine	805959	1.64865e+06	1.55176e+06	925965	818695	2.00997e+06	3.48594e+06	580505	903889	712970	473929	545089
Homocysteine	128433	257538	281176	208927	143444	238888	1.14604e+06	380335	712176	323112	260100	459120
Homoserine	1.1063e+06	1.78244e+06	1.80367e+06	1.28937e+06	1.01417e+06	1.63721e+06	3.83945e+06	695005	1.00866e+06	464712	676726	752115
Hydroxyglutaric acid	125276	138496	155074	144462	132627	129765	211774	154697	176540	163711	146797	158896
Hydroxyproline	2.51712e+06	4.43151e+06	5.0273e+06	3.23822e+06	2.54962e+06	4.56146e+06	1.27641e+07	1.70012e+06	2.72948e+06	1.28581e+06	1.66128e+06	1.76887e+06
Hypoxanthine	451260	830919	849961	676532	463797	959126	3.80635e+06	501922	760099	480532	346202	450723
Imidazoleacetic acid	882529	2.67351e+06	2.84573e+06	1.59858e+06	1.13592e+06	2.8438e+06	8.85738e+06	1.03246e+06	1.74244e+06	801557	627683	880165
IMP	397029	484944	550091	402756	408333	440080	522822	465364	549697	519963	461230	492255
Indole-3-carboxylic acid	11542.1	20746.9	19242	17487.4	18386.4	22047.8	91933.9	40794.5	17753.4	13146	12405	27135.4
Inosine	98706.7	117598	150008	137559	98809.9	121375	184002	116112	138576	131483	139998	120293
Inositol	42149.1	68394.4	67678.3	53101.3	39453.5	70918.8	154456	39558.2	58958.9	34440.7	40216.4	43572.4
Isoleucine	7.80522e+06	1.8127e+07	1.95208e+07	1.10569e+07	7.89698e+06	1.96046e+07	9.14967e+07	7.99734e+06	1.59627e+07	7.98036e+06	5.27338e+06	7.68252e+06
Kynurenic acid	91304.7	214359	183349	109570	105846	222486	832359	224332	147185	114713	106510	115522
Kynurenine	40356.3	52764.6	96525.9	50662.2	43541.4	69232.5	315675	30101.7	49606.7	27998.2	19043	38392.9
Lactic acid	1.07318e+06	1.76573e+06	2.01531e+06	1.32985e+06	1.08226e+06	1.78114e+06	5.91439e+06	1.20572e+06	1.75555e+06	1.08288e+06	1.21839e+06	1.3779e+06
Leucine	8.67054e+06	1.92281e+07	2.16605e+07	1.19779e+07	8.63092e+06	2.14415e+07	9.79705e+07	8.83311e+06	1.72932e+07	8.79482e+06	6.21393e+06	8.66014e+06
Lysine	428501	909977	955540	528641	374051	987965	3.79269e+06	298264	569737	283882	228694	286721
malate	525915	760671	776737	906584	928037	969383	2.27374e+06	560049	541249	767554	685767	658371
Malonate	51952.1	53423.7	89406.1	73839.9	92740.5	72374.7	86339.5	61055.7	22273.7	56777.1	82311.5	106981
Methionine	614625	1.36678e+06	1.5366e+06	810663	627317	1.51531e+06	7.01979e+06	662309	1.1631e+06	647269	429601	612247
Methionine sulfoxide	78594.2	205097	230054	116840	95534.7	188421	752773	75526.5	134004	69691.9	66869	63788.2
Dimethylglycine	1.95877e+06	2.20349e+06	2.42519e+06	2.20299e+06	1.84292e+06	2.10673e+06	3.97243e+06	2.07995e+06	2.41435e+06	2.4087e+06	2.00308e+06	2.14943e+06
NAAD	5874.49	10182.9	7609.69	3215.52	5714.83	9909.56	7215.67	4561.04	5742.77	3222.78	3984.42	7601.99
N-Acetyl-aspartic acid	238607	261263	278723	270612	252490	251912	367381	278777	277526	303086	254913	259030
N-Acetyl-Asp-Glu	16655.6	15828.7	19823.9	18725	14850.2	19620.1	34087.3	25349.5	24245.7	27489.6	14877.5	19465.8
N-Acetyl-D-glucosamine 6-phosphate	295350	291570	340536	338715	342484	307085	318194	301587	398085	331075	325559	353460
N-Acetyl-L-alanine	42546.8	52590.4	53520.3	48585.9	49347.2	51291.8	84243.8	49297.1	56176.1	52890.4	45364.9	48603.5
NAD	275876	283184	264259	274926	271311	263680	328846	267320	347339	376049	300108	300654
Neopterin	210865	222993	247504	192711	200655	208781	71250.4	105398	77402.8	71719	86576.8	89905.8
Nicotinamide	717985	1.07422e+06	1.18252e+06	900628	606326	1.23808e+06	4.27411e+06	2.05521e+06	1.05659e+06	694175	484322	587781
nicotinate	39639.2	44749	56725.4	61527.7	27252.4	66777.3	36768.8	32155.3	42792.1	36564	63078.7	107095
N-Methyl-L-arginine	13644.7	20869.5	26521	8944.17	8639.34	31775.6	84527.1	3987.33	11271.2	4151.33	8279.67	8920.34
NMN	82339.4	74093.1	81421.6	88516	71264.5	69752.3	91098.5	78321	98239.1	96480.5	85934.8	82354.6
Ornithine	174586	280996	238140	160470	94045.6	199669	1.19218e+06	150672	168260	125941	73449.4	151379
Orotic acid	32058.1	48536.9	353891	33382.8	23235.7	38656.6	47605.9	30198	14845.7	183092	39797.5	97237.9
Pantothenic acid	74940.8	133300	202930	88307.9	85519.6	163419	563453	82148.5	122393	92360.5	68566.4	89414.5
Phenylalanine	7.25458e+06	1.53627e+07	1.72609e+07	9.776e+06	7.31588e+06	1.66677e+07	7.52138e+07	7.06771e+06	1.291e+07	7.65485e+06	5.43906e+06	7.29375e+06
Phosphocholine	4.25561e+06	4.18818e+06	4.60151e+06	4.12243e+06	4.11563e+06	3.59618e+06	3.87208e+06	3.72061e+06	4.28249e+06	2.99283e+06	3.87071e+06	4.01069e+06
Phosphoethanolamine	1.44243e+06	1.37658e+06	1.33344e+06	1.46203e+06	1.4492e+06	1.26291e+06	1.09582e+06	1.24716e+06	1.39614e+06	1.10442e+06	1.2576e+06	1.26388e+06
Proline	7.2013e+06	1.18116e+07	1.2806e+07	8.57311e+06	6.92359e+06	1.12946e+07	3.83969e+07	6.99167e+06	1.05319e+07	6.94489e+06	5.78089e+06	6.8753e+06
Purine	24155.3	30451.8	44316.5	25475.3	17198.6	37929.1	144491	23819.5	40683.6	18732.7	12851.5	23952.2
Pyridoxal 5'-phosphate	20755.8	24942.7	22541.6	19522.1	25108.1	20463	31638.9	24663.5	24727	33733	34279.8	31986.1
Pyridoxamine	87820.5	111608	202026	104574	88102.5	180795	683230	122293	175804	112046	77509.4	95292.7
Pyridoxine	528106	1.28801e+06	1.50104e+06	737516	545035	1.47922e+06	6.57115e+06	519941	1.12926e+06	496651	275770	472203
Pyroglutamic acid	100768	231310	239317	141339	87967.3	244548	1.01853e+06	91071.9	185019	85987.4	58272.7	93210
Riboflavin	22466.6	38000.9	38198.4	26325.3	22938.3	35891.1	111193	29613.2	30956.6	26670.7	20392.3	21359.7
Ribose 5-phosphate	117907	122298	140853	128626	152423	140570	160247	172925	148722	110124	115877	145409
S-Adenosylhomocysteine	11645.5	11856.8	11609.7	18247.4	11894.4	12392.1	12429.7	13268.6	14319.2	11963	8494.91	12516.1
S-Adenosylmethionine	107977	257077	480404	141823	111788	167547	472666	176517	154039	154617	108626	136234
SDMA-ADMA	72636.3	191905	235816	99339.1	67984.2	204289	1.65239e+06	72583.3	150371	72763.6	44228.3	73779.8
Serotonin	6.58477e+06	4.80767e+06	6.98214e+06	6.40784e+06	7.14249e+06	5.56158e+06	2.8551e+06	8.90658e+06	1.6664e+06	4.42358e+06	1.32281e+06	4.07066e+06
S-Methyl-5'-thioadenosine	75225.4	79383	106204	86503.3	72574.1	87791.5	69345	60946.9	75886.8	61654.9	69116.5	58248.4
Glycerol 3-phosphate	168775	160348	205901	189882	159951	171593	200307	212021	201829	183166	146274	200754
Sorbitol	5177.49	17287.4	19635.3	10609.8	7751.19	10335.5	85346.8	4402.28	8719.52	5165.52	5323.05	4388.49
Spermidine	79086.1	109814	139146	398052	187694	204125	389693	681550	140272	610331	157496	265050
Succinate	186515	341011	402400	259926	190839	386448	1.42092e+06	184776	289776	184699	199113	224835
Taurine	2.7049e+07	2.96187e+07	3.13421e+07	2.96802e+07	2.6133e+07	2.56797e+07	2.59775e+07	2.48205e+07	2.62585e+07	2.36001e+07	2.67494e+07	2.6714e+07
Taurochenodeoxycholate	139319	339508	351844	171643	149059	260100	1.05344e+06	192215	257430	139314	114724	179995
Taurocholic acid	1407.22	4733.42	4324.57	13354.4	2849.86	5106.16	17889	3372.63	8309.56	1572.55	2610.13	2598.3
Thiamine	236635	682635	1.57745e+06	317907	267190	782973	6.73831e+06	371709	911527	397530	216234	376098
Trimethylamine N-oxide	113907	116393	148435	138627	138344	145338	266241	162516	51885.6	190661	133511	153411
Trimethyllysine	136813	351956	564760	220086	136414	382638	1.94544e+06	161707	268222	140029	76313.3	127866
Tryptophan	1.60575e+06	2.8321e+06	3.10832e+06	1.88916e+06	1.49697e+06	3.00894e+06	1.20915e+07	1.67546e+06	1.30411e+06	1.3391e+06	748730	1.3425e+06
Tyrosine	1.71325e+06	3.45842e+06	3.89162e+06	2.23223e+06	1.71347e+06	3.75178e+06	1.63905e+07	1.74608e+06	3.01129e+06	1.73646e+06	1.1698e+06	1.68091e+06
UMP	401514	463149	533629	365806	419636	404302	576978	416955	602100	515762	547409	561083
Uracil	64916.1	117412	78278.3	140414	61083.6	180401	512513	50804.2	92275	66035.4	45619	52713.4
Urea	202092	399152	347458	279343	253985	366627	924675	196912	333189	213353	207194	247396
Uridine	10050.7	17193	18439.8	13624.6	9593.35	20160.8	84980.8	10039.7	13517.4	10230.6	7368.08	9339.47
Valine/Norvaline	1.08643e+06	2.35725e+06	2.47995e+06	1.46052e+06	1.05453e+06	2.37859e+06	1.09937e+07	1.07157e+06	2.09015e+06	1.13306e+06	775269	1.04898e+06
5-Hydroxyindoleacetic acid	58110.6	21271.9	195506	50945.5	99579.1	43290.3	75283.6	71955	9072.99	33557	9533.38	5209.16
Xanthine	23862.5	61420.3	68578.6	53408.1	22649.9	68439.2	356032	28544.5	46561.8	26775.8	14907.2	24765.3
Xanthosine	273835	240919	242191	325709	284896	257410	1.02893e+06	325831	250750	296547	279133	227330
Xanthurenic acid	51967.3	81726.4	77785.2	60595.7	47066.9	76179.7	323858	78803.9	53041.9	62529.2	39512.8	58693.9
XMP	10332.4	9178.33	12331	12110.6	8233.99	9223.19	14026	12820.4	12747.3	10426.3	14339.9	11578.4

## Sheet: targeted_Cytomix-5_Cell
Raw mass spectrometry data of targeted metabolomics data of PBMC pellets after treating PBMCs isolated from healthy controls with vehicle (veh.) or cytokine mixtures of cytomix-5 with indicated concentrations for 24 h.
Metabolite	veh_01	veh_02	veh_03	veh_04	0.1_01	0.1_02	0.1_03	0.1_04	1_01	1_02	1_03	1_04	10_01	10_02	10_03	10_04
1-Methyladenosine	1.4521e+06	881124	732935	922627	984323	931037	1.03731e+06	889495	2.3897e+06	1.05083e+06	1.04864e+06	923476	1.12148e+06	1.0879e+06	1.57349e+06	1.32936e+06
1-Methylhistidine	2.34734e+06	795514	250233	97885.7	254029	129888	142020	72265.8	81491.8	181151	126502	143858	143183	226678	255984	784286
1-Methylnicotinamide	1.58733e+06	482055	402042	785203	1.20351e+06	470902	1.29621e+06	261687	1.07693e+07	180015	2.52692e+06	200241	204282	389304	353322	612908
2,3-Pyridinedicarboxylic acid	2.53355e+06	2.04323e+06	1.44082e+06	1.06748e+06	1.91877e+06	2.62118e+06	2.1108e+06	1.84371e+06	3.04281e+06	3.18316e+06	3.53523e+06	2.78822e+06	3.29017e+06	4.22441e+06	3.69019e+06	4.88252e+06
2-Aminoadipic acid	1.00546e+06	267203	96221.8	86163.9	129894	85841.8	72097.7	61602.3	93571.9	80041.8	79007.3	82378.6	92986.3	106578	124950	276818
2'-Deoxyadenosine	33659.5	68964.6	38662.2	28131.3	41539.6	29008.1	38175.9	31415.4	24955.3	25119	24763.9	27754.6	25780.4	29909.6	29918.9	24502.3
Deoxycytidine	22127.1	8063.5	12205.9	9044.38	24016.4	9445.45	6300.29	7408.18	5074.9	11428.3	11382.6	9193.55	6007.14	5571.14	45037.3	11938.8
Leucinic acid	86630.1	48422.7	30779.6	31905.7	38865	41140.4	33727.1	26382.9	38661.9	38255.6	41658.5	25627.3	32522.6	31614.1	40435.9	53530.7
Phenyllactic acid	68039.8	31577.7	46576.4	28837	68579.8	29714.6	28935.5	20680	26879.4	20387.1	28568	15052.6	17338	18234.5	28908.2	51583.9
3-Ureidopropionic acid	889098	709319	421496	331739	447400	429050	313651	390738	414298	370008	433447	236925	300802	387510	446528	704897
4-Hydroxybenzoic acid	251943	175243	180380	130980	155931	182321	147290	207103	183863	183760	196005	178416	208038	215871	184447	182846
5-Hydroxyindoleacetic acid	11510.2	1434.64	40512.9	122746	54938.9	1064.01	91758.3	87894.2	124477	122644	66602.3	84852.9	31852	58967.2	10331.5	23091.4
5-Hydroxy-L-tryptophan	22872.9	42693.6	77446.4	91855.9	73906.3	26195.4	76147.3	94311.4	103768	97566.8	96643.8	97422.1	75604.8	113053	58677.3	90987.5
5-Methoxytryptophan	43497.3	8201.71	13215.1	19135.9	17409.5	32820.6	15226.7	31197.7	10094.2	7447.88	13808.3	14131.3	4047.09	22143.4	10789.8	12093.4
7-Methylguanosine	626221	210829	129316	115889	176947	102163	110154	118247	102455	139373	141958	92485.9	129108	133430	137754	255424
Acetylcarnitine	5.02418e+06	4.63933e+06	4.49919e+06	4.39916e+06	4.33483e+06	4.60378e+06	4.2188e+06	4.87229e+06	3.71723e+06	4.2738e+06	4.23203e+06	3.66367e+06	3.62104e+06	3.41901e+06	4.13934e+06	4.11575e+06
Adenosine	992264	4.65986e+06	933225	1.22366e+06	1.0243e+06	934080	1.03141e+06	850610	946714	1.02625e+06	914636	824373	1.01651e+06	930841	927313	819992
ADP-ribose	246588	266252	298451	368890	296451	629885	510784	294745	322404	421061	406279	374100	445696	495155	480125	313644
Alanine/Sarcosine	1.61895e+06	769415	388256	248308	461627	341160	294069	295074	289554	375684	292465	286469	361279	339962	367523	693929
AMP	334036	365967	357617	434335	419504	419331	430651	415084	477760	507872	538323	462679	502250	487165	495866	478513
Anthranilate	22081.1	17716.1	22147	22004.3	21863.7	19136.1	21992.5	21829.8	26603	25343.9	27913.2	20740.5	18303.8	28899.3	42304.4	23548.9
Arginine	1.58251e+07	3.99962e+06	1.18414e+06	424680	1.31202e+06	580927	429647	358747	459781	681576	628270	569703	573193	773140	959717	4.42154e+06
Asparagine	1.28626e+06	500651	199909	128620	228177	160185	132658	145632	141069	126620	123809	147235	141131	181719	173886	415964
Aspartic acid	3.33105e+06	1.5411e+06	891813	553380	866611	764465	660482	639451	688444	799756	698602	678742	850559	869626	821437	1.43941e+06
ATP	192943	200797	180119	232965	206208	249873	215756	206998	207427	185471	267679	168883	204851	211247	257182	285133
Betaine	3.65505e+07	1.49969e+07	9.30107e+06	9.39057e+06	1.19954e+07	7.70466e+06	8.17105e+06	9.21996e+06	8.04706e+06	8.47707e+06	8.90679e+06	7.66604e+06	9.02592e+06	8.97605e+06	1.11985e+07	1.57456e+07
Biotin	1.16341e+07	2.56492e+06	1.37721e+06	414934	1.50316e+06	574985	424020	301192	361085	392200	522030	300862	2.28743e+06	458509	915400	3.23457e+06
cAMP	99312.1	131810	110740	92716.3	102762	110112	96495.3	104375	105716	106144	104391	99905.2	104596	103254	104893	100443
Carnitine	2.19278e+06	1.1248e+06	602226	456930	633901	610965	463362	567227	532050	572134	635628	470795	643159	565398	753582	946587
12:0-Carnitine	12128.8	14094.6	8163.38	9746.3	9469.57	7874.54	9698.19	26813.7	9112.06	14597.1	20920.9	11934.9	17837	9691.34	7105.34	7626.31
14:0-Carnitine	12403.5	14226.9	20499.5	20925.9	14541.4	8802.2	12206.4	13426.1	9734.11	11915.5	18455.2	10192.2	22751.2	8582.08	10645.2	13636.6
16:0-Carnitine	9488.75	99655.7	47895.7	100458	53850.9	53033.4	102363	56882.8	42245.4	61862.9	71652.4	50714.6	154193	39919.2	131994	86691.6
18:0-Carnitine	18641.3	69898.1	99888.1	92729.5	58332	33771.7	86130.3	92523	45335.3	58520	100605	63340.7	140723	44442	63333.8	83374.2
3:0-Carnitine	676641	396402	322199	157839	179502	229812	175264	226507	188639	215929	236167	169959	270785	268451	307635	415198
4:0-Carnitine	3.64864e+06	1.80291e+06	1.43286e+06	1.44387e+06	1.49221e+06	1.5302e+06	1.38352e+06	1.43461e+06	1.63395e+06	1.63628e+06	1.26544e+06	1.42772e+06	1.27562e+06	1.25912e+06	1.36125e+06	1.89635e+06
5:0-Carnitine	4.12094e+06	2.04506e+06	1.61506e+06	1.79204e+06	1.58714e+06	1.45008e+06	1.60707e+06	1.62271e+06	1.71488e+06	1.6743e+06	1.53502e+06	1.35397e+06	1.58509e+06	1.7318e+06	1.94965e+06	2.37799e+06
6:0-Carnitine	76435.3	54580.4	70045.7	330043	55201.3	43306.9	46970.1	44894.3	51895.2	42840.5	48473.5	39016.5	44943	44852	48220.2	70280.9
8:0-Carnitine	299096	186869	129349	130893	115451	105246	110878	109984	131453	118122	114579	101346	120140	110004	112393	200956
Carnosine	110182	86347.4	41904.8	28203.1	39029.9	40430.7	48183.7	34608.9	41692.9	36467.8	34187.3	41678.6	42337	40333.3	42394.8	53444.7
cGMP	12972.5	52991.1	11972.4	13779.9	15003.8	13064.5	11821.2	14209.1	13249.2	10393.3	10508.6	10516.6	15690.2	12742.3	17591.3	13100.4
Cholic acid	947.705	602.645	488.982	532.352	423.501	554.227	413.173	5099.69	636.522	633.19	513.557	681.978	642.957	340.598	526.766	529.792
Choline	1.59058e+07	1.08778e+07	8.53789e+06	7.46895e+06	7.65461e+06	7.89583e+06	8.00737e+06	7.73961e+06	7.70522e+06	7.46791e+06	8.64504e+06	6.9093e+06	7.90768e+06	7.37759e+06	8.4174e+06	9.1722e+06
cis-Aconitic acid	294628	61600.9	40659.4	42567.9	48144.3	35081.5	35827.1	37807.4	32249.9	40972.8	38545.8	33364.4	34733	36353.7	35632.5	69093.3
Citraconic acid	64884.6	480992	81749.7	71393.6	43457.3	54025	45356.8	176367	35831.2	43317.7	38968.9	43861.8	34099.3	40286.8	47574.9	50063.3
Citrate	2.99827e+07	6.66106e+06	3.18362e+06	3.72249e+06	4.37355e+06	2.63835e+06	2.44739e+06	2.9206e+06	2.62268e+06	3.19397e+06	2.9969e+06	2.91352e+06	2.67051e+06	2.55537e+06	2.9525e+06	8.51665e+06
Citrulline	743862	266201	87296.1	75153.8	133747	120791	96429.1	74950.8	71089.3	116412	85187.8	70705.7	117623	103955	125101	235579
CMP	838140	965430	914100	953130	835964	1.03505e+06	940244	901115	859600	896986	897650	814919	916647	848771	1.01389e+06	728739
Creatine	8.32459e+06	4.68678e+06	4.02624e+06	3.61396e+06	3.48363e+06	3.6821e+06	3.1459e+06	3.33288e+06	3.45331e+06	3.32838e+06	3.78729e+06	3.22415e+06	3.66397e+06	3.54613e+06	4.45744e+06	5.0371e+06
Creatinine	7.99161e+06	2.22183e+06	747985	738664	795814	520768	510252	353266	421178	499854	496844	479476	435440	582216	602287	2.551e+06
Cystine	1.24782e+07	1.31661e+06	72517.9	72845.6	550302	11869.9	12157.9	6848.5	14026.7	199789	26215.4	38807	15520.7	25379.4	38973.3	1.59252e+06
Cytidine	347589	242893	219770	300243	261208	236665	153570	258378	146251	241852	173334	167407	213561	105936	431875	247346
dAMP	56075.2	34513.3	35797.2	39366.8	45023.7	38797.3	50169.9	65449.4	39448.9	37724.8	43523.8	32698.7	30619.7	28139.9	37031	31907.1
dUMP	10847.6	8483.88	11631.1	10314.8	11697.4	12997	11863.5	11839.7	10495.5	14299.8	14630	12935.6	12560.1	12523	12885.4	13631.6
FAD	179562	205516	174358	179417	144027	176640	204955	246117	230477	219562	252330	181046	189771	203877	188610	235278
Flavone	23622	24247.6	22929	24698.3	15513.9	19631.8	31213.2	23272.3	29882.5	26931.2	31179.2	35633.4	23828.7	31068.4	25624.3	29798
Folic acid	31917	26657.3	19491.8	8865.93	30907.9	14424.3	15742.1	9704.35	14411.3	13955.1	19390.1	11933.9	8222.64	23963.6	29479.8	121027
Fumaric acid	247556	83711.3	77058.7	81665.4	79325.4	89444.9	64905.9	77373.8	133081	80609.6	99198.4	72219	81423.4	60776.9	87025.2	133515
G6P-F6P	409810	413494	260761	358329	399955	384982	355740	375658	359011	361486	318981	313293	421995	364884	368109	307622
Gluconic acid	813322	135337	43781.5	44069.4	53793.2	26817.9	30425.6	56215	51615.5	41063.6	35604.9	44696.4	125726	43494.5	82389.5	138955
Glutamate	1.51498e+06	1.12009e+06	1.23249e+06	966656	1.04507e+06	1.00564e+06	1.00988e+06	1.00812e+06	1.06126e+06	997222	1.04907e+06	1.00376e+06	1.40834e+06	1.18557e+06	1.10171e+06	1.16603e+06
Glutamine	3.13983e+07	1.06412e+07	6.01711e+06	3.63578e+06	5.89068e+06	4.86577e+06	4.08974e+06	3.69695e+06	4.13614e+06	4.51342e+06	4.62764e+06	4.34635e+06	5.17461e+06	5.33559e+06	5.0739e+06	9.58129e+06
Glycerophosphocholine	6.11335e+06	4.25981e+06	1.0027e+06	465359	607121	498362	514856	396037	535937	543747	598774	506091	1.23255e+06	779318	1.10591e+06	1.18604e+06
Glycine	1.11534e+06	918223	584839	786912	622670	496350	2.25115e+06	481239	563541	337628	4.4636e+06	498118	735553	320905	1.1279e+06	621291
Glycochenodeoxycholate	55884.6	14765.8	5355.07	6927.39	5596.79	4249.94	9214.52	7901.49	4125.14	7825.78	3782.19	5859.86	4902.53	6360.58	7495.9	21481.7
GMP	202552	261216	259200	345576	284057	259837	266739	285016	295247	399820	364013	249356	266396	323359	317173	316144
GSH	5.06253e+06	82221.5	646377	1.28081e+07	1.25502e+07	202031	3.75029e+06	3.32236e+06	4.96444e+06	1.42e+07	3.55214e+06	4.75555e+06	126943	4.52681e+06	127545	85014.4
GSSG	135296	505546	792378	183298	195005	424672	468703	415265	389704	138447	508931	421357	289600	341600	383286	255520
Guanine	1.14483e+06	1.29652e+06	957377	871556	1.13477e+06	1.16876e+06	907157	1.11434e+06	1.07595e+06	760303	1.13116e+06	862366	1.23403e+06	959111	1.30517e+06	1.31082e+06
Guanosine	311203	561941	319055	266734	271132	343068	264344	314623	253971	329758	327378	275938	322310	317743	354913	342532
Histamine	790736	671845	727222	641735	463364	614037	690123	902624	729780	740268	836264	663142	748632	620405	683001	575128
Histidine	4.88434e+06	1.6293e+06	546942	279225	872399	717158	570689	443408	490026	694564	432136	387523	548766	527231	560821	2.05487e+06
Homocysteine	531267	933572	370696	100474	174282	262658	168043	164766	207326	138591	224278	195120	170862	296988	389209	877202
Homoserine	4.41532e+06	1.81768e+06	955489	434227	943399	749072	593539	561815	619374	709481	659408	638644	797951	766935	817187	1.46088e+06
Hydroxyglutaric acid	169825	325880	161030	164403	150130	191628	152254	200467	148904	163092	169045	155553	154528	144452	162379	188959
Hydroxyproline	1.46996e+07	5.32047e+06	2.38927e+06	1.15711e+06	2.1238e+06	1.52467e+06	1.29687e+06	1.17418e+06	1.37758e+06	1.44835e+06	1.47387e+06	1.51339e+06	1.8034e+06	1.96994e+06	1.76081e+06	4.53099e+06
Hypoxanthine	3.71441e+06	1.04639e+06	406868	284575	474191	347768	282753	263883	295742	364432	346885	262039	232717	320420	382435	1.19582e+06
Imidazole	95574.5	118471	89697.2	72844.6	60902.9	91709.5	87917.7	143478	66109.6	49129.1	83104.3	90187.7	139075	67745.4	166367	70902.7
Imidazoleacetic acid	8.47791e+06	2.79439e+06	668443	284907	877006	401652	200595	175974	338909	427906	331768	339575	266796	539375	745126	2.81773e+06
IMP	638406	601862	602902	965502	634904	631283	633429	785160	654394	632671	796426	669182	502710	507160	519040	590863
Indole-3-carboxylic acid	80131.6	25072.4	241007	19098.6	109875	31752.6	19730.3	43868.2	12247.3	9969.68	34043.6	8360.57	13582.5	12902.9	25464.6	155183
Inosine	206413	287944	152488	162896	190131	162464	154168	151539	126242	126615	150423	136431	130891	135293	165330	139422
Inositol	178341	62924.4	48300.8	27154.6	39918.9	32466.3	33035.3	28966.8	25597.6	34999.7	33141.1	40675.9	38542.3	34283	47532.8	75654.1
Isoleucine	7.94677e+07	2.08156e+07	6.56099e+06	4.00685e+06	7.91214e+06	4.77752e+06	3.45052e+06	3.66261e+06	3.44939e+06	4.74682e+06	4.43933e+06	3.97135e+06	3.35744e+06	4.3871e+06	6.19824e+06	2.30844e+07
Kynurenic acid	1.10816e+06	261560	323797	245693	341976	267771	316309	210256	119882	86726.2	322566	59708.1	71016.6	108785	153544	297856
Kynurenine	52217.6	65727.8	142363	150900	176672	53220.4	163307	142766	242855	187268	286435	205101	286785	429685	281630	494711
Lactic acid	4.02924e+06	2.34548e+06	1.47784e+06	1.48275e+06	1.35508e+06	1.33813e+06	1.1375e+06	1.59479e+06	1.13446e+06	1.35331e+06	1.26653e+06	1.36873e+06	1.144e+06	1.00945e+06	1.66698e+06	2.83808e+06
Leucine	8.88346e+07	2.29295e+07	7.2972e+06	4.88324e+06	9.13115e+06	5.42773e+06	4.1065e+06	4.3534e+06	4.19354e+06	5.48869e+06	5.08079e+06	4.49248e+06	3.89537e+06	4.98567e+06	7.0301e+06	2.60282e+07
Lysine	3.90779e+06	1.02782e+06	297556	137143	404519	190801	113984	140492	145841	208213	169877	158243	179245	170088	274624	914766
malate	2.78324e+06	1.1049e+06	734563	885778	933087	846101	809613	897280	2.48494e+06	1.01947e+06	945167	732141	922751	864739	900360	1.04777e+06
Methionine	6.24558e+06	1.73142e+06	553826	362934	674841	386051	331411	342525	306584	396468	392140	369577	282414	388400	477782	1.88879e+06
Methionine sulfoxide	925174	283571	88797.3	55485.3	86173.7	67425	52390.2	54822.7	60199.7	53456.2	59072	47159.9	79136.1	78974.1	90048.1	274449
Dimethylglycine	3.60463e+06	2.6384e+06	2.18128e+06	1.94175e+06	1.903e+06	2.01286e+06	2.00161e+06	1.80963e+06	1.84293e+06	1.83889e+06	2.17987e+06	1.73699e+06	1.9206e+06	1.83919e+06	2.11186e+06	2.43629e+06
NAAD	46655.5	40395.5	55152.1	22759.9	39408.5	25944.7	23493.8	44514.4	39382.4	40608.7	67599.9	23107.9	20937	28671.4	67375.9	15297
N-Acetyl-aspartic acid	418052	335142	312182	344236	329340	339955	364702	354759	324949	337897	352599	311023	289175	314040	320950	281491
N-Acetyl-Asp-Glu	24256.9	21147.3	21088.7	21320.5	21738	24563	19177.7	31576.2	31071	23960.2	28510.7	17235.4	19329.8	24211.3	21357.4	15619.1
N-Acetyl-D-glucosamine 6-phosphate	219180	273073	286586	272758	288842	339799	329489	360204	375820	345064	384098	328771	446522	348617	423343	359838
N-Acetyl-L-alanine	84641	59888.2	53720.7	52269.9	58477.3	57297	58273.3	60727.1	53390	58218.1	60090.7	52323.1	55201.4	47975.1	49720.9	62854.9
NAD	354686	464379	605525	345054	414951	376947	391539	454231	374651	344147	384741	330988	301823	271926	320665	298891
NADP	1624.33	2035.91	1731.81	2085.66	1310.24	1242.02	2132.27	1652.18	1352.27	965.143	1311.02	1354.12	1315.68	1803.48	1255.19	2254.46
Neopterin	258147	66790.7	71514.9	184399	219002	111365	83507.7	83674.4	94637	186740	92115.3	120223	125460	127905	136790	100002
Nicotinamide	3.77576e+06	1.29129e+06	486650	409806	595348	433852	524553	423873	518279	516294	529095	420818	384295	595857	526383	1.40053e+06
nicotinate	107849	87936	63191.8	86092.6	66244.4	35975.9	38508.3	77207.7	33373.4	32702.3	44831.3	47462.3	45837.8	72145	86365.1	90355.7
N-Methyl-L-arginine	77712.7	20521	2974.45	3385.67	10841.9	9064.99	8153.49	5502.73	5629.22	9664.13	4797.23	3694.97	1901.42	5019.21	3387.39	24177.3
NMN	69653.8	78071.7	86809.2	82246.3	82719.8	88963.5	79519.7	99610.2	85553.1	85243	89433.2	82389.2	84868.5	77664.1	79011.8	85611
Ornithine	618541	229808	68085.1	46907.7	142614	115018	73733.7	52116.2	80381.3	128339	68871.2	54255.9	118417	65773.1	114536	262579
Oxaloacetate	422488	442563	382153	395857	458749	379533	384050	365803	347953	386004	382283	402974	338237	317147	378278	412956
Pantothenic acid	437596	178128	90834.1	60560.3	109163	64787.5	89340.5	66932.8	57303.1	77540	70107.3	60730.9	57235.4	76576	79943.1	182395
Phenylalanine	6.9872e+07	1.93851e+07	6.69014e+06	4.70704e+06	8.33623e+06	5.50717e+06	3.95196e+06	4.37804e+06	4.03475e+06	5.22851e+06	4.62613e+06	4.43681e+06	3.76122e+06	4.54711e+06	6.72813e+06	2.14284e+07
Phosphocholine	4.2834e+06	4.71057e+06	4.80764e+06	3.76802e+06	4.11818e+06	4.05498e+06	4.04836e+06	3.95125e+06	3.84519e+06	4.58487e+06	3.85112e+06	3.95084e+06	4.67731e+06	3.75899e+06	3.81295e+06	3.90516e+06
Phosphoethanolamine	1.10901e+06	1.45245e+06	1.59084e+06	1.20882e+06	1.3638e+06	1.4607e+06	1.24573e+06	1.34049e+06	1.41993e+06	1.48783e+06	1.19386e+06	1.38554e+06	1.52623e+06	1.33515e+06	1.24749e+06	1.13003e+06
Proline	3.56254e+07	1.43091e+07	6.68394e+06	5.3764e+06	7.25921e+06	6.12748e+06	5.26819e+06	5.01033e+06	4.8769e+06	5.91036e+06	5.63118e+06	5.14905e+06	5.85969e+06	5.68579e+06	6.53317e+06	1.36858e+07
Propionylcholine	380518	394935	433609	315060	1.04229e+06	634298	394633	380501	352848	534234	1.01258e+06	477076	423443	366473	493798	919527
Purine	906825	306206	79795.5	78765.7	143645	76307.3	63394.9	61020.4	64809.5	82036	78066.9	68879.5	69658.2	78670	120293	328142
Pyridoxal 5'-phosphate	41885.4	47839	33218.2	31965.3	33064.9	40065.2	39319.4	45998.5	41584.5	40904	48430.8	30240.6	40945.2	39984.4	38773.3	41163.2
Pyridoxamine	419363	163664	82024.4	61618.6	87848.7	93479.5	110091	90853.2	58686.4	92400	124772	73006.5	61552.3	84847.2	82298.3	241589
Pyridoxine	6.0041e+06	1.54991e+06	364321	210753	510550	258617	144324	170350	163776	242991	234059	205437	140362	248990	384495	1.81335e+06
Pyroglutamic acid	1.03841e+06	303019	77090.9	37478.1	90422.3	52158.2	32844.6	31349	37369.2	58125.6	44232.8	36736.9	35473.5	43915.8	69992.3	301448
Riboflavin	147780	49875.6	20679.7	16481.2	26397.5	17202.6	13896.3	18949.9	15175.5	16848.9	20661	16687.8	13541	15508.8	29208.5	37247.8
S-Adenosylhomocysteine	12933.8	14006.2	15917.4	14282.3	14934.1	10173.8	10713.6	16367.4	14196.7	13602.1	11754.1	13296.6	16674.1	16091	12107.5	9522.51
S-Adenosylmethionine	444337	251150	116151	112033	179001	129219	138775	125321	148487	146440	147660	150776	145997	162815	138114	311729
SDMA-ADMA	1.44545e+06	249774	61171.1	47293.9	83033.3	54782.8	41474.2	26614.8	37095.6	55882.6	47851.5	46172.9	34516.2	50119.6	63794.4	358534
Serine	1.16979e+06	1.01421e+06	394814	416895	351830	364866	294171	531658	386359	412854	262109	279053	458140	398220	417177	524740
Serotonin	636812	1.91202e+06	5.06184e+06	7.94632e+06	6.59315e+06	635862	6.77913e+06	6.47928e+06	8.93885e+06	8.35113e+06	7.42564e+06	8.44091e+06	4.69791e+06	8.1727e+06	3.09857e+06	6.01953e+06
S-Methyl-5'-thioadenosine	124822	177612	63124.9	80691.3	113650	73180.5	61859.5	65281	70474.4	87873.8	65979.6	67240.6	73826.6	67017.1	67619.6	86463.3
Glycerol 3-phosphate	325438	396382	423473	376187	322363	423718	431600	312309	428339	404288	359163	388548	493049	416701	352231	290071
Spermidine	798627	227076	252892	502223	293050	352174	433973	578899	313582	547051	320362	619532	173381	308880	400870	281446
Succinate	1.30734e+06	1.40759e+06	208738	162167	155462	151556	108350	255677	104418	138258	111936	126702	111823	123021	168301	433727
Taurine	2.88257e+07	3.38049e+07	3.33885e+07	2.45906e+07	2.76383e+07	2.76309e+07	2.82676e+07	2.6371e+07	2.73284e+07	2.78396e+07	3.08776e+07	2.77752e+07	3.33787e+07	2.78361e+07	2.95867e+07	2.84791e+07
Taurochenodeoxycholate	1.03687e+06	287149	100286	64709.3	106067	85194.2	79883.9	81088.4	78197.4	88855.1	89901.2	92649.3	64709	92369.2	127559	384803
Thiamine	3.33857e+06	1.16493e+06	278887	199338	308394	216595	178153	141132	192775	224249	228479	210134	169200	189579	317066	2.0433e+06
Trimethylamine N-oxide	229227	136215	150286	199078	193613	244557	190364	156774	158704	190661	245797	224044	221251	181681	249557	175050
Trimethyllysine	2.48967e+06	430345	102122	90309.3	137550	82065.3	82105.5	66417.6	82049.5	100773	93026.8	60055.7	63973.6	94041.9	145400	484441
Tryptophan	1.14429e+07	3.82736e+06	1.31474e+06	1.05244e+06	1.73316e+06	902184	906588	974797	892208	1.17838e+06	1.03332e+06	934272	734881	955822	1.12702e+06	4.05647e+06
Tyrosine	1.4951e+07	4.25486e+06	1.51666e+06	970338	1.7693e+06	1.19463e+06	922781	936461	896650	1.24964e+06	1.09458e+06	919171	890281	1.05227e+06	1.44759e+06	4.60195e+06
UMP	612784	464588	447453	525354	479889	623681	392864	433374	362849	496517	432524	399963	521541	422520	668686	443462
Uracil	870684	202340	47375.5	40680.1	90008.8	34675.9	19505.9	30950.9	29519	34846.8	30351.9	25357.1	25090.9	34143.9	60050.1	177464
Urea	849709	460882	204534	235903	344597	303306	182293	150468	167689	283538	176658	285045	165631	128690	254394	465909
Uridine	425309	118713	44151.9	32223.2	55817.8	27468.3	20761.5	28239	28162.7	32165.8	26569.9	25910.7	27467.2	34363.5	44082.4	108562
Valine-Norvaline	9.86656e+06	2.56675e+06	867764	567280	1.15663e+06	677356	487192	609774	515646	711700	615082	553121	497051	602456	885844	2.9519e+06
Xanthine	3.11842e+06	760887	168081	93572.1	298769	123685	57391	60232.1	80892.5	146755	89380.1	80470.6	68731.1	139592	189757	870853
Xanthosine	129118	73095.9	48868.5	35767.7	39830.2	39846.6	33639.1	38637.7	35365.3	30195	40209.1	32908.2	35523.5	35359.9	44814.4	37432.2
Xanthurenic acid	36446.7	18146.4	35326.3	26973.1	23576.2	20418.9	10763.5	206109	11514	41770.3	6.18139e+07	7117.67	40641.7	56171.6	15437.5	31438.7
XMP	25249.5	19683.6	20211.4	27647.3	19188.6	11769.2	18439.4	19235	12053.6	14924.3	16821.2	11888.2	14386.2	14507	14709.3	8868.45
γ-Aminobutyric acid	91626.2	20463.7	15043	13586.6	14572.5	13780.3	5481.87	7926.47	18355.9	9260.04	18295	11245.4	18227.2	14577.9	14854.3	12816.2

## Sheet: targeted_Cytomix-5_Supernatant
Raw mass spectrometry data of targeted metabolomics data of PBMC culture media after treating PBMCs isolated from healthy controls with vehicle (veh.) or cytomix-5 with indicated concentrations for 24 h.
Metabolite	veh_01	veh_02	veh_03	veh_04	0.1_01	0.1_02	0.1_03	0.1_04	1_01	1_02	1_03	1_04	10_01	10_02	10_03	10_04
1-Methyladenosine	325041	278672	265923	292891	237301	247569	263873	263043	234393	255125	222974	258524	219316	231527	236556	263177
1-Methylhistidine	2.08423e+06	2.03264e+06	2.00734e+06	2.00333e+06	1.89767e+06	2.11013e+06	1.97959e+06	1.95636e+06	1.88284e+06	1.92157e+06	1.95691e+06	1.86953e+06	1.90426e+06	1.97581e+06	2.01379e+06	1.98601e+06
1-Methylnicotinamide	70595.3	62032	37950.3	50147.4	42273.3	32544.1	61219	48748.8	29256.4	1.13137e+06	66243.9	41915.3	81894	42909.2	36170.4	37014.2
2,3-Pyridinedicarboxylic acid	449757	471085	389763	372840	297389	363600	386168	418361	423167	432784	358508	389305	323046	440200	311716	339926
2-Aminoadipic acid	698929	623780	582728	593161	492067	580312	538032	535531	519952	543126	498374	528820	534289	573704	560688	556143
2-Aminooctanoic acid	168609	142762	147988	153364	113784	121261	114193	124934	119813	138254	110952	122170	113101	127538	123647	131324
2'-Deoxyadenosine	36202.9	37852.3	31915.7	35444.4	31507.9	31038.4	41453.5	36965.2	40493.8	40399.2	34224.7	40665.8	35932	42104.1	31181.9	43947.5
Deoxycytidine	456124	370034	364677	355980	345447	399657	313840	347676	359283	368906	389975	385511	246638	310418	289957	335352
Indoleacrylic acid	60659.9	22717.3	18845	20133.5	16123	22259.6	20661.9	15591.6	19216.2	18610.7	17893.5	15843.8	16623.5	19673.8	17190.8	13844.8
3-Methyl-2-oxovaleric acid	220764	202515	194177	197038	163054	173235	201418	171782	156772	191499	169116	174471	148520	160759	164572	166666
3-Nitrotyrosine	200152	197409	158951	224581	169008	197118	170809	178679	151691	198575	147739	180724	152628	167841	183305	183314
3-Hydroxyanthranilate	67131.6	68709.1	49129.6	104108	69223	182149	175584	148342	268938	666364	713212	656901	1.5792e+06	1.61949e+06	2.30752e+06	2.83603e+06
Phenyllactic acid	19121.1	16215.7	17819	18175.2	14260.5	14702.4	16728.8	15333.3	14633.6	13216	13470.5	15416.4	16677.4	16015.5	15876.4	18358
4-Hydroxy-3-methoxyphenylglycol	23396.2	23444.6	17541	20278.8	16420.9	18630.3	24853.2	20657.2	16041.8	23526	18307.5	33451.1	16627.2	22531.7	23848.2	28560.6
4-Hydroxybenzoic acid	140622	141206	129747	125884	135829	174088	118233	154358	168689	122610	122486	142212	130527	132411	132778	142767
4-Pyridoxic acid	1.02448e+06	1.00584e+06	856892	983425	703934	928751	810206	842932	748372	946439	848931	878925	729851	953538	913587	956480
5-Aminolevulinic acid	966822	996263	888164	1.01989e+06	1.01662e+06	928533	960160	831424	851238	1.11556e+06	1.11618e+06	1.12302e+06	886997	1.1463e+06	984911	1.11347e+06
5-Hydroxyindoleacetic acid	620931	547599	532956	585138	360036	419870	462939	411567	383934	441591	412499	442761	397751	427996	432424	481227
5-Hydroxy-L-tryptophan	66138.2	48836.3	57750.4	63189.9	50219.1	57820.3	58743.5	49956.4	47706.6	58519.3	48610.8	49322.4	57296.3	62905.4	49581.8	60665.6
5-Hydroxylysine	54459.8	51634.4	53125.8	54554.6	54471.2	57060.5	47980.9	49077	44611.1	53027	48780.6	41525.9	46022.7	47432.9	46021	46849.2
7-Methylguanosine	182641	192770	169121	158440	142418	144323	139243	145922	106613	127443	155059	106526	149091	157138	140472	154140
Acetylcarnitine	3.67229e+06	3.15143e+06	3.04862e+06	3.34656e+06	2.47848e+06	2.77869e+06	2.91305e+06	2.8308e+06	2.53827e+06	2.81397e+06	2.64503e+06	2.8967e+06	2.56671e+06	2.69821e+06	2.74591e+06	2.90849e+06
Adenosine	251980	288584	298229	258118	285846	276651	263974	252676	296380	243846	290085	358492	272305	247702	246140	235379
Alanine/Sarcosine	4.79406e+06	4.58515e+06	4.32299e+06	4.85777e+06	3.76365e+06	4.2137e+06	4.38898e+06	4.24113e+06	3.79891e+06	4.19251e+06	3.90904e+06	3.9979e+06	3.87973e+06	4.16827e+06	4.19323e+06	4.18803e+06
AMP	126503	101556	106596	116284	88355	90057.2	82913.7	98152.1	84407.4	107919	94040.2	91398.7	89431.2	114061	92544.5	98201
Anserine	53230.1	42353.1	57821.7	40024.8	51214.2	62687.3	29972.3	59990.6	34199.2	47558.4	66056.2	72626.2	32017	42999.2	55075.3	50618.3
Anthranilate	48874.3	39498.9	31933.4	47855.1	33364.6	34548.4	34116.5	36598.5	44284.9	38966.6	45981.3	41966	60276.7	70722.2	67033.7	56541.7
Arginine	5.55858e+07	5.46761e+07	5.20281e+07	5.63882e+07	4.918e+07	5.20309e+07	5.27715e+07	5.19857e+07	5.04152e+07	5.05187e+07	4.84652e+07	4.90493e+07	5.1518e+07	4.98607e+07	5.11074e+07	5.03504e+07
Argininosuccinic acid	82392.5	76394	72412.7	79518.2	70758.1	71560.1	50113.6	70642.8	75774.6	71016	73405.8	70344.8	69409.1	73296.1	69592.8	58285.4
Asparagine	4.01506e+06	3.89793e+06	3.92938e+06	4.03446e+06	3.15555e+06	3.46687e+06	3.668e+06	3.33417e+06	3.21805e+06	3.50737e+06	3.35651e+06	3.48254e+06	3.45206e+06	3.54731e+06	3.34395e+06	3.54725e+06
Aspartic acid	7.5521e+06	7.4699e+06	7.65835e+06	8.08349e+06	7.06053e+06	7.09883e+06	7.46887e+06	7.43998e+06	6.82245e+06	7.18506e+06	7.09042e+06	6.70667e+06	6.82716e+06	7.17186e+06	6.95885e+06	7.31516e+06
Betaine	2.70532e+07	2.67841e+07	2.49378e+07	2.75605e+07	2.17849e+07	2.59833e+07	2.45089e+07	2.37417e+07	2.20004e+07	2.4014e+07	2.22918e+07	2.51361e+07	2.41203e+07	2.89399e+07	2.8212e+07	2.53187e+07
Biotin	4.17981e+06	3.66233e+06	3.56835e+06	3.81264e+06	2.89579e+06	3.05488e+06	3.20997e+06	3.17115e+06	2.75847e+06	3.13187e+06	2.92844e+06	3.0646e+06	2.86896e+06	3.18948e+06	2.94172e+06	3.12438e+06
cAMP	8415.35	9705.07	8352.22	10378.1	14106.5	8632.29	8858.22	7998.87	10405.9	7602.36	6452.14	14604.1	10849.6	9661.9	6833.24	9923.14
Carbamoylphosphate	41707.8	29964.1	29777.8	38734.8	28584.3	31201.2	29728.2	27132.9	29800	34057.8	29183.7	31132.1	20942.7	35466.1	24846.9	31421.6
Carnitine	5.43086e+06	5.05948e+06	5.21142e+06	5.49845e+06	4.2349e+06	4.51762e+06	4.4788e+06	4.11506e+06	4.17691e+06	4.82298e+06	4.2396e+06	4.60673e+06	4.21839e+06	4.86316e+06	4.7214e+06	4.55025e+06
12:0-Carnitine	16996.8	9851.63	11420.8	9832.17	9007.27	7413.81	9065.64	11267.2	6680.37	9065.23	10084	11668.9	11564.1	13588.5	11197	11723.8
14:0-Carnitine	11211.3	11184.4	10662.9	11877.9	9684.21	11453	10419.2	10198.8	9846.68	10359.4	10555.2	10571.7	287361	12871.5	13458.7	12328.9
16:0-Carnitine	103460	63517	49575.8	63978.4	22405.7	38463.2	43560.4	54048.1	25838.9	64556.9	37106	48074.9	44138.3	30755.9	50797.9	77966.3
18:0-Carnitine	9171.06	12859.9	11597.5	9426.62	10526.5	10421.2	6673.17	6248.75	5649.7	7902.82	8601.63	5423.35	8943.66	8596.32	5242.2	5499.74
3:0-Carnitine	1.95176e+06	1.93522e+06	2.06682e+06	1.66856e+06	1.52452e+06	1.41418e+06	1.5828e+06	1.37221e+06	1.38437e+06	1.41674e+06	1.40239e+06	1.47666e+06	1.63661e+06	1.33434e+06	1.38981e+06	1.82026e+06
5:0-Carnitine	839786	729436	803347	868584	683873	656992	776710	645816	559168	714323	689333	654727	685648	727830	616366	800222
6:0-Carnitine	173613	139939	132300	140930	124633	121118	123307	124513	112278	123306	119140	149527	117013	129956	123701	158095
8:0-Carnitine	69471	71886.7	66513.9	62030.1	48855.7	51522.5	51772.8	61080.5	47264.9	67682.7	53293	62096	61607.1	59363.9	60794.4	63214.3
Carnosine	145106	132438	121568	132263	102171	124910	105613	104083	99194.4	109426	89473.7	99663.4	95465.5	108480	119797	103620
cGMP	6064.04	7185.57	8039.35	6329.73	6743.16	3121.09	7328.12	6046.77	6348.5	5451.01	7969.35	7126.22	6699.34	6070.39	5194.15	4943.68
Cholic acid	3251.45	2466.68	2483.69	2941.03	2003.66	2663.63	2757.99	2579.44	2278.01	2835.18	2259.46	4250.68	2285.18	2448.73	2276.22	2659.7
Choline	2.77665e+07	2.50208e+07	2.35515e+07	2.61247e+07	2.1247e+07	2.2735e+07	2.31515e+07	2.21847e+07	2.10668e+07	2.40958e+07	2.18143e+07	2.40304e+07	2.19765e+07	2.24338e+07	2.26625e+07	2.32925e+07
cis-Aconitic acid	1.58054e+06	1.34683e+06	1.33531e+06	1.46784e+06	1.06689e+06	1.18192e+06	1.20456e+06	1.20205e+06	1.01929e+06	1.29137e+06	1.09691e+06	1.15249e+06	1.0407e+06	1.09291e+06	1.07008e+06	1.09419e+06
Citrate	1.51554e+08	9.78052e+07	9.57442e+07	1.23201e+08	6.69861e+07	8.19524e+07	7.95373e+07	8.34234e+07	7.26332e+07	9.14219e+07	7.96271e+07	8.72169e+07	9.11191e+07	1.04653e+08	8.45242e+07	9.63152e+07
Citrulline	2.70503e+06	2.67657e+06	2.52579e+06	2.73096e+06	2.05509e+06	2.5923e+06	2.41132e+06	2.29619e+06	2.17328e+06	2.5884e+06	2.20706e+06	2.13945e+06	2.18329e+06	2.39887e+06	2.44079e+06	2.36105e+06
Creatine	1.73425e+07	1.60892e+07	1.57323e+07	1.63511e+07	1.33161e+07	1.51627e+07	1.45474e+07	1.47e+07	1.39481e+07	1.47817e+07	1.45857e+07	1.44471e+07	1.57989e+07	1.70334e+07	1.54884e+07	1.622e+07
Creatinine	6.33269e+06	6.15537e+06	6.36449e+06	7.10587e+06	5.96442e+06	6.49232e+06	6.44953e+06	6.23893e+06	6.11454e+06	6.51331e+06	5.90577e+06	5.69721e+06	5.72548e+06	6.24726e+06	6.20095e+06	5.85555e+06
Cystathionine	410066	385108	382738	404255	367857	409494	395121	363573	355521	390591	365149	349018	394016	382553	363798	385487
Cysteine	126569	116856	105581	118060	100423	120291	111269	109975	108828	103639	86020.9	109428	88867.9	68730.3	132360	98813.3
Cystine	4.87787e+07	4.91487e+07	4.9483e+07	4.96933e+07	4.5857e+07	4.91128e+07	4.71178e+07	4.71159e+07	4.51712e+07	4.81674e+07	4.42007e+07	4.29996e+07	4.62028e+07	4.69106e+07	4.95646e+07	4.62147e+07
Cytidine	513188	483383	433463	528221	338302	415346	414176	421747	381831	420852	379648	418845	301265	314213	318210	334116
dAMP	54757.3	31776.7	48395.9	50973.4	32996.1	40884.2	36135.7	49537	30878.5	44289	36841.8	54733	45056.1	41456.7	39685.5	35446.9
dCTP	4073.78	5098.4	6503.16	5074.76	3458.76	4442.43	4038.88	3812.01	5947.38	3032.54	3425.07	5080.85	4069.49	4317.65	3417.97	4185.82
Flavone	37235.4	41263.8	41950.5	42640.6	41154.1	34556.5	36912	27761.3	30830.7	30096.3	34118.4	35507.7	32920.3	41691.1	36773.5	42921.9
Folic acid	354627	334004	282967	324937	202114	214314	255341	260232	250690	279973	221037	289106	201231	235980	238246	259938
Fumaric acid	59135.9	58901.2	41310.6	54523.4	43809.7	53747.6	46785.3	45399.9	39584.3	49478.9	38260	76387.7	40394.1	55585.5	44612.6	44593.2
G6P-F6P	157043	158685	131050	143285	97152.1	126380	128550	147406	120810	112764	122968	137178	124099	134796	153167	151003
Gluconic acid	399811	384496	356265	416192	328084	332760	349418	445948	334501	378923	291594	291984	315425	362441	348589	335370
Glucosamine	129851	114212	116895	106276	89898.7	85570.9	103455	143022	92790.5	101975	87098	180798	98346.2	105774	99521.2	105212
Glucose/Fructose	94513.6	169919	184926	251819	200517	164339	157393	135684	222141	115290	160432	186550	123577	174953	209703	165067
Glucuronic acid	80533.7	59789.1	53825.9	62554.8	55822.5	54337	62022	65294.5	44996.9	53060.7	59980.6	47596.2	59621.7	53193.2	62827.1	41831.1
Glutamate	2.85358e+06	3.23077e+06	3.25605e+06	3.11089e+06	3.95102e+06	3.68208e+06	3.7956e+06	3.81383e+06	3.90777e+06	2.98463e+06	3.4044e+06	3.14935e+06	3.4237e+06	2.97619e+06	3.55883e+06	2.8846e+06
Glutamine	1.29781e+08	1.26573e+08	1.26439e+08	1.28577e+08	1.17917e+08	1.21245e+08	1.27491e+08	1.16993e+08	1.04863e+08	1.23852e+08	1.11825e+08	1.16027e+08	1.16684e+08	1.19781e+08	1.24935e+08	1.15949e+08
Glyceric acid	111444	146757	144394	156915	132400	136786	125816	120288	111787	124817	123283	130238	106717	111538	91960.4	98895.9
Glycerophosphocholine	5.88985e+06	4.90078e+06	4.93648e+06	5.77445e+06	4.33274e+06	5.14615e+06	5.87664e+06	5.14026e+06	4.63053e+06	5.29642e+06	4.20716e+06	5.61895e+06	4.41489e+06	5.23027e+06	4.80527e+06	4.70583e+06
Glycine	854176	548033	524957	607870	453472	496779	549662	635794	460424	496253	477872	890687	489198	545214	464295	475036
Glycochenodeoxycholate	298711	405198	299641	380331	159248	312176	375119	288292	212494	282664	192018	299873	190147	290820	457006	289934
Glycocholic acid	293103	407822	296190	315871	231048	277005	209422	365410	319883	265140	281354	238575	301308	154409	288968	218363
Glyoxylate	7733.78	17806.7	11844.6	15566.4	19153.9	17677.2	21482.5	15073.2	19070.9	10540.7	23497.9	13223.9	16475.5	15676.3	20261.2	14822.4
GMP	174509	99193.1	116193	118751	80086.2	107544	100448	107038	102054	132941	93221.8	125800	88102.9	106105	99114	117611
Guanine	102684	112947	91261.5	101334	86058.9	100485	98308.9	99210.4	88121.8	95795.6	83937	114919	102503	107261	86922.8	222208
Guanosine	37132.4	20931.8	21512.6	33345.7	21517.8	28329.1	26655.2	24720.4	23255.8	30899.1	23156	49608.2	20759.9	29673.5	22826.9	22987.6
Histidine	1.01996e+07	9.53147e+06	9.52015e+06	1.01729e+07	8.75567e+06	9.9911e+06	9.7113e+06	9.60762e+06	8.9278e+06	9.81609e+06	8.95623e+06	8.96136e+06	8.82803e+06	9.37172e+06	9.49185e+06	9.00468e+06
Homocysteine	974691	903910	931710	774773	455679	479819	468939	448197	373485	411255	407836	387338	402365	395106	421209	414751
Homoserine	1.47727e+07	1.42912e+07	1.41816e+07	1.47489e+07	1.40324e+07	1.48272e+07	1.38296e+07	1.4765e+07	1.39622e+07	1.48027e+07	1.30057e+07	1.32999e+07	1.38647e+07	1.39348e+07	1.49817e+07	1.3888e+07
Hydroxyglutaric acid	167862	156798	146749	148769	112523	136128	135962	134509	115606	147493	137430	137397	126862	123626	125938	129460
Hydroxyproline	5.12644e+07	5.0119e+07	5.17591e+07	4.77194e+07	4.83407e+07	4.9148e+07	4.92343e+07	5.12081e+07	4.79933e+07	5.0243e+07	4.67026e+07	4.6504e+07	4.80296e+07	5.01387e+07	4.85881e+07	4.73424e+07
Hypoxanthine	9.80156e+06	8.77908e+06	8.53362e+06	9.29579e+06	7.10834e+06	7.68736e+06	8.07948e+06	7.79203e+06	7.07828e+06	8.00225e+06	7.44378e+06	7.48127e+06	6.93385e+06	7.64248e+06	7.45518e+06	7.91723e+06
Imidazoleacetic acid	2.40853e+07	2.30744e+07	2.29721e+07	2.41394e+07	2.16971e+07	2.26366e+07	2.1013e+07	2.21091e+07	2.04547e+07	2.27609e+07	2.16668e+07	2.07426e+07	1.98921e+07	1.92975e+07	2.15322e+07	2.24981e+07
Indole-3-carboxylic acid	25735	22145.2	21042.2	23313.5	19970.2	22749.6	20661.1	21869.9	19513.8	22974.2	19717.2	35754.6	21080.7	20191.8	18446	23681.4
Inosine	402173	314545	281348	503897	264398	430824	387030	267018	319179	428455	261989	489344	203173	376706	329882	222138
Inositol	352320	373708	346268	398798	342762	378206	350892	348861	349569	361211	324727	366883	356277	366915	364575	357353
Isocitrate	1.13087e+06	990104	1.03426e+06	1.0903e+06	719213	881271	885161	909962	812444	921534	924706	762020	860390	856478	923223	936170
Isoleucine	2.54943e+08	2.2703e+08	2.18845e+08	2.41137e+08	1.89872e+08	2.0745e+08	2.09276e+08	2.03723e+08	1.93904e+08	2.16298e+08	1.92153e+08	2.06684e+08	1.94695e+08	2.09466e+08	2.05964e+08	2.08613e+08
Kynurenic acid	279764	230577	227793	271943	178405	196983	207097	200004	173412	221471	192858	224148	196677	207238	204963	232720
Kynurenine	1.84766e+06	1.59635e+06	1.44434e+06	1.65611e+06	1.35563e+06	1.41357e+06	1.47707e+06	1.4549e+06	1.39624e+06	1.70502e+06	1.56567e+06	1.58169e+06	2.14691e+06	2.29669e+06	2.2536e+06	2.38097e+06
Lactic acid	1.23874e+07	1.15213e+07	1.12167e+07	1.17147e+07	9.40851e+06	1.04872e+07	1.05513e+07	1.0402e+07	9.24587e+06	1.05126e+07	9.80577e+06	1.0065e+07	9.15967e+06	1.01263e+07	1.02132e+07	1.03023e+07
Leucine	2.72629e+08	2.49913e+08	2.45005e+08	2.601e+08	2.0694e+08	2.21194e+08	2.27991e+08	2.21767e+08	2.08711e+08	2.29636e+08	2.10999e+08	2.18588e+08	2.14619e+08	2.25291e+08	2.22189e+08	2.28205e+08
Lysine	1.37201e+07	1.24903e+07	1.2238e+07	1.34753e+07	1.15264e+07	1.31565e+07	1.23003e+07	1.25741e+07	1.16386e+07	1.22552e+07	1.20102e+07	1.16812e+07	1.14519e+07	1.24006e+07	1.21254e+07	1.19165e+07
malate	725904	679228	648654	603188	489520	549530	589408	626075	549703	555857	513737	553449	557847	546882	487436	599210
Methionine	2.49573e+07	1.95203e+07	1.91537e+07	2.24268e+07	1.60506e+07	1.80874e+07	1.98652e+07	1.83429e+07	1.77782e+07	1.97182e+07	1.63606e+07	1.90338e+07	1.64242e+07	1.7378e+07	1.91132e+07	2.01646e+07
Methionine sulfoxide	2.92053e+06	2.61764e+06	2.66745e+06	3.02239e+06	2.41046e+06	2.80341e+06	2.55954e+06	2.62004e+06	2.47981e+06	2.90042e+06	2.58197e+06	2.46543e+06	2.59099e+06	2.93867e+06	2.70703e+06	2.59727e+06
Mevalonic acid	190714	158184	121556	155951	100386	163783	138079	145270	102824	165889	144072	150075	122972	157935	159688	164651
Dimethylglycine	6.61267e+06	6.14897e+06	6.25864e+06	6.26286e+06	4.99352e+06	5.26265e+06	5.70269e+06	5.48074e+06	5.225e+06	5.2504e+06	4.92864e+06	5.36481e+06	5.23931e+06	5.5162e+06	5.31565e+06	5.47572e+06
N-Acetyl-aspartic acid	578217	503950	484132	557035	459122	531016	466464	480148	436048	544952	486514	429533	459607	453954	469796	505225
N-Acetyl-L-alanine	239773	223729	232444	230530	189083	196752	198523	195406	172609	208922	184266	199778	178320	192549	185906	194680
N-Acetyl-L-glutamine	9.73116e+06	8.937e+06	8.3945e+06	9.94726e+06	7.51092e+06	9.78493e+06	7.91577e+06	8.00918e+06	8.00496e+06	9.67186e+06	8.73295e+06	8.4717e+06	7.95827e+06	9.57745e+06	8.80173e+06	8.14131e+06
NAD	166891	129285	125779	179694	90894.5	116172	116443	124439	92362	142941	117701	124018	123065	123708	116213	139606
Neopterin	28734.8	23288.1	26304	30170.9	21078.3	23559.9	23347.7	24922.9	18305	26087.2	27114.3	26508.2	27248.4	29484.6	30130.7	35311.6
Nicotinamide	1.196e+07	1.0842e+07	1.04387e+07	1.12454e+07	8.74117e+06	9.13869e+06	9.71792e+06	9.50604e+06	8.87563e+06	9.71023e+06	9.14258e+06	9.37438e+06	8.95559e+06	9.45334e+06	9.1552e+06	1.00775e+07
nicotinate	322324	262009	267687	307308	205661	230630	215466	272016	190885	241858	195713	388536	245840	248664	217108	268706
N-Methyl-L-arginine	247959	215263	209900	260062	226133	241634	244047	254268	226626	205448	210200	224746	233056	216801	201486	237711
NMN	19262	11069.2	14002.5	17102.5	12579.5	10104.5	12452.5	10417.3	9975.42	14389	12310.3	17360.3	9455.52	12342.4	9637.98	14548.5
Ornithine	2.47893e+06	2.07864e+06	2.34341e+06	2.51144e+06	2.10352e+06	2.35768e+06	1.95147e+06	1.96889e+06	1.90638e+06	2.05073e+06	2.16192e+06	2.15331e+06	1.82984e+06	2.21245e+06	1.89432e+06	2.0709e+06
Orotic acid	93153.9	74836.5	67767.3	55903.5	69252.7	86390.9	70275	165623	48756.2	57400.1	78180.7	81259.5	53733.6	69838.8	49359.5	79766.5
Oxaloacetate	246730	234702	225640	280740	196101	247922	280382	214763	206871	244256	277724	292769	258535	366323	199284	269018
Pantothenic acid	1.58314e+06	1.1883e+06	1.34454e+06	1.3894e+06	1.09858e+06	1.16175e+06	1.16766e+06	1.22499e+06	1.11938e+06	1.1466e+06	1.09802e+06	1.12437e+06	1.08473e+06	1.17893e+06	1.10652e+06	1.2638e+06
Phenylalanine	1.74197e+08	1.64829e+08	1.66451e+08	1.68349e+08	1.5017e+08	1.60484e+08	1.55356e+08	1.58316e+08	1.5047e+08	1.58025e+08	1.58864e+08	1.58481e+08	1.5371e+08	1.54824e+08	1.49885e+08	1.56585e+08
Phosphocholine	159722	104348	122910	127651	84728.1	110996	135952	118943	89887.6	89266.1	100068	157416	94504.8	103718	111768	127010
Phospho-L-serine	67675.9	55102.8	53665.8	45547	33688.4	35988.8	46225.3	41695.6	36115.3	44654	36665	31469.9	36875.8	40041.7	44879.5	38641.9
Proline	1.02844e+08	9.11605e+07	9.1619e+07	9.27377e+07	7.85246e+07	8.62316e+07	8.73075e+07	8.35544e+07	7.60099e+07	8.50967e+07	8.56312e+07	8.08637e+07	8.00946e+07	8.64279e+07	8.39614e+07	8.84925e+07
Propionylcholine	378976	1.92122e+06	748669	1.77672e+06	223594	1.4098e+06	831669	596459	505586	367507	2.41157e+06	280244	279587	137575	522002	772302
Purine	403016	343502	371986	369197	287265	322091	328604	312912	293161	334028	290867	325626	314371	329877	314378	336015
Pyridoxamine	1.28101e+06	1.18914e+06	1.38382e+06	1.22188e+06	1.25794e+06	1.3476e+06	1.29629e+06	1.28058e+06	1.15231e+06	1.13962e+06	1.11669e+06	1.16191e+06	1.245e+06	1.33915e+06	1.40331e+06	1.24255e+06
Pyridoxine	1.86821e+07	1.7258e+07	1.71439e+07	1.76045e+07	1.4331e+07	1.5544e+07	1.58171e+07	1.56054e+07	1.47437e+07	1.58133e+07	1.50657e+07	1.5176e+07	1.45754e+07	1.55566e+07	1.51408e+07	1.62963e+07
Pyroglutamic acid	2.55804e+06	2.44131e+06	2.31484e+06	2.42719e+06	1.98319e+06	2.14668e+06	2.19902e+06	2.20795e+06	1.99228e+06	2.19205e+06	2.09423e+06	2.12071e+06	2.03346e+06	2.171e+06	2.09642e+06	2.17715e+06
Pyruvate	109418	87427.8	76437.9	94185.7	87924.3	99253.2	87779.4	80745.5	78309.9	106772	75528.5	80518.4	85842.8	81985.1	85857.3	71237.9
Riboflavin	441525	382098	403749	415680	265676	306577	337789	307691	274502	306444	306641	325256	300208	301734	310438	334303
Ribose 5-phosphate	156520	172645	105678	153066	162443	163352	163462	172529	135778	130087	184791	176905	114937	165411	121570	159435
S-Adenosylhomocysteine	6306.7	6024.3	5958.21	6104.9	5449.81	5425.87	6241.7	5653.7	4318.34	5962.31	4637.41	4288.86	5949.26	4469.43	4467.47	4526.37
SDMA-ADMA	328826	313733	298997	310377	238324	253240	222524	253114	229572	257296	249326	270354	315919	352750	340960	343290
Serine	2.9583e+06	2.8031e+06	2.68022e+06	3.02377e+06	2.38131e+06	2.60704e+06	2.75156e+06	2.76141e+06	2.54954e+06	2.7566e+06	2.37777e+06	2.46675e+06	2.4863e+06	2.55655e+06	2.5036e+06	2.68314e+06
Serotonin	131397	114394	120891	116569	80534.1	95650.2	78001.7	100671	79830	94277.4	91115.8	67033.4	118298	106586	111252	123008
S-Methyl-5'-thioadenosine	38698.8	40191.2	33949.6	32807.5	37868.8	30308.3	34642.6	34995.3	34137.6	32531.2	34252.9	38325.2	35229.6	31908.9	40400.1	37730.7
Glycerol 3-phosphate	100963	118546	96923.1	110376	96428.2	118875	103838	111723	119273	122181	89064.2	122533	97850.4	83519.8	92034.7	89409.5
Sorbitol	49641.2	49978.8	45877.2	52855	63425.5	60141.3	55506.2	49159.8	58601.3	54339.1	51754	46086.5	96472.3	81141.4	87861.8	79659.3
Succinate	4.92939e+06	4.3652e+06	4.31572e+06	4.64578e+06	3.37143e+06	3.8642e+06	3.89313e+06	3.91418e+06	3.48783e+06	3.93881e+06	3.54492e+06	3.80733e+06	3.49046e+06	3.81548e+06	3.80489e+06	4.14873e+06
Taurine	2.71224e+06	2.57831e+06	2.79356e+06	2.71876e+06	2.70535e+06	2.94846e+06	2.89509e+06	3.04743e+06	2.87793e+06	2.80017e+06	2.69101e+06	2.76008e+06	2.41309e+06	2.30297e+06	2.61431e+06	2.37372e+06
Taurochenodeoxycholate	58388.2	10946.7	15943.6	29960.3	9041.76	10579.1	16429.3	19445.5	9896.41	14001.4	7709.11	8258.56	15758.5	13143.4	13574.4	10072.4
Taurocholic acid	75404.8	79486.5	93843.3	88558.9	44276.9	77531	110894	102648	53603.5	83255.7	67093.9	63050.4	68292.5	72794.9	69244.9	65625.3
Thiamine	708640	616001	557268	752072	476952	487646	519852	748340	561262	637013	413233	477143	659799	782493	772024	708325
Trehalose	6816.42	9160.68	1230.08	7840.77	13436.1	14943.7	9288.98	16401.1	49711.9	65739.3	61557.5	65046.5	494794	515033	476945	472966
Trimethylamine N-oxide	617898	443610	422695	603145	324613	484105	437760	433197	446369	534180	512062	370948	395886	480109	418093	398637
Tryptophan	4.47031e+07	3.8949e+07	4.02038e+07	4.11244e+07	3.12793e+07	3.59688e+07	3.59747e+07	3.5659e+07	3.19733e+07	3.55813e+07	3.38393e+07	3.48566e+07	3.00216e+07	3.21126e+07	3.13458e+07	3.20479e+07
Tyrosine	5.51404e+07	4.85691e+07	4.6392e+07	5.1357e+07	3.76829e+07	4.13049e+07	4.44818e+07	4.15788e+07	3.93496e+07	4.4297e+07	3.98886e+07	4.23294e+07	3.89749e+07	4.37847e+07	4.12043e+07	4.62779e+07
UMP	48979.4	21339.5	27812.4	34508.1	23864.5	35941.2	27208.9	31774.8	28749.6	40724.7	29512.6	31177.1	27758.7	21958.8	15583.5	16943.1
Uracil	124008	115200	109068	112185	90155.5	95671.9	93620	91135.8	100940	106355	90087.5	94171.9	101324	101377	100991	106700
Urea	1.84788e+06	1.74532e+06	1.6803e+06	1.87415e+06	1.47113e+06	1.69322e+06	1.64367e+06	1.63878e+06	1.51227e+06	1.58697e+06	1.54112e+06	1.68024e+06	1.63367e+06	1.63613e+06	1.53687e+06	1.65827e+06
Uridine	222400	200320	227262	207328	174343	209355	193776	215258	173308	192756	178693	199161	198686	197293	192249	177127
Valine/Norvaline	3.47373e+07	2.87251e+07	2.88101e+07	3.07528e+07	2.27181e+07	2.62856e+07	2.67722e+07	2.55686e+07	2.38048e+07	2.73047e+07	2.39062e+07	2.624e+07	2.35223e+07	2.5265e+07	2.59049e+07	2.6702e+07
Vitamin B12	83462.6	70831.1	65494.9	88258.1	54366.2	70120.5	69900.7	69292.8	49205	77151	63157.9	56853.2	68627	64139.1	59752.6	71211.2
Xanthine	1.29718e+06	1.17824e+06	1.1118e+06	1.23489e+06	904773	978874	1.05428e+06	1.01916e+06	931559	1.06442e+06	945539	1.0708e+06	923688	1.07667e+06	995922	1.01955e+06
Xanthosine	313750	279377	287464	281519	232749	254234	251857	242410	205776	248092	245578	186282	257359	276693	248710	263095
Xanthurenic acid	108741	97797.1	101792	110156	81555.6	89017.2	93573.1	92983.8	84092.8	84480.2	89975.3	84746.4	87055.8	86295.3	84708.7	87611.7
Galactose 1-phosphate	335570	403644	360097	317544	172529	318004	247643	399773	233375	285826	326541	229982	282046	357626	256156	339383
alpha-Ketoglutaric acid	398530	338144	347778	348553	308242	333780	319458	325149	276383	318447	284358	286872	286886	284747	276425	296924
alpha-ketoisovaleric acid	78044.4	76252.2	77658.9	84285.5	74939.1	72479.2	65181.1	68327.4	62082.3	72109.7	60613.9	65419.7	62688.2	71808.7	56346.8	67072.4
γ-Aminobutyric acid	27990.3	17229	22423.2	21858.4	12680.6	28281.8	21861.9	22825	18424.2	23491.9	28178.5	30989.4	27893.2	30798.2	23195.2	27470.6
