# Supplementary material for: Integrated cytokine and metabolite analysis reveals immunometabolic reprogramming in COVID-19 patients with therapeutic implications
Source: Nat Commun. 2021 Mar 12;12:1618. doi: 10.1038/s41467-021-21907-9 (PMC7955129; doi:10.1038/s41467-021-21907-9)
Supplement: Supplementary file 6 — Supplementary Data 3 [file 41467_2021_21907_MOESM6_ESM.xlsx]

## Sheet: COVID-19 and healthy controls
Normalized targeted and untargeted metabolomics data of serum from 44 COVID-19 patients (23 severe patients, 14 mild patients, and 7 follow-up patients) and 17 healthy controls.
Patient	PatientID	Type	1-Methylhistidine	Alanine/Sarcosine	Arginine	Asparagine	Aspartic acid	Betaine	Choline	Citrulline	Creatine	Creatinine	Cystathionine	Cystine	Glutamine	Glycerophosphocholine	Glycine	Histidine	Homoserine	Hydroxyproline	Hypoxanthine	Isoleucine	Kynurenine	Leucine	Lysine	Methionine	Dimethylglycine	Ornithine	Phenylalanine	Proline	Serine	Trimethyllysine	Tryptophan	Tyrosine	Urea	Valine/Norvaline	Glucose/Fructose	Glutamate	Inositol	Lactic acid	1-Methyladenosine	1-Methylnicotinamide	2-Aminoadipic acid	2-Aminooctanoic acid	Deoxycytidine	Deoxyinosine	Indoleacrylic acid	3-Nitrotyrosine	4-Pyridoxic acid
S001	SX104	Severe patient	0.001156	0.013212	0.006582	0.001219	0.002055	0.023773	0.02418	0.002682	0.021749	0.00504	0.000143	0.005064	0.07364	0.006339	0.000762	0.010027	0.01227	0.002101	0.004809	0.037221	0.001593	0.076066	0.017455	0.00596	0.005557	0.004525	0.129046	0.050745	0.002274	0.000543	0.058513	0.017028	0.017207	0.021536	0.000118	0.00111	1.9e-05	0.003795	0.024986	0.001275	0.006328	0.000484	5.18e-05	4.82e-05	1.37e-06	0.000359	0.003548
S002	SX26	Severe patient	0.001353	0.009662	0.008973	0.001128	0.003072	0.025393	0.01222	0.004454	0.016773	0.00943	8.72e-05	0.003484	0.060677	0.004927	0.00093	0.006217	0.007647	0.001367	0.00542	0.030175	0.002316	0.07538	0.010813	0.004116	0.002819	0.002718	0.134385	0.048485	0.00222	0.000316	0.035189	0.023564	0.010403	0.017078	0.000265	0.00091	2.03e-05	0.00281	0.019779	0.001234	0.003982	0.000789	0.000224	7.28e-05	1.16e-06	0.000436	0.000901
S003	SX103	Severe patient	0.00185	0.012345	0.006928	0.00099	0.00285	0.020641	0.014001	0.004068	0.009636	0.006735	8.97e-05	0.003561	0.049187	0.003666	0.001848	0.006802	0.005991	0.00136	0.003197	0.030752	0.001613	0.07525	0.009704	0.003501	0.003046	0.003059	0.130041	0.039946	0.002781	0.000281	0.046465	0.020235	0.012764	0.016546	0.000134	0.000697	2.42e-05	0.003594	0.022437	0.000394	0.004485	0.000202	0.000213	6.65e-05	1.48e-05	0.000371	0.000489
S004	SX106	Severe patient	0.001087	0.01194	0.002784	0.000786	0.000752	0.014385	0.013111	0.003555	0.013758	0.003536	0.000297	0.002196	0.062379	0.002494	0.00134	0.006118	0.012289	0.001586	0.002188	0.023344	0.000998	0.053767	0.014341	0.005492	0.002783	0.004154	0.088789	0.096636	0.001929	0.00047	0.034638	0.020144	0.023197	0.019228	0.000152	0.000457	1.05e-05	0.00378	0.0174	0.000425	0.005873	0.000163	8.32e-05	2.23e-05	5.83e-07	0.000383	0.001282
S005	SX110	Severe patient	0.001674	0.010133	0.004045	0.000892	0.001043	0.011424	0.009896	0.001427	0.004096	0.00522	0.000341	0.002092	0.022808	0.003691	0.00116	0.004518	0.008614	0.001694	0.00166	0.020101	0.000873	0.043528	0.009426	0.002812	0.002145	0.002175	0.083662	0.055554	0.001659	0.00054	0.020195	0.013208	0.016603	0.012383	0.000155	0.000982	1.86e-05	0.003995	0.013935	0.000127	0.003545	0.000165	4.8e-05	4.39e-05	1.09e-05	0.000294	0.000111
S006	SX114	Severe patient	0.000653	0.010867	0.005185	0.000984	0.00119	0.012656	0.010621	0.00247	0.018976	0.003335	8.18e-05	0.001012	0.073923	0.00704	0.000782	0.009696	0.010617	0.001493	0.005396	0.022632	0.000741	0.042105	0.011953	0.006341	0.00242	0.002954	0.09103	0.055403	0.001678	0.000361	0.043736	0.017165	0.016713	0.013541	0.000181	0.000443	6.48e-06	0.003571	0.020459	0.000759	0.002571	0.000159	3.9e-05	9.47e-05	1.87e-05	0.000424	0.002896
S007	SX155	Severe patient	0.001646	0.010983	0.006648	0.001039	0.002688	0.025669	0.013491	0.002643	0.024703	0.008758	0.000124	0.003119	0.052801	0.002842	0.0044	0.006778	0.006509	0.002246	0.000445	0.022616	0.004167	0.061555	0.009073	0.002328	0.003042	0.003202	0.154134	0.036754	0.003432	0.000461	0.047851	0.020932	0.014009	0.015269	0.000279	0.000911	2.25e-05	0.004144	0.032447	0.000342	0.00618	0.000509	0.000541	3.77e-05	1.72e-05	0.00039	0.000639
S008	W48	Severe patient	0.001606	0.011258	0.005579	0.001115	0.001288	0.011238	0.01512	0.002698	0.035118	0.005506	0.000157	0.004348	0.050332	0.005387	0.000692	0.006445	0.013386	0.001455	0.003578	0.023263	0.001256	0.067118	0.012638	0.005724	0.00349	0.00356	0.109448	0.087115	0.002159	0.000438	0.056813	0.030615	0.0175	0.018737	0.00011	0.000693	1.07e-05	0.004763	0.016726	0.000289	0.005646	5.75e-05	5.18e-05	2e-05	4.37e-05	0.000342	0.000492
S009	W57	Severe patient	0.001676	0.010613	0.008399	0.001034	0.002934	0.020174	0.018592	0.001875	0.011005	0.005762	6.65e-05	0.002326	0.044539	0.006302	0.000888	0.008194	0.005928	0.003899	0.00277	0.0374	0.00438	0.074664	0.008366	0.004231	0.004223	0.002873	0.144187	0.055356	0.002342	0.000539	0.029381	0.015815	0.016669	0.019947	0.000216	0.000742	1.24e-05	0.003295	0.025699	0.003155	0.00336	0.000235	0.000199	3.67e-05	4.36e-05	0.000414	0.000776
S010	W59	Severe patient	0.001079	0.011448	0.006974	0.001059	0.002192	0.027226	0.025424	0.003241	0.031289	0.00416	0.000292	0.001885	0.063626	0.012253	0.004513	0.006856	0.013581	0.003922	0.004693	0.025843	0.001245	0.044609	0.012919	0.004379	0.005223	0.004157	0.126288	0.069657	0.004446	0.000533	0.033279	0.014123	0.015051	0.015409	0.000331	0.000809	1.47e-05	0.005412	0.0276	0.00053	0.004584	0.000149	6.9e-05	7.63e-05	1.24e-05	0.000468	0.000416
S011	SX145	Severe patient	0.001139	0.011077	0.006567	0.001109	0.002621	0.023697	0.019023	0.003733	0.014103	0.004158	8.2e-05	0.002793	0.061476	0.006312	0.002278	0.007908	0.00863	0.003118	0.005189	0.034084	0.000857	0.077704	0.010947	0.00286	0.004254	0.007982	0.122656	0.085407	0.002449	0.000256	0.042293	0.016657	0.014227	0.019097	0.000129	0.000884	1.43e-05	0.003305	0.019377	0.000503	0.003732	0.000196	7.97e-05	5.41e-05	9.18e-05	0.000595	0.000481
S012	SX37	Severe patient	0.001305	0.009532	0.008445	0.001107	0.003065	0.015	0.012081	0.002109	0.011448	0.006225	9.9e-05	0.002722	0.056043	0.005172	0.002373	0.006497	0.008386	0.002058	0.006852	0.023924	0.001226	0.05674	0.010534	0.002663	0.002725	0.003934	0.120172	0.059662	0.002574	0.000325	0.025744	0.018711	0.010385	0.012559	0.000162	0.00091	1.24e-05	0.003691	0.017636	0.000737	0.002671	0.000254	6.6e-05	4.38e-05	9.01e-07	0.000368	0.000136
S013	SX34	Severe patient	0.000969	0.012687	0.010397	0.001201	0.003446	0.019096	0.009787	0.003181	0.025551	0.004735	7.07e-05	0.002995	0.065406	0.004257	0.000691	0.008628	0.009541	0.001954	0.005404	0.029247	0.001104	0.073777	0.013522	0.004422	0.00224	0.003468	0.126644	0.065442	0.002306	0.000254	0.056103	0.025722	0.009912	0.018424	0.000109	0.000783	1.11e-05	0.003493	0.020746	0.000557	0.004595	0.000184	7.17e-05	5.11e-05	5.5e-05	0.000318	0.000437
S014	SX2	Severe patient	0.001267	0.011016	0.007187	0.000867	0.002413	0.015296	0.01755	0.003416	0.011926	0.00389	7.17e-05	0.003658	0.0646	0.00733	0.001092	0.00598	0.008866	0.002672	0.003863	0.030259	0.001154	0.069661	0.009571	0.003185	0.003884	0.003558	0.1048	0.075818	0.002119	0.000312	0.040967	0.015707	0.010895	0.016869	0.00011	0.000761	1.33e-05	0.003066	0.023435	0.000175	0.003118	0.000361	8.56e-05	3.83e-05	3.8e-05	0.000359	0.000739
S015	SX105	Severe patient	0.00103	0.008019	0.006473	0.000899	0.003562	0.017189	0.016296	0.002406	0.011754	0.00399	5.26e-05	0.002293	0.05034	0.008895	0.000725	0.006036	0.005784	0.003171	0.011762	0.01988	0.001785	0.05569	0.008976	0.003559	0.003743	0.003278	0.11362	0.051758	0.001821	0.000317	0.027903	0.019293	0.010247	0.011526	0.000145	0.00071	1.19e-05	0.002701	0.018302	0.000659	0.002501	0.000274	0.000217	8.06e-05	1.32e-05	0.000435	0.001176
S016	SX119	Severe patient	0.00123	0.005903	0.006717	0.001007	0.002792	0.026364	0.012073	0.003374	0.04233	0.003848	0.000142	0.002829	0.047043	0.006007	0.000714	0.006251	0.010068	0.001803	0.00623	0.041788	0.001753	0.091782	0.010813	0.002879	0.002889	0.003204	0.119675	0.058713	0.00206	0.000418	0.036288	0.015032	0.015755	0.020937	0.000173	0.000666	1.09e-05	0.003407	0.012412	0.000837	0.005119	0.000186	8.5e-05	7.3e-05	1.73e-05	0.000408	0.000226
S017	SX135	Severe patient	0.00138	0.013959	0.005476	0.000982	0.001365	0.024912	0.02171	0.004373	0.015009	0.00718	9.37e-05	0.006375	0.054676	0.016223	0.000583	0.007319	0.008391	0.002793	0.005879	0.030636	0.001216	0.056863	0.010917	0.003493	0.004963	0.00267	0.086467	0.074425	0.001462	0.000396	0.051088	0.015261	0.019101	0.014536	0.000198	0.000921	1.6e-05	0.00422	0.025013	0.00057	0.003021	0.000302	6.96e-05	3.77e-05	9.71e-07	0.000379	0.00191
S018	SX147	Severe patient	0.002173	0.009188	0.00102	0.000762	0.001624	0.020684	0.020411	0.003149	0.007521	0.00783	0.000136	0.00058	0.052678	0.007181	0.0015	0.005832	0.00598	0.00242	0.015999	0.026084	0.000567	0.050957	0.008723	0.002938	0.00463	0.004946	0.084067	0.058841	0.002674	0.000448	0.024639	0.016352	0.022966	0.013776	0.000231	0.000657	1.55e-05	0.004382	0.01505	0.000422	0.003244	0.000599	6.12e-05	5.41e-05	6.34e-07	0.000804	0.000692
S019	SX156	Severe patient	0.000986	0.011667	0.007885	0.001109	0.002195	0.026667	0.014359	0.003583	0.007227	0.004894	8.65e-05	0.00291	0.077672	0.006344	0.000764	0.00827	0.013075	0.002437	0.002432	0.029634	0.000767	0.067487	0.014362	0.004598	0.003387	0.00376	0.111633	0.057227	0.002402	0.000339	0.039846	0.013333	0.011222	0.017291	0.000126	0.000657	1.17e-05	0.00292	0.024667	0.000482	0.003606	0.000273	8.3e-05	4.28e-05	5.41e-05	0.000243	0.000353
S020	W55	Severe patient	0.001711	0.016606	0.009692	0.001194	0.002221	0.018977	0.018606	0.002673	0.003413	0.003036	0.000301	0.00241	0.047026	0.006017	0.000679	0.007112	0.00864	0.003074	0.004975	0.032022	0.000762	0.074531	0.012166	0.00629	0.003947	0.002604	0.097277	0.058265	0.001985	0.000704	0.039522	0.019858	0.016255	0.018196	9.29e-05	0.001245	1.61e-05	0.005334	0.024934	0.00019	0.006156	0.00018	5.25e-05	3.7e-05	3.1e-05	0.000348	0.000655
S021	G12	Severe patient	0.001911	0.019247	0.003284	0.001286	0.0023	0.012379	0.031489	0.003488	0.010636	0.003605	9.21e-05	0.007549	0.043582	0.010796	0.000804	0.009542	0.010084	0.004635	0.019799	0.042788	0.002029	0.081532	0.014423	0.003903	0.006873	0.005331	0.101373	0.082988	0.001951	0.000442	0.044328	0.023339	0.014541	0.020931	2.73e-05	0.001386	1.48e-05	0.006795	0.019778	0.000337	0.005318	0.000307	6.47e-05	4.85e-05	1.26e-05	0.000297	0.000991
S022	G13	Severe patient	0.001536	0.011479	0.007177	0.001092	0.004005	0.023503	0.026247	0.003482	0.00803	0.006379	6.85e-05	0.004675	0.054756	0.009512	0.002143	0.007829	0.009075	0.002316	0.004679	0.044151	0.002098	0.11113	0.012331	0.003943	0.005667	0.004399	0.149708	0.061399	0.00437	0.000327	0.045675	0.027003	0.01357	0.022486	0.000167	0.00113	1.71e-05	0.005287	0.021342	0.000418	0.007351	0.000273	7.38e-05	4.37e-05	8.21e-05	0.000363	0.000664
S032	SX154	Severe patient	0.00117	0.011035	0.006067	0.000932	0.003564	0.031196	0.015801	0.003167	0.005778	0.007807	4.93e-05	0.003859	0.056456	0.002983	0.002059	0.007668	0.005128	0.001541	0.004268	0.02083	0.001636	0.060322	0.007874	0.002877	0.003494	0.00329	0.143281	0.05967	0.003126	0.000268	0.029056	0.018144	0.012028	0.013923	0.000157	0.000747	2.17e-05	0.006398	0.022524	0.000139	0.003693	0.000173	0.000224	3.01e-05	1.01e-06	0.000344	0.000501
S023	SX158	Mild patient	0.001877	0.01242	0.006707	0.000829	0.001973	0.01678	0.025437	0.005244	0.008635	0.006609	8.57e-05	0.003318	0.06594	0.006843	0.001854	0.009213	0.008722	0.002632	0.005046	0.031261	0.001109	0.063427	0.010292	0.002551	0.005397	0.002866	0.099692	0.066975	0.002466	0.000337	0.052189	0.01611	0.015877	0.018059	9.1e-05	0.000666	1.29e-05	0.003018	0.020015	0.000167	0.004271	0.000536	9.61e-05	3.51e-05	0.000122	0.000304	0.000487
S024	SX32	Mild patient	0.001582	0.012766	0.0055	0.000927	0.001663	0.017318	0.015074	0.002752	0.01992	0.002803	0.00012	0.0041	0.075769	0.006254	0.000764	0.006706	0.011872	0.002139	0.007578	0.02386	0.001077	0.054707	0.009446	0.004184	0.003127	0.002651	0.088753	0.066616	0.001855	0.000274	0.049917	0.017975	0.010418	0.014175	9.18e-05	0.000531	1.16e-05	0.003033	0.02833	0.000498	0.003173	0.000447	7.24e-05	4.64e-05	3.4e-05	0.000397	0.000381
S025	SX31	Mild patient	0.00145	0.010628	0.005851	0.000993	0.001554	0.0221	0.015947	0.004766	0.006273	0.004868	0.000109	0.001959	0.082335	0.005946	0.001985	0.00965	0.00931	0.002547	0.003557	0.043379	0.000856	0.080142	0.012865	0.003096	0.003486	0.003258	0.08745	0.07107	0.002102	0.000355	0.051069	0.014852	0.016616	0.021637	8.29e-05	0.000465	1.2e-05	0.002392	0.020195	0.000208	0.005099	0.000344	6.92e-05	5.46e-05	1.22e-05	0.000489	0.000526
S026	SX142	Mild patient	0.001196	0.018204	0.006558	0.001087	0.001853	0.028551	0.018985	0.002921	0.022356	0.004429	0.000161	0.002818	0.044826	0.00795	0.002094	0.007618	0.009173	0.002895	0.003441	0.037497	0.000862	0.077086	0.01116	0.002905	0.004261	0.003064	0.115872	0.080145	0.003028	0.000256	0.045755	0.015462	0.011032	0.018996	7.81e-05	0.001351	1.34e-05	0.005603	0.020169	0.000452	0.004403	0.000266	5.16e-05	3.52e-05	1.55e-05	0.000369	0.000481
S027	SX159	Mild patient	0.0015	0.012784	0.008671	0.00121	0.002679	0.023261	0.018799	0.003751	0.011753	0.005169	0.000156	0.002303	0.074357	0.00493	0.002155	0.009395	0.015421	0.001866	0.003334	0.034657	0.001507	0.080579	0.017049	0.003756	0.004203	0.00437	0.123837	0.076995	0.003269	0.000349	0.052199	0.016631	0.014174	0.020137	0.000149	0.000839	1.51e-05	0.00356	0.024355	0.000678	0.004695	0.000409	7.72e-05	4.47e-05	1.17e-05	0.000442	0.000672
S028	SX151	Mild patient	0.001467	0.012927	0.006337	0.00083	0.00255	0.024184	0.024499	0.003573	0.008735	0.006464	0.000107	0.002426	0.070869	0.010135	0.010444	0.008164	0.007795	0.003342	0.00489	0.029258	0.001226	0.061473	0.009116	0.002525	0.005195	0.004163	0.124668	0.084627	0.003255	0.000278	0.050605	0.019303	0.013084	0.016008	0.000156	0.000824	1.5e-05	0.003757	0.025586	0.000426	0.002431	0.000546	0.000119	4.04e-05	8.77e-05	0.000424	0.000587
S029	SX153	Mild patient	0.001451	0.012671	0.009251	0.001017	0.003572	0.021708	0.016238	0.00382	0.017141	0.005017	5.21e-05	0.003079	0.063742	0.006093	0.001789	0.008221	0.007827	0.001644	0.006912	0.019769	0.001526	0.063992	0.009497	0.003608	0.003708	0.002635	0.143998	0.057845	0.002426	0.000259	0.048813	0.020521	0.011423	0.015499	0.000181	0.000779	1.43e-05	0.003217	0.023969	0.000248	0.00247	0.000266	0.000179	7.18e-06	0.00012	0.000274	0.001522
S030	SX168	Mild patient	0.001392	0.011613	0.006917	0.001188	0.002796	0.021776	0.021569	0.004689	0.016174	0.004888	7.2e-05	0.00251	0.086689	0.010548	0.003323	0.00939	0.0099	0.003296	0.003258	0.022507	0.000805	0.054331	0.010467	0.002711	0.004762	0.003236	0.123224	0.072502	0.004409	0.000206	0.050596	0.019076	0.016143	0.015482	0.000156	0.000789	1.46e-05	0.003077	0.023184	0.000847	0.003263	0.00045	9.47e-05	4.15e-05	3.28e-05	0.00039	0.000505
S031	SX66	Mild patient	0.001251	0.011136	0.006293	0.001074	0.001945	0.014828	0.015477	0.002622	0.016255	0.005096	0.000138	0.002564	0.072571	0.004657	0.000657	0.010323	0.010601	0.001933	0.007544	0.046099	0.001046	0.089207	0.013415	0.004964	0.003448	0.003133	0.101737	0.094904	0.002015	0.000305	0.051785	0.016539	0.015939	0.021868	9.12e-05	0.000723	1.09e-05	0.002873	0.01878	0.000626	0.005535	0.000305	4.77e-05	3.17e-05	3.61e-05	0.000323	0.000411
S033	SX68	Mild patient	0.001726	0.009337	0.005804	0.000982	0.001772	0.026022	0.025638	0.008562	0.006474	0.007114	8.7e-05	0.001661	0.070771	0.005696	0.002341	0.01251	0.00995	0.002563	0.002574	0.02613	0.001152	0.050705	0.01077	0.002796	0.005479	0.003764	0.091643	0.089222	0.003332	0.000288	0.058757	0.020367	0.016999	0.014705	9.38e-05	0.000523	1.75e-05	0.003265	0.025273	0.000201	0.003515	0.000677	6.11e-05	2.83e-05	0.000104	0.000503	0.000711
S034	SX5	Mild patient	0.000477	0.014124	0.004481	0.000905	0.000914	0.021996	0.017367	0.002438	0.017097	0.00102	7.18e-05	0.001296	0.065816	0.00337	0.001067	0.008597	0.026877	0.004372	0.002397	0.038635	0.000905	0.062177	0.012098	0.00537	0.004071	0.002962	0.066075	0.091513	0.003719	0.000133	0.049219	0.018705	0.009128	0.015832	9.71e-05	0.000556	1.07e-05	0.002388	0.01366	0.001543	0.006723	0.002067	6.72e-05	2.28e-05	6.1e-05	0.000294	0.000817
S035	SX17	Mild patient	0.000889	0.011648	0.004734	0.000989	0.001338	0.030949	0.016063	0.005121	0.023869	0.002181	9.32e-05	0.001167	0.073744	0.005433	0.005359	0.009966	0.006537	0.004724	0.003023	0.025636	0.000998	0.049082	0.007957	0.00344	0.003643	0.001912	0.089809	0.09134	0.003173	0.000161	0.050659	0.018867	0.012154	0.014673	0.000145	0.000439	8.94e-06	0.003142	0.021451	0.000252	0.002513	0.000942	0.000111	2.89e-05	2.41e-05	0.000359	0.000344
S036	SX60	Mild patient	0.001565	0.011236	0.00854	0.001035	0.002896	0.023441	0.017574	0.003679	0.012892	0.005077	4.42e-05	0.003861	0.05668	0.00986	0.000904	0.00933	0.008875	0.003693	0.012921	0.026913	0.001459	0.060401	0.012012	0.005041	0.004013	0.003169	0.109002	0.074242	0.002356	0.000309	0.066924	0.024429	0.011658	0.015132	0.000147	0.000733	1.28e-05	0.004616	0.028808	0.000675	0.002105	0.000321	0.000119	4.56e-05	1.73e-06	0.000383	0.000976
S037	SX107	Mild patient	0.002352	0.010221	0.006908	0.000893	0.001806	0.011177	0.016272	0.003687	0.021138	0.005816	7.79e-05	0.004016	0.064695	0.005873	0.000767	0.007824	0.009492	0.002461	0.0063	0.027437	0.001223	0.052982	0.008628	0.003227	0.003777	0.001952	0.088359	0.054415	0.001924	0.000302	0.048722	0.019452	0.014605	0.013277	0.000127	0.000761	1.47e-05	0.003186	0.01657	0.000715	0.003102	0.000276	7.29e-05	6.31e-05	3.6e-05	0.000309	0.000428
S038	YC1	Follow-up patient	0.00136842	0.0116606	0.00594871	0.000769399	0.00208927	0.0202139	0.0144715	0.00246234	0.0138208	0.00437369	7.42e-05	0.00182146	0.0749793	0.00443417	0.00428884	0.00773651	0.0100748	0.00368249	0.00334036	0.0409998	0.00148311	0.0890646	0.0101153	0.00352457	0.00312975	0.00225101	0.116993	0.0740383	0.0035781	0.000255695	0.0699741	0.0194833	0.0101971	0.0209324	9.67e-05	0.000501702	9.85e-06	0.00394102	0.0229033	0.000606307	0.00461995	0.000344724	0.00011021	1.83e-05	8.22e-06	0.000342054	0.000408959
S039	YC1	Follow-up patient	0.00162631	0.00864221	0.00480981	0.00105868	0.0021134	0.0201726	0.0148488	0.00261171	0.0117379	0.00377911	9.62e-05	0.00210642	0.072813	0.00478548	0.00167571	0.00777143	0.00894548	0.00339653	0.00630578	0.0450674	0.00185282	0.0917356	0.0113886	0.00352968	0.00312049	0.00293119	0.103602	0.051204	0.00369099	0.000290647	0.0537093	0.0169718	0.0116307	0.02057	0.00012968	0.000575834	1.16e-05	0.00321747	0.0116814	0.00100201	0.00708801	0.000258853	0.000132399	2.64e-05	1.32e-05	0.000287293	0.000354131
S040	YC1	Follow-up patient	0.0012062	0.0137919	0.0064443	0.00112077	0.00131368	0.0188017	0.0136322	0.00357701	0.0113091	0.00383753	0.000100791	0.00274197	0.0849234	0.00646842	0.000759767	0.00816151	0.012681	0.00420931	0.00690819	0.0502809	0.000868372	0.0751888	0.0111441	0.00491865	0.00321569	0.0031476	0.0928719	0.0833283	0.00181114	0.00039448	0.069699	0.0139935	0.0122242	0.0207089	9.65e-05	0.000395852	9.95e-06	0.00359304	0.0214211	0.000160109	0.00263426	0.000426829	3.58e-05	4.32e-05	2.26e-05	0.000318787	0.000307567
S041	YC1	Follow-up patient	0.00178379	0.0144518	0.0050325	0.00109058	0.00138565	0.0220676	0.0157243	0.00339934	0.0102258	0.00379246	9.45e-05	0.00264482	0.0931736	0.00563454	0.00600116	0.00826761	0.0121582	0.00464763	0.00560626	0.0466714	0.000873036	0.0803204	0.0127302	0.00475301	0.00340658	0.00289838	0.0955333	0.0730666	0.00207085	0.000404171	0.0790771	0.0170578	0.0102832	0.0211418	9e-05	0.000420881	1.47e-05	0.00382282	0.0237993	0.000230206	0.00307939	0.000198213	2.82e-05	2.44e-05	2.82e-05	0.00027026	0.000427453
S042	YC1	Follow-up patient	0.001385	0.0148122	0.00603069	0.000886713	0.00199797	0.0225365	0.0350954	0.00403343	0.00961864	0.00364493	8.38e-05	0.00273083	0.0658393	0.0160807	0.00205949	0.00884514	0.0117674	0.00516417	0.00524765	0.0614904	0.000802133	0.0899326	0.0103849	0.00355678	0.00763534	0.0046949	0.104242	0.0962654	0.00297212	0.000369322	0.0720594	0.0186108	0.0143157	0.0250939	0.00014421	0.000769033	9.82e-06	0.00418817	0.00851313	0.000201388	0.00290545	0.000865374	5.03e-05	3.3e-05	1.18e-05	0.000428008	0.00025256
S043	YC1	Follow-up patient	0.00154911	0.0152884	0.0053597	0.000759184	0.00190132	0.0220251	0.034222	0.00402231	0.0108795	0.0033541	7.82e-05	0.00255346	0.064762	0.0194804	0.00477487	0.00949595	0.0102981	0.00628135	0.00631312	0.050254	0.000866883	0.0870847	0.0111477	0.00434528	0.00736705	0.00308931	0.102373	0.0877908	0.00249134	0.000395773	0.0837724	0.0203831	0.010234	0.0224264	8.49e-05	0.000771905	1.25e-05	0.00454579	0.00761654	0.00016894	0.00286932	0.000434102	5.35e-05	5e-05	1.59e-05	0.000313257	0.00022947
S044	YC1	Follow-up patient	0.00158458	0.0170227	0.00364796	0.000760214	0.00155395	0.0235554	0.0346964	0.00273363	0.00996562	0.00281883	9.96e-05	0.00325445	0.0641079	0.0303101	0.000911867	0.00953513	0.0091454	0.0069469	0.00539435	0.0547067	0.000999989	0.0828759	0.00989795	0.00561295	0.00750355	0.00468201	0.0984959	0.100535	0.00214268	0.000441478	0.0732346	0.0194286	0.0097493	0.0212309	9.29e-05	0.000636235	1.23e-05	0.00473788	0.00521038	0.000153281	0.00242657	0.00062652	6.04e-05	2.54e-05	1.15e-06	0.000365307	0.00035288
S045	YC2	Follow-up patient	0.00227273	0.0137818	0.00384418	0.00084958	0.00149059	0.0244633	0.0204035	0.00438222	0.0137451	0.00747469	7.4e-05	0.00201593	0.0708337	0.0134635	0.00227467	0.00941526	0.00718996	0.00310688	0.00934003	0.0328681	0.00228825	0.0592757	0.0104317	0.00299499	0.00422044	0.00461605	0.093666	0.0666718	0.00193249	0.000308529	0.0667666	0.0210534	0.0122195	0.0158291	0.000127172	0.000645857	1.18e-05	0.00470606	0.0310826	0.000489514	0.00416777	0.000825187	0.000226577	6.24e-05	7.47e-05	0.000438571	0.000766478
S046	YC2	Follow-up patient	0.00216652	0.0148978	0.00377063	0.000841368	0.00121958	0.0148081	0.0123119	0.00286992	0.0122417	0.00575399	6.2e-05	0.00351712	0.0680066	0.00933519	0.0006144	0.00899402	0.00714679	0.00395972	0.00639646	0.0351321	0.00140052	0.0682675	0.0111929	0.0037258	0.00293478	0.00312502	0.0805369	0.0573776	0.00149031	0.000330609	0.0541621	0.0155625	0.0116031	0.0171757	0.000105246	0.000521872	1.46e-05	0.00394929	0.0209151	0.00045395	0.00456726	0.000574653	0.000111188	7.8e-05	3.15e-05	0.00030224	0.000672089
S047	YC2	Follow-up patient	0.00212461	0.015424	0.0038852	0.000779605	0.00135757	0.0227498	0.0139325	0.00410458	0.0179868	0.00587571	9.82e-05	0.00319884	0.0725664	0.0134937	0.00074894	0.00873926	0.00776774	0.00570676	0.0060646	0.0386346	0.00145576	0.0705275	0.0104601	0.00446787	0.0031088	0.00359093	0.0842181	0.0848923	0.00147319	0.000373685	0.0604405	0.0163422	0.012788	0.0186078	0.000158078	0.000737733	1.57e-05	0.00486038	0.0301903	0.00031597	0.0043506	0.000697303	0.000100755	5.19e-05	1.85e-05	0.000270609	0.000429581
S048	YC2	Follow-up patient	0.00233934	0.0147766	0.00395483	0.00088779	0.00137886	0.0168772	0.0132549	0.00296651	0.0109788	0.00568245	7.8e-05	0.00251279	0.0693529	0.0122193	0.000835094	0.00893689	0.00819069	0.00601377	0.00702428	0.0432529	0.00140306	0.0785761	0.00980405	0.00380716	0.00299334	0.00467131	0.085457	0.0815766	0.00146372	0.00037398	0.0623916	0.0183061	0.0140303	0.0210955	9.25e-05	0.000581609	1.32e-05	0.00429134	0.0289113	0.000706206	0.00414051	0.000858514	8.8e-05	2.9e-05	4.77e-05	0.000366443	0.000711849
S049	YC2	Follow-up patient	0.00232325	0.012818	0.00419672	0.000795725	0.00119733	0.014936	0.0111243	0.00343813	0.00941552	0.00657484	6.26e-05	0.00261573	0.0632922	0.00529222	0.00112313	0.00913187	0.00764233	0.00444576	0.0077092	0.0462308	0.00111175	0.0777895	0.0101487	0.00303705	0.00249842	0.00487614	0.0822187	0.0729564	0.00135498	0.000406354	0.0575286	0.0150366	0.0154848	0.0203516	9.93e-05	0.000522584	1.53e-05	0.00361538	0.02608	0.000566075	0.00469656	0.000731683	8.47e-05	4.94e-05	2.84e-05	0.000300134	0.000556923
S050	YC2	Follow-up patient	0.00333861	0.0146177	0.00462536	0.00090949	0.00128374	0.0190916	0.0133771	0.00308637	0.0134771	0.00590455	0.000114036	0.00397515	0.0733892	0.00664758	0.000774548	0.0102863	0.008281	0.00460392	0.00706528	0.0435131	0.00130866	0.0853598	0.0115038	0.00495591	0.00296633	0.00324793	0.0910812	0.0723881	0.00170528	0.000469636	0.0643772	0.0162289	0.0156472	0.0227925	0.00016725	0.000573972	1.18e-05	0.0039881	0.023276	0.00102607	0.0027089	0.000427322	6.39e-05	3.52e-05	2.81e-05	0.000289827	0.000637967
S051	YC2	Follow-up patient	0.00360555	0.0160638	0.00414195	0.00055846	0.00165181	0.0171799	0.0259282	0.00341161	0.012971	0.00542978	0.000106306	0.00363297	0.0360262	0.0242713	0.000667464	0.0112752	0.00935151	0.00494589	0.00632579	0.0468949	0.00120439	0.0879357	0.0115178	0.0039467	0.00606828	0.00354294	0.106662	0.0755347	0.00185107	0.000442265	0.0592442	0.018666	0.0149172	0.023368	0.000101666	0.00140059	1.02e-05	0.00416069	0.0115699	0.000543843	0.00615303	0.000553176	9.62e-05	3.24e-05	3.73e-05	0.000317043	0.000707339
S052	YC2	Follow-up patient	0.00226448	0.0177001	0.00311329	0.000609108	0.00184672	0.016249	0.0273804	0.003046	0.0138807	0.00573539	0.000101329	0.00363018	0.0365652	0.0166432	0.00221583	0.0106176	0.00933325	0.00410214	0.00382582	0.0455838	0.000983685	0.0901911	0.0122364	0.00393462	0.00586949	0.00479939	0.10206	0.0720535	0.00281141	0.000270462	0.0559222	0.015702	0.0136686	0.0206967	6.64e-05	0.00132992	1.31e-05	0.00507465	0.0109237	0.00038898	0.00588266	0.000659271	9.23e-05	2.22e-05	2.16e-05	0.000346643	0.00071416
S053	YC2	Follow-up patient	0.00191381	0.0173892	0.00368824	0.000702739	0.00159477	0.0133551	0.0289512	0.00373303	0.010854	0.00553531	0.000121094	0.00329367	0.0217085	0.016499	0.00180063	0.0105532	0.00965494	0.00548502	0.00545418	0.0497919	0.00097611	0.0930203	0.0120222	0.00360562	0.00656987	0.00455552	0.107705	0.0762649	0.0034954	0.000276671	0.0623257	0.0154126	0.0136495	0.02219	9.5e-05	0.00171834	1.56e-05	0.00429541	0.00949273	0.000754002	0.0053812	0.00051051	5.37e-05	3.56e-05	4.31e-05	0.000376067	0.000871299
S054	YC3	Follow-up patient	0.00204773	0.0131535	0.00546347	0.00113116	0.0015066	0.0247891	0.0180575	0.00589526	0.01927	0.0040744	7.6e-05	0.0042476	0.0939419	0.00691449	0.00116763	0.0111726	0.0109524	0.00381863	0.00324832	0.0315629	0.00162272	0.0776328	0.0105624	0.00332933	0.00386171	0.00372719	0.0926346	0.081786	0.00217191	0.000324326	0.0586482	0.0175521	0.0128306	0.0207795	0.000105462	0.000508394	1.43e-05	0.00319261	0.0319024	0.000317564	0.00320476	0.000481737	0.000137561	2.34e-05	3.5e-05	0.000364212	0.000720467
S055	YC3	Follow-up patient	0.00220584	0.0125831	0.00326004	0.00108865	0.00186484	0.0135918	0.0207167	0.00340705	0.010276	0.00306808	6.59e-05	0.00201275	0.0624847	0.00830691	0.000985513	0.0097692	0.0110242	0.00339465	0.029887	0.0322863	0.00104216	0.0684791	0.00824535	0.00410514	0.00460202	0.0102911	0.0837154	0.0952635	0.00195416	0.000325082	0.0462063	0.0130805	0.0107806	0.0171047	6.33e-05	0.000784392	1.21e-05	0.00556079	0.0195714	0.000456292	0.00163433	0.000367318	0.000110112	2.95e-05	9.96e-05	0.000398201	0.000388336
S056	YC3	Follow-up patient	0.00283113	0.0149852	0.00610082	0.00106448	0.0014679	0.024145	0.0163406	0.00582413	0.0118062	0.00457233	0.000124047	0.00428123	0.0943846	0.00963499	0.00109756	0.010661	0.00981627	0.00754483	0.00478145	0.0374291	0.00143689	0.0709173	0.0110013	0.00424228	0.00357871	0.00482292	0.0865419	0.0937401	0.00205776	0.000461881	0.0508742	0.0171405	0.0194888	0.0200754	0.000108834	0.000514773	1.93e-05	0.00308063	0.0301983	0.000857541	0.00227118	0.00100559	0.00015171	2.31e-05	8.06e-05	0.000328276	0.000535866
S057	YC3	Follow-up patient	0.00198886	0.0112067	0.00624382	0.00105373	0.00122342	0.0235709	0.0150201	0.00539418	0.0116017	0.00465842	4.82e-05	0.00234141	0.0907998	0.00549537	0.00337244	0.0112922	0.00845264	0.00408048	0.00708079	0.0351396	0.00226147	0.076486	0.0106396	0.00502412	0.00322754	0.0030447	0.0919592	0.0704623	0.00212759	0.000446989	0.0675451	0.018988	0.0144111	0.0208895	0.000137678	0.000393826	1.1e-05	0.00254717	0.0401706	0.000532579	0.00222803	0.000773188	0.000161784	5.36e-05	2.12e-05	0.000240106	0.00254847
S058	YC3	Follow-up patient	0.00244224	0.0136833	0.00665339	0.00115447	0.00124682	0.0235055	0.0132986	0.00490999	0.0170883	0.00531891	7.88e-05	0.00305601	0.0969044	0.00471802	0.00120703	0.0118117	0.0121694	0.00420474	0.00439794	0.0400236	0.00157006	0.0744942	0.0125879	0.00460043	0.00319403	0.00295607	0.0851478	0.0806556	0.00227937	0.000504075	0.0624651	0.0148876	0.0170153	0.0223416	0.000136153	0.000402725	1.02e-05	0.00283446	0.0335389	0.0012224	0.00269889	0.000381519	0.000106978	4.15e-05	1.71e-05	0.000216914	0.00137572
S059	YC3	Follow-up patient	0.00315488	0.013486	0.00549101	0.00100493	0.00111504	0.0204956	0.0120844	0.00692783	0.0160416	0.00561496	0.000107897	0.00239768	0.0933996	0.00399796	0.00201346	0.00975644	0.0125862	0.00525494	0.00481914	0.0460513	0.00146785	0.0746925	0.0119947	0.0036575	0.00271778	0.00317592	0.0745154	0.0889906	0.00253949	0.00035475	0.0672476	0.0193139	0.0157846	0.0219982	0.000152212	0.000408977	1.23e-05	0.00314432	0.0293491	0.000739477	0.00315843	0.000493451	0.000122287	4.7e-05	9.54e-06	0.000311599	0.000983207
S060	YC3	Follow-up patient	0.00164583	0.014463	0.00756726	0.000850012	0.00174303	0.0197651	0.0373207	0.00700062	0.0221893	0.00590196	8.07e-05	0.00302816	0.0646835	0.0132327	0.00298888	0.0116781	0.0103745	0.00406201	0.00516486	0.0446377	0.00123015	0.0797057	0.0121623	0.00390854	0.00841289	0.00361615	0.110037	0.0838136	0.00559964	0.000330835	0.0610888	0.0185128	0.0183709	0.0196529	0.000154443	0.000689767	1.1e-05	0.00331965	0.00939232	0.000584835	0.00248816	0.000473415	0.000116851	4.83e-05	8.12e-06	0.000313258	0.000562835
S061	YC4	Follow-up patient	0.00155423	0.0102457	0.00518581	0.000849802	0.00144936	0.020777	0.013599	0.00404362	0.0209355	0.00396927	7.83e-05	0.00205829	0.0744892	0.0043669	0.00274429	0.00882017	0.00827708	0.00148388	0.00256413	0.0351294	0.000933254	0.0701123	0.0131197	0.00323564	0.00307819	0.00362205	0.0798865	0.0690696	0.00256863	0.000153093	0.0436768	0.0198465	0.0147975	0.0179338	0.000106287	0.000537293	1.03e-05	0.00236414	0.01978	0.000210146	0.0074293	0.000364573	0.000119853	1.5e-05	0.000117935	0.00022306	0.000503838
S062	YC4	Follow-up patient	0.00144139	0.012235	0.00688432	0.000908894	0.00150748	0.0255282	0.0113763	0.00377915	0.0189506	0.00496021	5.21e-05	0.002298	0.072849	0.00564532	0.000561212	0.00949002	0.00715744	0.00105766	0.00274011	0.0294506	0.000984736	0.0651452	0.0121175	0.00329477	0.00254476	0.00333525	0.0869138	0.0562401	0.00169343	0.00021006	0.044081	0.0148915	0.0145353	0.0162665	0.000200229	0.000553095	1.43e-05	0.00310058	0.021356	0.000356519	0.00442329	0.000228585	0.000103417	2.83e-05	9.09e-05	0.000185188	0.000609493
S063	YC4	Follow-up patient	0.0014732	0.011339	0.00681296	0.000987483	0.00162612	0.016863	0.0107457	0.00391143	0.0203918	0.0050758	7.2e-05	0.00202226	0.0690645	0.00646155	0.00079904	0.00930833	0.00828055	0.00156536	0.0036977	0.0443749	0.000984023	0.0862771	0.0152326	0.00436324	0.00248314	0.00284457	0.0933227	0.0688977	0.00166079	0.000223097	0.0578584	0.025496	0.0156205	0.0192394	0.000185469	0.00048489	2.15e-05	0.00263263	0.0189395	0.000502164	0.00615527	0.000311379	5.45e-05	3.09e-05	4.39e-05	0.000210602	0.000544362
S064	YC4	Follow-up patient	0.00168211	0.0127812	0.00602275	0.00105533	0.00220755	0.0176649	0.0153329	0.00423626	0.0137897	0.0055036	4.94e-05	0.00187662	0.0717613	0.00674541	0.0020704	0.0101841	0.00938492	0.00369058	0.00520696	0.0294699	0.000942963	0.0614035	0.010321	0.00284153	0.00348844	0.00608039	0.0966019	0.0701227	0.00246187	0.000212313	0.0483301	0.0198256	0.019283	0.0151567	0.000128768	0.000608318	2.15e-05	0.0037855	0.0266158	0.000630365	0.00373168	0.000723874	7.56e-05	4.35e-05	3.01e-05	0.000318304	0.000505765
S065	YC4	Follow-up patient	0.00224326	0.0130667	0.00580254	0.000905076	0.00189319	0.0169244	0.0135113	0.00408947	0.00919318	0.00517427	5.76e-05	0.0031887	0.0704274	0.00528542	0.000935425	0.0104717	0.00889419	0.00255937	0.00767753	0.0281471	0.000973047	0.056831	0.00950448	0.00322702	0.00316607	0.0110875	0.0909052	0.0706109	0.00190061	0.000296971	0.0402737	0.0178593	0.0215167	0.0148858	0.000113149	0.000486743	1.28e-05	0.00342027	0.0289805	0.000807407	0.00302995	0.000545017	0.00011821	4.43e-05	4.8e-05	0.000406995	0.000411195
S066	YC4	Follow-up patient	0.00280123	0.0130507	0.00614109	0.000708108	0.00165066	0.0170473	0.0118225	0.00396296	0.0107716	0.00531585	5.19e-05	0.0024007	0.0759677	0.00497562	0.00330606	0.0111823	0.00686934	0.00200357	0.00578882	0.0286287	0.00101087	0.0605371	0.0112466	0.0028907	0.00274665	0.00300272	0.0839663	0.0503948	0.00162658	0.000355336	0.0447232	0.0167465	0.0187364	0.0178149	0.000120986	0.00048478	1.03e-05	0.00324913	0.0303148	0.00071986	0.00313364	0.000469641	8.89e-05	4.1e-05	4.22e-05	0.000236576	0.000587598
S067	YC4	Follow-up patient	0.00357733	0.0146199	0.00626768	0.000674793	0.00200515	0.0207327	0.0395993	0.00472693	0.0111405	0.00523209	7.49e-05	0.00343739	0.0572775	0.0207159	0.00259322	0.0113976	0.00829266	0.0030944	0.00405522	0.0304988	0.000925844	0.0710849	0.0114266	0.00281464	0.00841972	0.00310679	0.112756	0.0546246	0.0023548	0.000363185	0.0499843	0.0186586	0.0180057	0.0203978	0.000139388	0.000825351	1.41e-05	0.00393062	0.0112702	0.000405818	0.00336778	0.000298686	7.05e-05	3.77e-05	3.72e-05	0.000316267	0.000615829
S068	YC5	Follow-up patient	0.00282199	0.010397	0.00585421	0.000985578	0.00243027	0.0380191	0.0181338	0.00557527	0.0139409	0.0112518	9.75e-05	0.00654157	0.0505436	0.0058656	0.00165627	0.00751637	0.00605106	0.00182222	0.00310803	0.0256753	0.00213933	0.0547758	0.00869869	0.00234018	0.00394468	0.00440785	0.134616	0.0664603	0.00277602	0.000427354	0.0678511	0.0215601	0.0227054	0.0144431	0.000280777	0.000717626	2.11e-05	0.003988	0.0303387	0.000223567	0.00549525	0.000501426	0.000327348	2.51e-05	3.48e-05	0.000356982	0.000643352
S069	YC5	Follow-up patient	0.00220473	0.00934701	0.00521169	0.000736874	0.00226589	0.0257874	0.0111721	0.00325035	0.0079809	0.00902457	7.04e-05	0.007377	0.0474373	0.00299216	0.0011723	0.00588418	0.00522732	0.00125863	0.00634675	0.0267789	0.00168777	0.0627931	0.00780269	0.00282234	0.00253531	0.00267344	0.112009	0.0370933	0.00415884	0.000487559	0.0482382	0.0148083	0.0184534	0.0140258	0.000105128	0.000540446	1.67e-05	0.00284232	0.0201814	0.000135507	0.00536395	0.000374645	0.000310126	5.98e-05	8.47e-05	0.00026218	0.0005316
S070	YC5	Follow-up patient	0.00240347	0.0131106	0.0080627	0.00112065	0.00172093	0.0217003	0.0114001	0.00330557	0.00674004	0.00725241	0.000253346	0.00479455	0.0601539	0.00709557	0.000568528	0.00623002	0.0110842	0.00507434	0.00370212	0.0262145	0.00124875	0.0595918	0.0136771	0.00568359	0.00254199	0.00319934	0.0976424	0.0804811	0.00172074	0.000749484	0.0400063	0.0171919	0.0252105	0.0150619	0.000155463	0.000559832	1.53e-05	0.00312289	0.017486	0.000258985	0.00607357	0.000356705	8e-05	2.33e-05	2.9e-05	0.00023321	0.000195481
S071	YC5	Follow-up patient	0.00182829	0.0136406	0.00759236	0.00107469	0.00135948	0.0137261	0.0113762	0.00398924	0.0170252	0.00515857	0.000241112	0.00577473	0.0752483	0.00866215	0.000606098	0.00676784	0.0152841	0.00467017	0.00384924	0.0288476	0.000707283	0.0645626	0.0171111	0.0058708	0.00242083	0.00421529	0.0846695	0.077848	0.00147818	0.000677971	0.0426546	0.0154228	0.0187327	0.0165232	9.4e-05	0.000529274	1.25e-05	0.00309718	0.0163526	0.000298368	0.00543366	0.00043478	5.15e-05	2.71e-05	3.9e-05	0.000236774	0.000498993
S072	YC5	Follow-up patient	0.00289585	0.0113431	0.00642868	0.00103628	0.00154951	0.0139314	0.011805	0.0044218	0.0158809	0.00824298	0.000140658	0.00828673	0.0724674	0.00670899	0.00053779	0.00735403	0.00894061	0.00382682	0.00556304	0.0343799	0.00112031	0.0689929	0.0127514	0.00287206	0.00273257	0.00400201	0.0913131	0.0565504	0.00162539	0.000828563	0.045969	0.014265	0.0253641	0.0182694	0.000116908	0.000452059	9.13e-06	0.00330778	0.0208734	0.0011897	0.0052725	0.000618888	5.57e-05	4.55e-05	3.15e-05	0.000323749	0.0011777
S073	YC5	Follow-up patient	0.00313317	0.014203	0.00789246	0.00109027	0.00226795	0.0230782	0.0159989	0.00425499	0.0130251	0.00916756	0.000123354	0.00670929	0.0737505	0.00715921	0.00231823	0.00858965	0.00917647	0.0047575	0.00477743	0.0328074	0.00141062	0.0691815	0.0125335	0.00287038	0.0035349	0.00275119	0.109866	0.0610766	0.00295418	0.000619836	0.0509629	0.0163948	0.0234848	0.0177204	0.000134087	0.000633907	1.53e-05	0.0043812	0.0281941	0.000669405	0.00442302	0.000280864	0.000107367	2.8e-05	2.16e-05	0.000285873	0.00110501
S074	YC5	Follow-up patient	0.00430697	0.0136327	0.00731732	0.00111452	0.0020632	0.0240889	0.0175049	0.00497314	0.0187548	0.00645945	0.000178548	0.00870032	0.0829167	0.0115658	0.000925919	0.00977677	0.00896296	0.00566446	0.00441669	0.0329093	0.00155438	0.0662043	0.0118077	0.00338548	0.00384641	0.00386423	0.113357	0.0711812	0.00231982	0.000890323	0.0495221	0.016548	0.0263004	0.0197163	0.000143237	0.000782462	1.05e-05	0.00420898	0.0184604	0.000240857	0.00573886	0.00042941	0.000113312	2.88e-05	3.79e-05	0.00028556	0.000965651
S075	YC5	Follow-up patient	0.00249553	0.0170168	0.00723403	0.000847155	0.00213242	0.0190764	0.0260276	0.004152	0.0155693	0.00638928	0.000128536	0.0071248	0.045667	0.0180035	0.000940708	0.0101936	0.00982283	0.00504247	0.00382461	0.035385	0.00130207	0.0765097	0.0128335	0.00326323	0.00533741	0.00344082	0.118166	0.078788	0.00229297	0.000640214	0.0566912	0.0142214	0.023557	0.0195279	0.000123201	0.00131622	1.03e-05	0.00361592	0.0155018	0.00019963	0.00490781	0.000492288	8.94e-05	3.32e-05	5.43e-05	0.000318712	0.000944536
S076	YC5	Follow-up patient	0.00220369	0.0150012	0.00697661	0.000885563	0.00178619	0.023527	0.0361465	0.00407456	0.0111635	0.00627868	0.000125764	0.00738787	0.0392395	0.0204573	0.00229909	0.0102136	0.0101999	0.00612789	0.00319663	0.0354535	0.0010499	0.0750944	0.0105787	0.00267683	0.00783877	0.00779985	0.117632	0.0970439	0.00259147	0.000543259	0.0504685	0.0130591	0.0207204	0.0198584	0.000138484	0.00116009	1.04e-05	0.00391269	0.00654649	0.000216839	0.00476079	0.000405529	5.02e-05	3.19e-05	3.95e-05	0.000352214	0.00100966
S077	YC5	Follow-up patient	0.00224942	0.0123521	0.00738334	0.00109982	0.00179561	0.026421	0.0122443	0.00450478	0.00834394	0.00673314	0.000121846	0.00478537	0.0729242	0.00411115	0.00213841	0.0093837	0.00836104	0.0057346	0.00372413	0.0329061	0.00143092	0.0673081	0.00917148	0.00272734	0.00276191	0.00980256	0.0981623	0.0908034	0.00219413	0.000483403	0.056834	0.0129123	0.0187608	0.0163777	0.000142883	0.000619603	1.53e-05	0.00344266	0.0293132	0.00049678	0.00433511	0.000376206	4.56e-05	2.81e-05	5.97e-05	0.000481932	0.000959105
S078	YC5	Follow-up patient	0.00418505	0.0119262	0.00714658	0.00101287	0.00164529	0.0268366	0.0116313	0.0049546	0.00895167	0.007164	0.000137461	0.00463914	0.0713134	0.00494291	0.0018068	0.00889962	0.00929904	0.00638624	0.00432649	0.0354547	0.00157775	0.0649575	0.0094543	0.00290184	0.00240597	0.0101041	0.0855793	0.0966549	0.001846	0.000556347	0.055212	0.0124499	0.0184343	0.0168139	0.000120863	0.000520536	1.7e-05	0.00322821	0.0275846	0.000640966	0.00435784	0.00052196	3.98e-05	4.08e-05	0.000131847	0.00028828	0.000937239
S079	YC5	Follow-up patient	0.00666398	0.0135915	0.00503731	0.00125793	0.00137882	0.0170858	0.0137624	0.00527218	0.0130491	0.00522432	0.000158036	0.00253968	0.0732521	0.0027618	0.00165441	0.0102072	0.0112788	0.0041128	0.00494656	0.0361649	0.00148272	0.0691234	0.0114611	0.00370202	0.00306018	0.00358613	0.0797109	0.0804222	0.00184134	0.000410847	0.067334	0.0185743	0.0197219	0.0199098	9.98e-05	0.000506931	1.13e-05	0.00334152	0.031023	0.000395057	0.00452803	0.000955593	3.84e-05	2.35e-05	3.8e-05	0.000277733	0.000655182
S080	YC5	Follow-up patient	0.00447003	0.0142181	0.00585425	0.000965456	0.0017544	0.0269502	0.017008	0.00549232	0.0110845	0.00670803	0.000123082	0.0068277	0.0737312	0.00759122	0.00229605	0.0090924	0.0100244	0.00408488	0.00800951	0.0413991	0.0013768	0.0668134	0.010456	0.00354544	0.00365654	0.00388856	0.0900255	0.0851699	0.00349084	0.000526483	0.0553541	0.0143234	0.0177384	0.0184907	0.00010222	0.000679565	1.73e-05	0.00408408	0.0199875	0.000309802	0.00401507	0.000446634	5.94e-05	4.79e-05	0.000123944	0.000231988	0.000684218
S081	YC6	Follow-up patient	0.00240404	0.012147	0.00557938	0.00123644	0.00166783	0.0213656	0.0164047	0.00483734	0.0153647	0.0103461	5.97e-05	0.00269928	0.0859395	0.00920824	0.000878442	0.0119588	0.0109883	0.0033412	0.00373309	0.0271933	0.00155478	0.0567359	0.0117054	0.00397557	0.00378649	0.00446348	0.100999	0.0766971	0.00245426	0.00042398	0.0685392	0.0196561	0.0215026	0.0178709	0.000122706	0.000481926	1.39e-05	0.00349935	0.0311004	0.000713378	0.00306448	0.000786976	0.000155669	3.26e-05	5.27e-05	0.00036994	0.000468237
S082	YC6	Follow-up patient	0.00292527	0.0119009	0.00370195	0.00117052	0.00223206	0.0116731	0.0199201	0.00292972	0.00811325	0.0072839	4.73e-05	0.00256492	0.0650078	0.00696578	0.000811128	0.0121317	0.0114375	0.00342859	0.0383464	0.0410343	0.00126979	0.0809517	0.0129136	0.00537157	0.00447873	0.00530673	0.097043	0.0587355	0.00244872	0.000432262	0.0628607	0.0204619	0.0161667	0.0171104	5.21e-05	0.000917512	1.49e-05	0.00653534	0.0159464	0.000639945	0.00293417	0.000763422	0.000140291	4.77e-05	4.34e-05	0.000286364	0.000431853
S083	YC6	Follow-up patient	0.00318646	0.0141452	0.0055557	0.00127802	0.0013652	0.0259902	0.0124469	0.00357124	0.0109539	0.00662696	6.95e-05	0.002156	0.0934563	0.0053732	0.000693547	0.0124222	0.0110647	0.00526947	0.00524837	0.0392581	0.00107872	0.0748719	0.0115263	0.00501055	0.00276953	0.00238269	0.0867132	0.063301	0.00242458	0.000518428	0.0631605	0.0145419	0.0137798	0.0203863	9.57e-05	0.000537356	1.2e-05	0.00360833	0.0257988	0.000671156	0.00334159	0.000554909	8.28e-05	3.05e-05	5.18e-05	0.000203545	0.000696243
S084	YC6	Follow-up patient	0.00277281	0.0146746	0.0057792	0.000720841	0.00160314	0.0235852	0.0307866	0.00273084	0.0095852	0.00633166	6.12e-05	0.00395073	0.0646369	0.0204115	0.00176931	0.0114372	0.0124985	0.00491074	0.00730155	0.0395765	0.0010371	0.0768166	0.0112089	0.0062796	0.00685545	0.00583038	0.0980623	0.0851283	0.00281883	0.000382459	0.0694021	0.016975	0.0126397	0.0201056	0.00014956	0.000592865	9.77e-06	0.00351369	0.00829378	0.000600289	0.00379239	0.000558802	0.000113641	2.72e-05	5.91e-05	0.000236113	0.000412036
S085	YC6	Follow-up patient	0.0024819	0.0148759	0.00620216	0.000765382	0.00190866	0.0259905	0.032903	0.00367111	0.00669405	0.00717748	5.93e-05	0.00280266	0.0633734	0.0143061	0.00213936	0.0117374	0.0122015	0.00548203	0.00576224	0.0425927	0.000878397	0.0785151	0.0106476	0.00494402	0.00714384	0.00721206	0.0969449	0.0789773	0.00438312	0.00037406	0.0670075	0.0175822	0.0130296	0.0187801	0.000121654	0.00066632	9.04e-06	0.00377436	0.00803088	0.000767681	0.00298151	0.00080046	9.79e-05	3.05e-05	7.61e-05	0.000295913	0.000280013
S086	YC6	Follow-up patient	0.00248146	0.0129888	0.00491908	0.00071904	0.00164481	0.0250956	0.0281096	0.00309179	0.00908378	0.00570848	7.39e-05	0.00419438	0.0730393	0.0220163	0.000741253	0.011146	0.0103867	0.00546652	0.00555667	0.0415728	0.00109071	0.0776345	0.00987825	0.00563427	0.00602866	0.00737362	0.0995387	0.0754813	0.00255862	0.000405357	0.0733619	0.0159924	0.0128106	0.0197798	0.000140461	0.000588911	1.13e-05	0.00376526	0.00559702	0.000539239	0.00345043	0.000824484	0.000110822	2.85e-05	0.000221359	0.000385234	0.000349218
S087	YC6	Follow-up patient	0.00255562	0.00972555	0.00539584	0.00109585	0.00137231	0.0206201	0.0133292	0.00399068	0.00860194	0.00614459	7.64e-05	0.00211068	0.07894	0.00399625	0.00177451	0.011044	0.0107431	0.00650659	0.00599657	0.0417565	0.00100274	0.0796645	0.01192	0.00439421	0.00274692	0.00362745	0.0881226	0.0650005	0.00346739	0.000386942	0.0770945	0.0166635	0.0154772	0.0196004	0.000142622	0.000498072	9.32e-06	0.00305525	0.0208778	0.000745448	0.00358414	0.000819049	4.96e-05	3.48e-05	5.9e-05	0.000213362	0.000365394
S088	YC7	Follow-up patient	0.00152747	0.00992759	0.00600894	0.000939264	0.00205569	0.0231524	0.0149107	0.00357706	0.00699425	0.00752634	4.44e-05	0.00217058	0.0815629	0.00476882	0.00664636	0.0104593	0.00693626	0.00232266	0.00257448	0.0244652	0.00173224	0.0511915	0.00947628	0.00204178	0.00336037	0.00321841	0.105579	0.0453524	0.00213944	0.000275857	0.0487916	0.0169696	0.0153583	0.0133735	0.000162246	0.000515336	1.29e-05	0.00320783	0.0290067	0.000741079	0.00221245	0.000570526	0.000391404	5.52e-05	4.95e-05	0.000335862	0.000621511
S089	YC7	Follow-up patient	0.00196474	0.00820895	0.00533193	0.000862462	0.00173659	0.0211378	0.0142506	0.00419111	0.00867854	0.00691864	3.41e-05	0.00597204	0.0933672	0.00790934	0.000854567	0.00977724	0.00928226	0.00217502	0.00714528	0.0274365	0.00120686	0.059029	0.00921978	0.00380461	0.00329614	0.00250171	0.0848682	0.0486516	0.00180803	0.000291743	0.0360668	0.0162795	0.0116941	0.0122807	9.75e-05	0.000479855	1.5e-05	0.00240273	0.0171603	0.000789908	0.00192545	0.00106431	0.000104459	4.75e-05	9.13e-05	0.000305632	0.000387487
S090	YC7	Follow-up patient	0.00105207	0.00962452	0.00490962	0.000875841	0.00193103	0.0228858	0.0131127	0.00604524	0.0109	0.00643749	0.000111868	0.00219433	0.0836601	0.0061041	0.00201414	0.0104639	0.0121305	0.00649541	0.00571984	0.0347946	0.0013011	0.0702482	0.0105952	0.00292104	0.00303283	0.00309848	0.0959888	0.0650728	0.00333388	0.000319821	0.0525392	0.0127775	0.0150917	0.0178946	0.000125609	0.000513648	1.32e-05	0.00321472	0.0224901	0.00042317	0.0028808	0.000692161	6.3e-05	3.52e-05	3.93e-05	0.000233955	0.000448044
S091	YC7	Follow-up patient	0.00162919	0.0127562	0.00539553	0.00104832	0.00133822	0.0204731	0.0137273	0.0040091	0.0104113	0.00476737	5.61e-05	0.00403378	0.0836912	0.00544052	0.000686294	0.0111895	0.0113946	0.00464829	0.00507646	0.0358547	0.00114918	0.0713205	0.0117425	0.00514479	0.00301797	0.00315072	0.0966687	0.078578	0.0020514	0.000393097	0.0515197	0.0156391	0.0153825	0.0192699	0.000122501	0.000428297	1.22e-05	0.00333552	0.0240743	0.000406743	0.00244	0.000349639	6.54e-05	3.23e-05	0.000139276	0.000229633	0.000502112
S092	YC7	Follow-up patient	0.00153975	0.0114396	0.00508063	0.00121507	0.0012719	0.0190496	0.0120254	0.00399095	0.00920051	0.00564376	6.52e-05	0.00300568	0.0750591	0.00402293	0.000595088	0.0108337	0.0118299	0.00430569	0.00500459	0.0375906	0.0010716	0.0631351	0.0106239	0.00339155	0.00264301	0.00501702	0.0808848	0.0888874	0.00191909	0.000408586	0.0465533	0.0143293	0.0154906	0.0175463	0.000146484	0.000473358	1.26e-05	0.00374904	0.0301144	0.000448705	0.00315512	0.000545144	0.000102222	3.02e-05	0.000121717	0.000273832	0.000390999
S093	YC7	Follow-up patient	0.001711	0.0116895	0.005034	0.000930274	0.00123416	0.0250555	0.0155412	0.00481496	0.00679963	0.00563338	5.79e-05	0.00188623	0.0817211	0.00473209	0.00700095	0.0104338	0.0126	0.00351895	0.0061005	0.0373593	0.00102592	0.0619615	0.0105047	0.00293582	0.00335188	0.00996512	0.070232	0.110853	0.00188139	0.000334826	0.0451008	0.0147315	0.0136366	0.0195254	0.000178513	0.000358588	8.47e-06	0.00356231	0.0220457	0.00040653	0.00297051	0.000251761	6.71e-05	6.87e-05	0.000114952	0.000309806	0.000284185
S094	YC7	Follow-up patient	0.00297284	0.0119699	0.00522699	0.00100068	0.000995702	0.0185639	0.0124718	0.00567445	0.00788899	0.00548534	7.59e-05	0.00258936	0.07885	0.00425354	0.000514814	0.0111345	0.0109588	0.00483062	0.00523023	0.0405577	0.00115399	0.0658739	0.0111251	0.00362883	0.0027419	0.00884989	0.0700409	0.0819142	0.00202959	0.000549289	0.0480526	0.0145767	0.0171907	0.0196381	0.000124831	0.000367832	1.11e-05	0.00343623	0.0310899	0.000568139	0.00382541	0.000452503	9.21e-05	3.62e-05	0.000106363	0.000307818	0.000379037
S095	YC7	Follow-up patient	0.00228566	0.0128769	0.00494144	0.000858742	0.00108067	0.0235394	0.013833	0.00477365	0.00734634	0.00493547	6.33e-05	0.00254968	0.0823493	0.00388106	0.00157875	0.0116126	0.0108481	0.00504796	0.00599785	0.0356572	0.00108613	0.063979	0.00949464	0.00310494	0.0030234	0.00845662	0.0736871	0.0907645	0.00351547	0.000401537	0.0486774	0.0156593	0.0125922	0.0185248	0.00010645	0.000424255	1.17e-05	0.00371712	0.0271631	0.000345272	0.00298183	0.000795162	7.19e-05	3.08e-05	0.000142063	0.000509732	0.000401428
S101	C161	Healthy Controls	0.001271	0.010771	0.004664	0.000904	0.00153	0.020485	0.024773	0.005362	0.012609	0.004712	5.22e-05	0.001714	0.071905	0.005128	0.02082	0.010174	0.010037	0.003608	0.00309	0.02665	0.000734	0.057002	0.011274	0.003386	0.00508	0.004011	0.072734	0.094714	0.001762	0.000238	0.042955	0.012105	0.016035	0.014242	9.4e-05	0.000608	9.16e-06	0.003702	0.018818	0.00098	0.001884	0.000852	3.87e-05	3.9e-05	1.99e-05	0.000235	0.00041
S102	C162	Healthy Controls	0.002229	0.010764	0.006035	0.000995	0.001486	0.018869	0.017628	0.00658	0.005797	0.007946	0.000122	0.002447	0.064537	0.005833	0.006179	0.009845	0.00832	0.004345	0.002141	0.034305	0.000818	0.069646	0.010899	0.003167	0.004025	0.003179	0.095896	0.084306	0.005009	0.000469	0.052762	0.01206	0.020649	0.018748	0.000111	0.000435	1.44e-05	0.003553	0.024237	0.000552	0.003687	0.000837	2.65e-05	2.97e-05	0.000143	0.000302	0.000853
S103	C163	Healthy Controls	0.001302	0.007436	0.00495	0.000915	0.001033	0.014724	0.016072	0.004412	0.009972	0.005249	0.000104	0.002655	0.053666	0.003761	0.000584	0.010092	0.006464	0.002187	0.003525	0.030254	0.000875	0.058872	0.012115	0.003365	0.003495	0.0031	0.071189	0.051738	0.001517	0.000289	0.046019	0.012505	0.02192	0.014696	8.07e-05	0.000435	1.21e-05	0.003034	0.015073	0.000542	0.003576	0.000703	4.13e-05	2.88e-05	1.15e-06	0.00028	0.000488
S104	C164	Healthy Controls	0.001411	0.012819	0.007479	0.000949	0.001901	0.019424	0.018863	0.004947	0.013366	0.005665	7.96e-05	0.002597	0.058797	0.005323	0.001873	0.010843	0.008721	0.00276	0.004549	0.037256	0.000668	0.072651	0.013793	0.003293	0.003847	0.003495	0.090314	0.084523	0.002363	0.000312	0.049525	0.01583	0.01934	0.01932	0.000153	0.000778	1.72e-05	0.004577	0.022158	0.000562	0.004181	0.002726	4.2e-05	4.59e-05	0.001785	0.000322	0.001043
S105	C165	Healthy Controls	0.001222	0.010703	0.00409	0.001234	0.001178	0.023201	0.017022	0.007387	0.020172	0.007262	6.78e-05	0.002441	0.078344	0.006854	0.000883	0.010546	0.010329	0.004269	0.003037	0.029946	0.000787	0.063329	0.013397	0.003518	0.003752	0.003738	0.079447	0.08117	0.001945	0.000459	0.042861	0.014312	0.029422	0.020376	0.000251	0.000598	9.75e-06	0.003927	0.017508	0.001073	0.004433	0.000544	3.8e-05	2.74e-05	0.000732	0.000339	0.000623
S106	C166	Healthy Controls	0.001396	0.009327	0.003954	0.001051	0.001527	0.01792	0.019256	0.007766	0.01756	0.005305	8.68e-05	0.002227	0.073294	0.003765	0.003515	0.014129	0.009805	0.00249	0.002876	0.036064	0.000736	0.073799	0.01476	0.003242	0.004032	0.00474	0.072336	0.088598	0.002589	0.000273	0.054332	0.015587	0.018251	0.020221	9.42e-05	0.000573	7.74e-06	0.00338	0.019262	0.001171	0.005926	0.000941	2.69e-05	3.89e-05	8.96e-06	0.000344	0.000482
S107	C167	Healthy Controls	0.001855	0.011122	0.005264	0.001169	0.001615	0.016249	0.022311	0.006131	0.014977	0.00554	7.11e-05	0.003651	0.069258	0.006576	0.000838	0.012007	0.008173	0.003539	0.00389	0.029174	0.001192	0.058627	0.013061	0.00374	0.00474	0.003658	0.081412	0.068237	0.002653	0.000317	0.054164	0.014161	0.022061	0.016157	0.00012	0.000586	1.4e-05	0.003613	0.027437	0.000767	0.003176	0.000613	5.36e-05	3.14e-05	0.000124	0.000401	0.000546
S108	C168	Healthy Controls	0.001553	0.012792	0.00398	0.001122	0.001711	0.027165	0.022165	0.006189	0.013036	0.004806	7.54e-05	0.002994	0.073306	0.004612	0.009961	0.012043	0.013175	0.003043	0.005244	0.031419	0.00061	0.062901	0.013278	0.003651	0.004745	0.006032	0.080922	0.077015	0.002679	0.000249	0.051428	0.013853	0.017532	0.017183	0.000209	0.000713	1.39e-05	0.004397	0.016404	0.000298	0.003358	0.000644	4.15e-05	4.98e-05	0.000167	0.000408	0.000484
S109	C169	Healthy Controls	0.002871	0.011722	0.00812	0.001145	0.002475	0.022929	0.025574	0.006519	0.008314	0.006569	5.88e-05	0.002505	0.072153	0.005443	0.002896	0.011698	0.011132	0.003114	0.005813	0.028364	0.00098	0.060822	0.013353	0.004046	0.005293	0.003267	0.100305	0.056814	0.003535	0.000378	0.047702	0.015514	0.022321	0.016569	0.000105	0.000689	1.74e-05	0.003954	0.02422	0.001033	0.003408	0.001468	9.44e-05	3.68e-05	9.17e-05	0.000415	0.000758
S110	C170	Healthy Controls	0.001513	0.008381	0.003034	0.00086	0.001089	0.021949	0.015835	0.00353	0.016222	0.006196	5.77e-05	0.003032	0.050502	0.008415	0.000485	0.009709	0.006384	0.005693	0.003985	0.036053	0.000793	0.074432	0.01217	0.003874	0.003446	0.003077	0.067887	0.053504	0.001905	0.000315	0.036484	0.012178	0.021478	0.019525	0.00023	0.000612	8.61e-06	0.003384	0.012833	0.001367	0.004785	0.000777	5.52e-05	2.21e-05	6.75e-05	0.000219	0.000413
S111	C171	Healthy Controls	0.002557	0.009174	0.004961	0.001027	0.001693	0.013374	0.020278	0.004806	0.014418	0.008107	9.38e-05	0.003315	0.057776	0.003407	0.000686	0.008367	0.008353	0.005331	0.005129	0.032494	0.001002	0.061378	0.011216	0.002834	0.004384	0.003933	0.077569	0.054919	0.002131	0.000632	0.04297	0.010927	0.025773	0.017206	0.00012	0.000739	1.48e-05	0.004306	0.024707	0.000558	0.005272	0.001634	4.63e-05	3.5e-05	0.000126	0.000307	0.000919
S112	C172	Healthy Controls	0.001363	0.01087	0.006076	0.001021	0.001843	0.022863	0.021103	0.005042	0.014092	0.00445	5.01e-05	0.001786	0.067473	0.004929	0.002057	0.011024	0.009149	0.003511	0.004799	0.025883	0.000735	0.058569	0.012972	0.003532	0.004459	0.00332	0.084918	0.057062	0.002094	0.000295	0.041256	0.012817	0.019176	0.014466	9.98e-05	0.000709	1.55e-05	0.004535	0.01942	0.000797	0.003351	0.000566	3.33e-05	3.58e-05	8.28e-05	0.000325	0.000564
S113	C173	Healthy Controls	0.001811	0.008489	0.003143	0.000974	0.001089	0.018056	0.016497	0.003364	0.012438	0.005476	4.53e-05	0.002118	0.068506	0.004312	0.000508	0.009935	0.008519	0.002971	0.003755	0.03806	0.000756	0.076631	0.010455	0.004324	0.003906	0.002966	0.084218	0.054098	0.001654	0.000407	0.049236	0.011363	0.01989	0.019521	0.00012	0.000476	2.02e-05	0.003365	0.014054	0.000645	0.003926	0.001549	3.85e-05	3.89e-05	3.61e-05	0.000451	0.000523
S114	C174	Healthy Controls	0.001506	0.008898	0.003759	0.001013	0.001695	0.018251	0.019666	0.006832	0.015798	0.006141	9.45e-05	0.002158	0.066223	0.003519	0.00195	0.009066	0.009847	0.002374	0.002953	0.032631	0.000722	0.062419	0.011841	0.003647	0.004262	0.004844	0.07316	0.04956	0.004241	0.000292	0.045436	0.010866	0.02219	0.018756	8.92e-05	0.000565	2.02e-05	0.004744	0.015533	0.000481	0.003628	0.000624	3.35e-05	1.84e-05	0.000371	0.000359	0.000525
S115	C175	Healthy Controls	0.001104	0.011074	0.004243	0.00097	0.00143	0.017806	0.018624	0.0048	0.016783	0.004677	4.5e-05	0.001855	0.065871	0.005177	0.000697	0.010172	0.010783	0.003118	0.004038	0.029903	0.000712	0.064068	0.012319	0.004065	0.00421	0.003373	0.07995	0.047136	0.002615	0.000245	0.04401	0.015622	0.018133	0.017546	0.000129	0.000625	1.12e-05	0.003248	0.020342	0.001104	0.003069	0.000861	3.11e-05	2.56e-05	2.06e-05	0.000247	0.000418
S116	C176	Healthy Controls	0.001372	0.008691	0.004303	0.001073	0.001338	0.014453	0.01455	0.004272	0.011304	0.005343	3e-05	0.002358	0.066849	0.005208	0.000677	0.009991	0.009309	0.003405	0.004502	0.028393	0.000723	0.0606	0.011464	0.003695	0.003035	0.003881	0.075864	0.059083	0.002429	0.000249	0.0489	0.013789	0.016701	0.015557	0.000142	0.0006	7.33e-06	0.003379	0.012474	0.001247	0.003029	0.000838	4.28e-05	4.29e-05	9.91e-05	0.000227	0.000403
S117	C177	Healthy Controls	0.002053	0.008529	0.004162	0.001208	0.001097	0.014669	0.016886	0.003713	0.006197	0.008626	4.76e-05	0.002676	0.070943	0.003913	0.000779	0.011491	0.010534	0.002246	0.002898	0.031947	0.000819	0.062848	0.012037	0.004372	0.003756	0.003161	0.076361	0.07275	0.001813	0.000398	0.047399	0.013648	0.014159	0.015913	0.000111	0.00048	1.07e-05	0.003509	0.015563	0.000586	0.003611	0.000458	5.03e-05	3.09e-05	2.45e-05	0.000233	0.000418
[truncated: 206 more columns]

## Sheet: non-COVID-19
Normalized targeted metabolomics data of serum from 20 non-COVID-19 patients.
Patient	Subtype	1-Methylhistidine	Acetylcarnitine	Alanine/Sarcosine	Arginine	Asparagine	Aspartic acid	Betaine	Carnitine	Choline	Citrulline	Creatine	Creatinine	Cystathionine	Cystine	Glutamine	Glycerophosphocholine	Glycine	Histidine	Homoserine	Hydroxyproline	Hypoxanthine	Isoleucine	Kynurenine	Leucine	Lysine	Methionine	Dimethylglycine	Ornithine	Phenylalanine	Proline	Serine	Trimethyllysine	Tryptophan	Tyrosine	Urea	Valine/Norvaline	Glucose/Fructose	Glutamate	Inositol	Lactic acid	1-Methyladenosine	1-Methylnicotinamide	2-Aminoadipic acid	2-Aminooctanoic acid	Deoxycytidine	Deoxyinosine	Indoleacrylic acid	3-Nitrotyrosine
S138	non-COVID-19	0.00157334	0.0441099	0.0111354	0.00588483	0.00108033	0.00136159	0.0208276	0.0371522	0.0131016	0.00791584	0.0162286	0.00762858	2.74889e-05	0.00423732	0.0719264	0.00299028	0.00105117	0.0148122	0.0098623	0.00156473	0.00341702	0.02203	0.000694138	0.052768	0.0156837	0.0037286	0.00276676	0.00337724	0.0779546	0.0518587	0.00226971	0.000257998	0.0449058	0.0150323	0.020345	0.0137378	0.000309676	0.000533325	1.5776e-05	0.00343896	0.0168089	0.0012283	0.00342016	0.000499402	3.04085e-05	3.65506e-05	2.91192e-05	0.00015768
S139	non-COVID-19	0.000984316	0.0394359	0.00662729	0.00361305	0.000801558	0.00124129	0.0177765	0.0391789	0.0085122	0.00468482	0.0139499	0.00638505	4.00778e-05	0.00306433	0.0614326	0.00201355	0.0019193	0.0102371	0.00539107	0.00102464	0.00160755	0.0211581	0.000586421	0.046781	0.0122978	0.00214416	0.00189303	0.00363131	0.0532138	0.0444834	0.00206223	0.000236967	0.0393952	0.011116	0.0172669	0.0123485	0.000220862	0.000364351	9.32258e-06	0.00258519	0.0147452	0.000677712	0.00425977	0.000519231	4.15239e-05	1.92065e-05	5.1908e-06	0.000120113
S140	non-COVID-19	0.00151588	0.0301514	0.00560143	0.00537164	0.000939483	0.0013182	0.0230333	0.0452602	0.0069079	0.00438057	0.00771581	0.0121545	8.85503e-05	0.0043482	0.0535176	0.000579429	0.000708547	0.00933868	0.00586287	0.00218429	0.00700923	0.0288855	0.00101556	0.0544252	0.00857613	0.00258933	0.00141963	0.00234316	0.159911	0.0358099	0.00247695	0.000625819	0.047838	0.0125184	0.0213372	0.0143265	0.000221816	0.000237189	1.32539e-05	0.00318572	0.0160168	0.000781346	0.00403303	0.000147617	2.57996e-05	5.67609e-05	8.82378e-06	0.000229167
S141	non-COVID-19	0.00126991	0.0265881	0.0125913	0.00489075	0.00115039	0.00135529	0.0295703	0.0482183	0.00931123	0.00781951	0.0152131	0.0060865	0.000132445	0.00482837	0.079562	0.00217187	0.000996821	0.0134136	0.0111408	0.00351419	0.00199889	0.0285268	0.00107276	0.05762	0.0135576	0.00440035	0.00215503	0.00497413	0.0936996	0.0750788	0.00294948	0.000299452	0.0581489	0.024778	0.0168019	0.0168711	0.000365556	0.000637565	8.89944e-06	0.00315445	0.0188355	0.00133652	0.00506007	0.0010936	3.43851e-05	3.0362e-05	4.492e-05	0.000157987
S142	non-COVID-19	0.00163585	0.0266264	0.00544228	0.00258459	0.000893742	0.00672296	0.0110315	0.0215369	0.0137599	0.00478945	0.00535801	0.00508949	6.73863e-05	0.00177646	0.0450695	0.000944169	0.00283536	0.00907291	0.00892391	0.001784	0.0209111	0.0176499	0.000389478	0.0381647	0.00628431	0.00166506	0.00319343	0.00205925	0.0651966	0.0648403	0.0020406	0.000470915	0.0324563	0.0101546	0.0118724	0.00939154	0.00014651	0.00092714	2.88206e-05	0.00340003	0.0261495	0.00185854	0.00173648	0.00121279	0.000127277	0.000141419	5.29164e-06	0.000299664
S143	non-COVID-19	0.0023709	0.0106966	0.00776927	0.00529365	0.000789622	0.0011196	0.0118733	0.0331412	0.00544529	0.004402	0.0201207	0.00706196	0.000109326	0.00321864	0.0529878	0.00153059	0.000810667	0.0091695	0.00702337	0.00368628	0.0111055	0.039225	0.000611877	0.0651794	0.0133171	0.00276885	0.00126387	0.00332841	0.0651659	0.0588738	0.00206404	0.000527219	0.0563516	0.0141798	0.0162675	0.018551	0.000154695	0.000500816	9.79997e-06	0.00267211	0.0120015	0.000191575	0.00789169	0.000807769	3.36512e-05	0.000199155	1.292e-05	0.000149664
S144	non-COVID-19	0.00141286	0.0249297	0.00725205	0.00465306	0.000970477	0.00134383	0.0248779	0.0230968	0.0072056	0.00688213	0.0107945	0.00782621	0.000194058	0.0045689	0.0776901	0.00111349	0.00123663	0.011933	0.0136342	0.0021118	0.0066648	0.0283089	0.00109184	0.0607764	0.0151171	0.00356435	0.00153645	0.00457639	0.0675337	0.0885322	0.00258845	0.000504467	0.031764	0.0238673	0.0231048	0.017197	0.000331591	0.000358731	1.35135e-05	0.00300009	0.0183117	0.00206676	0.00510289	0.00313226	6.39455e-05	5.36785e-05	5.72572e-05	0.000213588
S145	non-COVID-19	0.00113935	0.0110508	0.00615133	0.00235985	0.000563047	0.00150401	0.0104454	0.0277268	0.0084963	0.00307598	0.0130424	0.00577141	5.96779e-05	0.00165964	0.0494623	0.00142622	0.0129618	0.00781987	0.00708276	0.00146107	0.0169974	0.0215285	0.000607415	0.038267	0.00892977	0.00195957	0.00189294	0.00348707	0.0644932	0.0495077	0.00151661	0.000270119	0.0395636	0.0096847	0.0135678	0.0116826	7.58961e-05	0.00043968	7.13462e-06	0.00424471	0.00996905	0.000186305	0.00279726	0.000636808	3.46567e-05	0.000337656	4.35985e-05	0.000124273
S146	non-COVID-19	0.00126622	0.0184638	0.00586835	0.00405194	0.000723836	0.000979512	0.0153362	0.0313357	0.00590539	0.00411573	0.0100179	0.00858961	9.4929e-05	0.00245091	0.0487542	0.000762599	0.0011546	0.00839735	0.00597123	0.00174855	0.00848858	0.0205468	0.00166194	0.0489699	0.00929525	0.0022951	0.00134108	0.00273809	0.0881276	0.0419519	0.00203081	0.000262208	0.0483983	0.0116869	0.0181233	0.0128907	0.000218473	0.000378294	1.09587e-05	0.0030325	0.0180638	0.000220623	0.00584545	0.000253771	0.000273516	6.59299e-05	1.26906e-05	0.000101234
S147	non-COVID-19	0.00139788	0.0234061	0.0123373	0.00695517	0.00118815	0.00173936	0.0204335	0.0486815	0.00987923	0.00710252	0.0262268	0.00643485	7.93326e-05	0.002364	0.0844682	0.00318846	0.00230134	0.0147207	0.0117398	0.00192933	0.0033833	0.0324166	0.00089826	0.0605875	0.0156654	0.00383582	0.00222586	0.00413386	0.0793768	0.0640671	0.00315088	0.000306173	0.0571383	0.0168427	0.0201155	0.0179866	0.000271051	0.000499637	1.35779e-05	0.00363383	0.013463	0.00141116	0.00437902	0.000941121	2.59239e-05	3.46513e-05	1.57918e-05	0.00017245
S148	non-COVID-19	0.00146876	0.01942	0.00957603	0.00413215	0.000800243	0.000884817	0.0120219	0.0317381	0.00443636	0.00421948	0.023046	0.00852866	5.35641e-05	0.0030894	0.0749434	0.00104924	0.00336218	0.0118701	0.00926755	0.00374099	0.0058414	0.0223958	0.00132774	0.0535187	0.0121061	0.00262067	0.00103308	0.00284659	0.0668644	0.066938	0.00242708	0.000231395	0.045441	0.0138725	0.0199435	0.0160878	0.000254104	0.000309927	1.01545e-05	0.00287856	0.0155456	0.000492042	0.0040931	0.000408232	4.92001e-05	5.42986e-05	2.58624e-05	6.72277e-05
S149	non-COVID-19	0.00221072	0.0297532	0.00948859	0.00600488	0.000946858	0.00148218	0.0178416	0.0482462	0.0125141	0.00700077	0.0108269	0.0102453	4.02371e-05	0.00344755	0.0802051	0.00260933	0.00195903	0.0140975	0.0100406	0.0046059	0.00295061	0.0284217	0.000919137	0.056495	0.0146457	0.00324588	0.0027702	0.00499498	0.0671869	0.0895708	0.00237704	0.000404871	0.0513762	0.0136722	0.0186923	0.0153639	0.000317763	0.000542177	1.20706e-05	0.00359591	0.0180454	0.00102865	0.00305178	0.00086303	3.1981e-05	3.07822e-05	1.96235e-05	0.000165776
S150	non-COVID-19	0.00215718	0.0374662	0.0094817	0.00611021	0.000952143	0.0014903	0.0256251	0.0413827	0.0100892	0.00632951	0.0149894	0.0066372	3.83438e-05	0.00347604	0.069269	0.00240729	0.000955097	0.0133051	0.00788099	0.00270924	0.00265675	0.027664	0.00104497	0.0553985	0.0159996	0.00261671	0.00233012	0.00439725	0.0677313	0.0888189	0.00229437	0.000289382	0.0497005	0.0143227	0.023349	0.0170058	0.000244182	0.000489575	1.46966e-05	0.0031104	0.0238297	0.00132933	0.00544771	0.000909207	2.70668e-05	2.11216e-05	8.06147e-05	0.000191484
S151	non-COVID-19	0.00130628	0.0124573	0.00750202	0.00439846	0.000764786	0.00105949	0.0262378	0.0167737	0.00658344	0.00826248	0.00909643	0.00852881	7.85972e-05	0.00315857	0.0621586	0.00111131	0.00144577	0.010155	0.00854236	0.00167019	0.00976803	0.0238382	0.000728401	0.0427816	0.00812144	0.00253185	0.00157542	0.0038965	0.065711	0.0680097	0.00243373	0.000952121	0.0476715	0.0137867	0.0200304	0.0126101	0.000498552	0.000411788	1.00707e-05	0.00295463	0.0176453	0.000759034	0.00347802	0.00155549	4.30623e-05	0.000102977	3.1354e-05	0.000143551
S152	non-COVID-19	0.00229078	0.0245224	0.0083322	0.0045035	0.00110563	0.000945351	0.0247402	0.0414301	0.00819197	0.00736338	0.00902254	0.00965608	0.00013242	0.00293043	0.0776917	0.00154147	0.000943799	0.0123343	0.010202	0.00725225	0.00245801	0.0322846	0.00082761	0.0627452	0.0147326	0.00356515	0.00181959	0.00379649	0.0566495	0.072484	0.0026401	0.00046398	0.0451708	0.0115433	0.022703	0.0188202	0.000276148	0.000336297	1.05563e-05	0.00217857	0.0176167	0.00076586	0.00436542	0.00148306	9.34466e-05	5.90206e-06	0.000129115	0.000140275
S153	non-COVID-19	0.00127266	0.018577	0.00593204	0.00190491	0.000674213	0.00130242	0.0120308	0.0272467	0.00767415	0.00325514	0.013677	0.00519819	1.89121e-05	0.00287943	0.0408424	0.00075652	0.000643506	0.00719744	0.00539662	0.00352296	0.0157134	0.0205527	0.000605306	0.0443835	0.00837081	0.00178798	0.00161601	0.00305487	0.0606104	0.049743	0.0017928	0.000261217	0.0392876	0.0100827	0.0160073	0.0110821	0.000139273	0.000422556	1.07155e-05	0.00452124	0.00912381	0.000481804	0.00291688	0.00109801	3.94199e-05	0.000331037	4.61814e-06	0.000212207
S154	non-COVID-19	0.00199964	0.0230373	0.0104111	0.00608505	0.000927138	0.00152281	0.0152475	0.0422373	0.0102835	0.00495281	0.0103226	0.00800389	0.000100778	0.00163683	0.0705565	0.00224498	0.00131194	0.0126005	0.00834186	0.00535523	0.00392119	0.0334418	0.00105696	0.0658691	0.016182	0.00356001	0.00222036	0.00461535	0.0744324	0.0940565	0.00235566	0.000482451	0.0505317	0.0177437	0.0188727	0.0183471	0.000314726	0.00056071	8.81188e-06	0.0038269	0.0176211	0.000670694	0.00639285	0.000483279	3.01254e-05	1.51306e-05	1.16504e-05	0.000202615
S155	non-COVID-19	0.00155189	0.0488921	0.00820288	0.00536608	0.00104692	0.00137931	0.0265391	0.0363504	0.0123221	0.00608084	0.0158819	0.00664593	4.05751e-05	0.0027107	0.0707432	0.00219517	0.00158107	0.0129902	0.011374	0.00283867	0.0043851	0.0264368	0.000776192	0.0518388	0.0151952	0.00287805	0.0028193	0.00314493	0.0610209	0.0532352	0.00261051	0.000293101	0.0387742	0.0116397	0.020113	0.015175	0.000213158	0.000398259	1.37561e-05	0.0029402	0.0161178	0.0019076	0.00248717	0.000998821	3.74274e-05	3.19449e-05	4.21002e-05	0.000110649
S156	non-COVID-19	0.00217103	0.0164903	0.00607058	0.00232483	0.000669801	0.00152311	0.0120812	0.0204356	0.00808712	0.00369675	0.00685718	0.00818554	0.000127307	0.00237327	0.0394006	0.000754351	0.00287532	0.00511128	0.00331294	0.00995848	0.00993786	0.0114419	0.000566014	0.0214717	0.00557292	0.0011327	0.00186283	0.00296843	0.0490358	0.0418666	0.00217168	0.000287982	0.0192621	0.00964738	0.0195845	0.00804642	0.000132688	0.00036628	1.59e-05	0.00486123	0.0200192	0.00604154	0.00143871	0.000924719	0.000559714	0.000396027	2.49946e-05	0.000151347
S157	non-COVID-19	0.00171301	0.0264882	0.0110302	0.0051999	0.000897406	0.00131626	0.0143291	0.0418724	0.00872884	0.00573355	0.0194009	0.00497741	8.06457e-05	0.0025346	0.0721046	0.0024256	0.000733318	0.013294	0.00743371	0.00211436	0.00204562	0.0279539	0.000742634	0.057851	0.0157013	0.00272436	0.0017591	0.00324683	0.0656347	0.0541208	0.00198319	0.000284405	0.0504987	0.0147817	0.0211371	0.0164472	0.000179411	0.000427954	1.23191e-05	0.00301563	0.0125356	0.00108711	0.0036313	0.000684837	3.12717e-05	2.70641e-05	3.64497e-05	0.00014727
[truncated: 97 more columns]

## Sheet: Arginine supplementation
Normalized targeted metabolomics data of PBMC pellets after treating PBMCs isolated from healthy controls with vehicle (veh.) or 1.25 mM arginine for 24 h.
Name	veh_01	veh_02	veh_03	veh_04	veh_05	veh_06	Arg_01	Arg_02	Arg_03	Arg_04	Arg_05	Arg_06
1-Methyladenosine	0.00523341	0.00436169	0.00396111	0.00484764	0.00532444	0.00447717	0.00287082	0.00599096	0.00519838	0.00701907	0.00683949	0.00692123
1-Methylhistidine	0.00060995	0.00068474	0.00086169	0.00051933	0.0004781	0.00087645	0.00086763	0.00042063	0.00051828	0.00031157	0.00028577	0.00040631
2,3-Pyridinedicarboxylic acid	0.00575237	0.00890287	0.00604497	0.0052624	0.00566946	0.00820937	0.00447149	0.00680056	0.00530266	0.00933317	0.00978699	0.010601
2-Aminoadipic acid	0.00108374	0.00106643	0.00113108	0.00232196	0.00076532	0.00122397	0.00141007	0.00077236	0.00095144	0.00085575	0.00061503	0.0006764
Deoxycytidine	5.781e-05	4.9686e-05	6.8691e-05	5.5993e-05	6.6873e-05	4.5772e-05	3.3355e-05	4.321e-05	5.4885e-05	9.7722e-05	0.00010883	9.3021e-05
Leucinic acid	0.00020832	0.00018667	0.00017189	0.00020858	0.00031318	0.0002742	0.00013971	0.00018701	0.00017979	0.00020391	0.00023132	0.00023689
3-Nitrotyrosine	0.00022277	0.00021966	0.00027485	0.00028742	0.00015268	0.00022075	0.00035272	0.0002403	0.00020779	0.00029534	0.00034708	0.0004948
3-Ureidopropionic acid	0.00323609	0.00292807	0.00344102	0.00323071	0.00335478	0.00276759	0.00226988	0.00253689	0.00328274	0.00300443	0.00315913	0.00346992
5-Hydroxy-L-tryptophan	0.00027447	0.00018404	0.00015638	0.0002041	0.0002839	0.00015815	6.5589e-05	0.00043658	0.00013953	0.00028226	0.00015494	0.00025789
7-Methylguanosine	0.00084607	0.00092269	0.00070543	0.00078045	0.00087928	0.00098955	0.0009596	0.00103407	0.00079776	0.00089654	0.00075807	0.00094844
Acetylcarnitine	0.0221444	0.0159831	0.0173932	0.0206439	0.0230962	0.0154905	0.00757553	0.0245994	0.0230753	0.0259999	0.025722	0.0258364
Adenosine	0.00374909	0.00314729	0.00314491	0.00370597	0.00410428	0.00280994	0.0011748	0.00564643	0.00392041	0.00555691	0.00531611	0.00487183
ADP-ribose	0.00197328	0.00086186	0.00136167	0.00118085	0.00192358	0.00113486	0.00041327	0.0108241	0.0017664	0.00309994	0.00389784	0.00247972
Alanine/Sarcosine	0.00268987	0.00279132	0.00264781	0.00248376	0.00243129	0.0025859	0.00246506	0.00228172	0.00246672	0.00213575	0.00264888	0.00245218
AMP	0.00216363	0.00141143	0.00140333	0.00189603	0.00231818	0.00162892	0.00062138	0.00324955	0.00230189	0.0032042	0.0034197	0.00274783
Anthranilate	0.00010648	0.00013186	0.00014911	0.00011953	0.00017397	0.00014382	9.1812e-05	0.00013306	0.0001242	0.00011075	0.00016591	0.00012343
Arginine	0.0108847	0.017588	0.0169041	0.0124133	0.0108876	0.0192003	0.0423324	0.0175699	0.0241742	0.0136171	0.0116272	0.0135234
Argininosuccinic acid	5.9833e-05	7.3167e-05	8.0745e-05	6.9281e-05	9.5186e-05	0.00011934	0.00023506	0.00015007	0.0001073	0.00016719	0.00010318	0.00014831
Asparagine	0.00149822	0.0017218	0.00171283	0.001463	0.00127323	0.00165583	0.00184234	0.00123253	0.00147221	0.00112288	0.00123732	0.00117759
Aspartic acid	0.00684583	0.00667935	0.00614863	0.0066242	0.00627318	0.00611723	0.00527274	0.00520437	0.00529286	0.00501521	0.0066557	0.0060045
ATP	0.00014165	0.0001192	9.8119e-05	0.00012447	0.00013799	9.8632e-05	3.3257e-05	0.00013736	0.00014481	0.00016512	0.00014914	0.00012884
Betaine	0.0656825	0.0673616	0.0652343	0.0651545	0.0627835	0.066849	0.046828	0.0628231	0.0632067	0.0664475	0.0719355	0.0646653
Biotin	0.00055359	0.00109358	0.00100893	0.00082672	0.00353016	0.00106412	0.00183596	0.00074919	0.00104833	0.00077243	0.00048592	0.00067055
Cadaverine	0.00038494	0.00023877	0.00024732	0.00035244	0.0004655	0.00036548	8.0822e-05	0.00032219	0.00027299	0.00034638	0.00069514	0.00038188
cAMP	0.00054547	0.00041487	0.0003774	0.0004822	0.00044276	0.00038631	0.00014664	0.00047645	0.00047425	0.00069865	0.00089743	0.00055974
Carnitine	0.00440304	0.00422196	0.0040742	0.00438344	0.00467421	0.00409802	0.00354138	0.00438673	0.00482334	0.00477003	0.00445371	0.00412235
3:0-Carnitine	0.00123751	0.00118856	0.00128504	0.00127098	0.00131748	0.00114828	0.00115417	0.00122289	0.00147105	0.00138715	0.00132315	0.00118768
4:0-Carnitine	0.00064876	0.00055851	0.00053598	0.00071214	0.00072545	0.00060811	0.00048785	0.00069127	0.00060118	0.00078387	0.0006894	0.00063889
5:0-Carnitine	0.00093011	0.0008506	0.0008683	0.00089414	0.00085567	0.0007738	0.00059244	0.00098112	0.00096033	0.00108986	0.00104663	0.0010453
6:0-Carnitine	0.00024708	0.00022459	0.00020834	0.00025557	0.0002753	0.00023499	0.00019177	0.0004188	0.00025929	0.00034892	0.00031737	0.00061806
Carnosine	0.00028093	0.00025098	0.00024484	0.00025647	0.00028861	0.00029869	9.3624e-05	0.00034044	0.00020969	0.00030943	0.00020556	0.00015085
cGMP	7.7464e-05	4.3882e-05	6.3778e-05	6.4973e-05	6.4176e-05	4.1331e-05	2.279e-05	5.8482e-05	6.6538e-05	0.00010003	0.00018167	9.4403e-05
Cholic acid	3.3558e-06	1.824e-06	1.9748e-06	9.6902e-06	3.7082e-06	1.054e-06	1.3341e-06	2.4478e-06	4.9648e-06	4.1018e-06	4.7018e-06	5.2998e-06
Choline	0.0504856	0.0386095	0.0400623	0.0464891	0.0495929	0.037301	0.0245078	0.0567679	0.0491286	0.0635206	0.0665667	0.0555395
cis-Aconitic acid	0.00013625	0.00020777	0.00028072	0.00018156	0.00021493	0.00032665	0.00023334	0.0002254	0.00019014	0.00026886	0.00028287	0.0002509
Citrate	0.0108617	0.0154129	0.0249393	0.0103489	0.0108937	0.0177774	0.0343849	0.0137592	0.0143406	0.0203303	0.0161034	0.0157058
Citrulline	0.00107494	0.00097311	0.0007975	0.00076397	0.00073269	0.00112528	0.0012067	0.0005329	0.00071788	0.00086931	0.000933	0.00071365
CMP	0.00063473	0.00051466	0.00046344	0.00059971	0.00062336	0.00042164	0.00017308	0.00072437	0.00064984	0.00082325	0.00073213	0.00079638
Creatine	0.0211655	0.0192629	0.0204274	0.0226613	0.0231266	0.0195518	0.0130887	0.0224771	0.0219725	0.0220568	0.0251945	0.0246984
Creatinine	0.00128995	0.00170139	0.00164212	0.00120227	0.0010823	0.00169233	0.0038035	0.00092581	0.001408	0.00101218	0.00076885	0.00066882
Cystathionine	8.3151e-05	0.00016527	0.00021035	0.00014226	0.00016233	0.00016651	0.00017957	0.00013955	0.00013466	7.5236e-05	7.5126e-05	9.0921e-05
Cystine	0.00518747	0.0116454	0.0124693	0.00705404	0.00606466	0.0128543	0.0159208	0.00174213	0.00178662	0.0010643	0.00054637	0.00046041
Cytidine	0.00147226	0.00112949	0.00191203	0.00125008	0.00135001	0.00110389	0.00062449	0.00038452	0.00114476	0.00203868	0.00206531	0.00191322
dAMP	0.00044526	0.0003041	0.00031861	0.00051954	0.00045086	0.00040754	0.00023592	0.00451042	0.00056461	0.00051488	0.00052955	0.00065742
dUMP	6.1237e-05	3.2884e-05	3.2678e-05	5.2007e-05	4.6657e-05	3.0574e-05	1.7843e-05	0.00014749	4.9532e-05	7.5976e-05	6.6649e-05	5.7748e-05
FAD	0.00063855	0.00028574	0.00032899	0.00065285	0.00066294	0.00032374	0.00013672	0.00041515	0.0003592	0.00093943	0.00066144	0.00063084
Folic acid	0.00028929	0.00027557	0.00056159	0.000395	0.00027759	0.0005677	0.00087106	0.00036435	0.00028057	0.00023016	0.00015206	0.00022114
Fumaric acid	0.00035418	0.00031917	0.00036039	0.00045854	0.00056223	0.000444	0.00034261	0.00043348	0.00031178	0.00049269	0.00049315	0.00070175
G6P-F6P	0.00213692	0.00151496	0.00145961	0.00180013	0.00207451	0.00132525	0.00044782	0.00203734	0.00192214	0.00217187	0.00223633	0.00192919
Gluconic acid	0.0002623	0.00039092	0.0004652	0.00032996	0.000308	0.00040003	0.00099992	0.00033861	0.00042794	0.000324	0.00042247	0.00046966
Glutamate	0.0076726	0.00540544	0.00474886	0.00588692	0.00744711	0.00477503	0.00228094	0.00600294	0.00566508	0.00632149	0.00781016	0.00599975
Glutamine	0.0384613	0.0451945	0.0467576	0.0408468	0.0394805	0.0410955	0.051846	0.0321809	0.0360567	0.0271836	0.0380685	0.0314639
Glycerophosphocholine	0.00631054	0.00563047	0.00608552	0.00490164	0.00588253	0.00440958	0.00816311	0.00348776	0.00432209	0.00470273	0.00554577	0.0045572
Glycine	0.00312941	0.00235612	0.00158296	0.0025008	0.00166829	0.0012088	0.00057422	0.00325974	0.00133712	0.00187316	0.00341911	0.00861595
Glycochenodeoxycholate	9.7932e-05	7.7165e-05	9.7737e-05	4.6006e-05	6.0443e-05	6.2828e-05	8.6882e-05	6.2918e-05	0.00011222	8.1999e-05	6.2894e-05	7.5965e-05
GMP	0.00131275	0.0011821	0.00092685	0.00137324	0.0011178	0.00084242	0.00042918	0.00149251	0.00135647	0.00166291	0.00175376	0.0015905
GSH	0.0874313	0.0547336	0.049587	0.0678878	0.0836511	0.0480377	9.1567e-05	0.0576098	0.0193208	0.018778	0.0344213	0.00128643
GSSG	0.0161301	0.0115776	0.00965025	0.0118351	0.0179669	0.00965524	0.0122899	0.039529	0.0608926	0.113157	0.064499	0.118569
Guanine	0.00587596	0.00456551	0.00455681	0.0225488	0.00593383	0.00339645	0.00198601	0.00447795	0.00402966	0.00916692	0.00665533	0.00533828
Guanosine	0.0015852	0.00105645	0.00111844	0.00136706	0.00161084	0.00115187	0.00044432	0.00181535	0.00161127	0.0019344	0.00201819	0.00184181
Histamine	0.00339141	0.00253787	0.00197434	0.0022079	0.0033672	0.00189736	0.00083351	0.00421915	0.00351083	0.0048973	0.00347729	0.00374571
Histidine	0.00516399	0.00727902	0.0061316	0.00503274	0.0052573	0.00892373	0.00513335	0.00361074	0.00458009	0.00449046	0.003555	0.00343535
Homocysteine	0.00082291	0.00113707	0.00111104	0.00113554	0.00092113	0.0010606	0.00168764	0.00236568	0.00360866	0.00203504	0.00195105	0.00289354
Homoserine	0.00708838	0.00786975	0.00712699	0.0070079	0.00651256	0.00726877	0.00565391	0.00432293	0.00511097	0.00292687	0.00507622	0.0047401
Hydroxyglutaric acid	0.00080268	0.00061148	0.00061276	0.00078517	0.00085167	0.00057612	0.00031185	0.00096222	0.00089454	0.00103109	0.00110114	0.00100142
Hydroxyproline	0.0161278	0.0195658	0.0198648	0.0176002	0.0163725	0.0202516	0.0187961	0.0105747	0.0138305	0.00809835	0.0124615	0.011148
Hypoxanthine	0.00289134	0.00366863	0.00335852	0.00367704	0.0029783	0.00425826	0.00560517	0.00312196	0.00385149	0.00302651	0.00259691	0.00284062
Imidazoleacetic acid	0.00565459	0.011804	0.0112446	0.00868851	0.0072944	0.0126257	0.0130432	0.00642192	0.00882911	0.0050484	0.00470834	0.00554712
IMP	0.00254387	0.0021411	0.00217362	0.00218903	0.00262214	0.00195383	0.0007699	0.00289457	0.00278537	0.00327485	0.00345975	0.00310237
Indole-3-carboxylic acid	7.3953e-05	9.1601e-05	7.6033e-05	9.5046e-05	0.00011807	9.7886e-05	0.00013538	0.00025374	8.9958e-05	8.2797e-05	9.3051e-05	0.00017102
Inosine	0.00063244	0.00051921	0.00059274	0.00074765	0.00063451	0.00053887	0.00027096	0.00072221	0.00070218	0.00082811	0.00105015	0.00075813
Inositol	0.00027006	0.00030197	0.00026742	0.00028861	0.00025335	0.00031486	0.00022745	0.00024605	0.00029875	0.00021692	0.00030167	0.00027461
Isoleucine	0.0500101	0.0800333	0.0771344	0.0600959	0.0507109	0.087039	0.134737	0.0497435	0.0808845	0.0502622	0.0395564	0.048418
Kynurenic acid	0.00058501	0.00094643	0.00072448	0.00059553	0.0006797	0.00098778	0.00122572	0.00139534	0.0007458	0.00072249	0.00079895	0.00072806
Kynurenine	0.00025857	0.00023296	0.00038141	0.00027536	0.0002796	0.00030737	0.00046486	0.00018723	0.00025136	0.00017634	0.00014284	0.00024197
Lactic acid	0.00687615	0.00779595	0.00796327	0.00722789	0.00694981	0.00790776	0.00870944	0.0074996	0.00889555	0.00682027	0.00913928	0.00868402
Leucine	0.0555544	0.0848949	0.0855892	0.0651016	0.0554239	0.0951943	0.14427	0.0549419	0.0876261	0.0553919	0.0466115	0.0545793
Lysine	0.00274552	0.00401769	0.00377571	0.00287323	0.00240199	0.00438629	0.00558506	0.0018552	0.00288691	0.00178795	0.00171547	0.00180702
malate	0.00336968	0.00335848	0.00306919	0.0049274	0.00595944	0.00430379	0.00334827	0.00348351	0.00274256	0.00483424	0.00514403	0.00414929
Malonate	0.00033287	0.00023587	0.00035328	0.00040133	0.00059554	0.00032132	0.00012714	0.00037977	0.00011286	0.0003576	0.00061743	0.00067423
Methionine	0.00393806	0.00603454	0.00607169	0.00440606	0.00402836	0.00672756	0.0103372	0.00411956	0.00589353	0.00407666	0.00322249	0.0038586
Methionine sulfoxide	0.00050357	0.00090553	0.00090903	0.00063504	0.00061348	0.00083654	0.00110852	0.00046978	0.00067901	0.00043894	0.00050159	0.00040202
Dimethylglycine	0.0125504	0.00972876	0.00958286	0.0119735	0.0118344	0.00935332	0.00584974	0.0129373	0.0122337	0.0151706	0.0150253	0.0135465
NAAD	3.7639e-05	4.4959e-05	3.0069e-05	1.7477e-05	3.6698e-05	4.3996e-05	1.0626e-05	2.837e-05	2.9099e-05	2.0298e-05	2.9888e-05	4.791e-05
N-Acetyl-aspartic acid	0.00152882	0.00115352	0.00110134	0.00147081	0.00162138	0.00111842	0.000541	0.001734	0.00140625	0.00190891	0.00191214	0.0016325
N-Acetyl-Asp-Glu	0.00010672	6.9886e-05	7.8332e-05	0.00010177	9.5362e-05	8.7108e-05	5.0196e-05	0.00015767	0.00012285	0.00017314	0.0001116	0.00012268
N-Acetyl-D-glucosamine 6-phosphate	0.00189238	0.00128732	0.00134559	0.00184096	0.00219928	0.00136337	0.00046857	0.00187587	0.00201713	0.00208519	0.00244206	0.00222763
N-Acetyl-L-alanine	0.00027261	0.00023219	0.00021148	0.00026407	0.00031689	0.00022772	0.00012406	0.00030663	0.00028465	0.00033312	0.00034029	0.00030632
NAD	0.00176761	0.0012503	0.00104419	0.00149426	0.00174224	0.00117067	0.00048425	0.00166273	0.00176	0.00236845	0.00225115	0.00189483
Neopterin	0.00135107	0.00098455	0.00097798	0.00104741	0.00128852	0.00092693	0.00010492	0.00065558	0.00039221	0.0004517	0.00064942	0.00056662
Nicotinamide	0.00460032	0.00474283	0.00467261	0.00489503	0.00389356	0.00549674	0.00629399	0.0127834	0.00535385	0.00437208	0.00363296	0.00370441
nicotinate	0.00025398	0.00019757	0.00022414	0.00033441	0.000175	0.00029647	5.4145e-05	0.00020001	0.00021683	0.00023029	0.00047316	0.00067495
N-Methyl-L-arginine	8.7425e-05	9.2142e-05	0.00010479	4.8613e-05	5.5478e-05	0.00014108	0.00012447	2.4801e-05	5.7112e-05	2.6146e-05	6.2107e-05	5.6219e-05
NMN	0.00052757	0.00032713	0.00032173	0.0004811	0.00045763	0.00030968	0.00013415	0.00048716	0.00049779	0.00060766	0.00064461	0.00051903
Ornithine	0.00111862	0.00124064	0.00094098	0.00087217	0.00060392	0.00088648	0.00175559	0.00093718	0.00085259	0.00079321	0.00055095	0.00095405
Orotic acid	0.0002054	0.0002143	0.00139836	0.00018144	0.00014921	0.00017162	7.0104e-05	0.00018783	7.5225e-05	0.00115316	0.00029853	0.00061283
Pantothenic acid	0.00048017	0.00058854	0.00080186	0.00047996	0.00054917	0.00072554	0.00082973	0.00051096	0.00062018	0.00058171	0.00051433	0.00056352
Phenylalanine	0.046482	0.0678286	0.0682046	0.0531339	0.0469794	0.074	0.110759	0.0439612	0.0654162	0.0482121	0.0407991	0.0459678
Phosphocholine	0.0272668	0.0184914	0.0181823	0.022406	0.0264288	0.015966	0.00570196	0.0231422	0.0216998	0.0188496	0.0290348	0.0252768
Phosphoethanolamine	0.00924206	0.00607779	0.00526895	0.00794634	0.00930613	0.00560697	0.00161369	0.00775734	0.00707437	0.00695588	0.00943344	0.00796544
Proline	0.0461406	0.0521501	0.0506013	0.046596	0.0444603	0.0501448	0.0565426	0.0434882	0.053366	0.0437406	0.0433633	0.0433306
Purine	0.00015477	0.00013445	0.00017511	0.00013846	0.00011044	0.00016839	0.00021277	0.00014816	0.00020615	0.00011798	9.6401e-05	0.00015096
Pyridoxal 5'-phosphate	0.00013299	0.00011013	8.9071e-05	0.00010611	0.00016123	9.085e-05	4.6591e-05	0.00015341	0.00012529	0.00021246	0.00025714	0.00020159
Pyridoxamine	0.00056269	0.00049277	0.00079828	0.00056837	0.00056576	0.00080268	0.00100611	0.00076066	0.00089082	0.0007057	0.00058141	0.00060057
Pyridoxine	0.00338371	0.00568678	0.0059312	0.0040085	0.00349997	0.00656735	0.00967658	0.00323404	0.00572204	0.00312803	0.00206859	0.00297599
Pyroglutamic acid	0.00064565	0.00102127	0.00094563	0.00076819	0.00056489	0.00108573	0.00149987	0.00056647	0.00093751	0.00054157	0.00043711	0.00058744
Riboflavin	0.00014395	0.00016778	0.00015094	0.00014308	0.0001473	0.00015935	0.00016374	0.00018419	0.00015686	0.00016798	0.00015297	0.00013462
Ribose 5-phosphate	0.00075546	0.00053996	0.00055656	0.0006991	0.00097879	0.00062409	0.00023598	0.00107559	0.00075359	0.00069359	0.00086921	0.00091642
S-Adenosylhomocysteine	7.4615e-05	5.2349e-05	4.5875e-05	9.9177e-05	7.6381e-05	5.5017e-05	1.8304e-05	8.2531e-05	7.2557e-05	7.5346e-05	6.3722e-05	7.8881e-05
S-Adenosylmethionine	0.00069184	0.00113503	0.00189826	0.00077083	0.00071785	0.00074386	0.00069604	0.00109793	0.00078053	0.00097381	0.00081482	0.00085859
SDMA-ADMA	0.0004654	0.00084729	0.0009318	0.00053992	0.00043656	0.00090699	0.00243329	0.00045147	0.00076194	0.00045828	0.00033176	0.00046499
Serotonin	0.0421903	0.0212266	0.0275891	0.0348275	0.0458659	0.0246919	0.00420438	0.0553989	0.0084438	0.0278608	0.00992257	0.0256548
S-Methyl-5'-thioadenosine	0.00048199	0.00035049	0.00041965	0.00047016	0.00046604	0.00038977	0.00010212	0.00037909	0.00038453	0.00038832	0.00051845	0.0003671
Glycerol 3-phosphate	0.00108139	0.00070796	0.00081359	0.00103203	0.00102714	0.00076183	0.00029497	0.00131877	0.00102269	0.00115362	0.00109723	0.00126522
Sorbitol	3.3174e-05	7.6326e-05	7.7587e-05	5.7666e-05	4.9775e-05	4.5887e-05	0.00012568	2.7382e-05	4.4183e-05	3.2534e-05	3.9929e-05	2.7658e-05
Spermidine	0.00050673	0.00048485	0.00054982	0.00216347	0.00120529	0.00090626	0.00057386	0.00423924	0.00071077	0.00384401	0.0011814	0.00167044
Succinate	0.00119505	0.00150562	0.00159004	0.00141273	0.00122548	0.00171572	0.00209243	0.00114931	0.00146832	0.00116328	0.00149357	0.00141699
Taurine	0.17331	0.130771	0.123845	0.161316	0.167815	0.114011	0.038254	0.154383	0.133054	0.148639	0.200651	0.168361
Taurochenodeoxycholate	0.00089265	0.00149898	0.00139027	0.0009329	0.00095719	0.00115477	0.00155128	0.00119558	0.00130442	0.00087743	0.00086056	0.00113439
Taurocholic acid	9.0164e-06	2.0899e-05	1.7088e-05	7.2583e-05	1.8301e-05	2.267e-05	2.6343e-05	2.0978e-05	4.2105e-05	9.9043e-06	1.9579e-05	1.6375e-05
Thiamine	0.00151618	0.00301393	0.00623311	0.00172787	0.00171578	0.00347618	0.00992273	0.00231203	0.00461879	0.00250374	0.001622	0.00237031
Trimethylamine N-oxide	0.00072983	0.00051389	0.00058652	0.00075345	0.00088839	0.00064526	0.00039206	0.00101085	0.00026291	0.00120083	0.00100148	0.00096685
Trimethyllysine	0.0008766	0.00155394	0.00223158	0.0011962	0.00087599	0.00169881	0.00286483	0.00100582	0.00135911	0.00088194	0.00057244	0.00080586
Tryptophan	0.0102885	0.0125041	0.0122822	0.0102678	0.00961287	0.0133589	0.0178058	0.0104213	0.00660804	0.00843396	0.00561632	0.00846092
Tyrosine	0.0109772	0.0152694	0.0153773	0.0121324	0.0110031	0.0166569	0.0241364	0.0108606	0.0152585	0.0109366	0.00877483	0.0105937
UMP	0.00257261	0.00204487	0.00210857	0.0019882	0.00269472	0.00179499	0.00084965	0.00259346	0.0030509	0.0032484	0.00410619	0.00353615
Uracil	0.00041593	0.00051839	0.00030931	0.00076317	0.00039225	0.00080093	0.00075472	0.000316	0.00046757	0.00041591	0.00034219	0.00033222
Urea	0.00129486	0.00176231	0.00137294	0.00151827	0.00163098	0.00162772	0.00136166	0.0012248	0.0016883	0.00134375	0.00155419	0.00155918
Uridine	6.4398e-05	7.591e-05	7.2863e-05	7.4052e-05	6.1604e-05	8.9509e-05	0.00012514	6.2447e-05	6.8494e-05	6.4435e-05	5.5269e-05	5.8861e-05
Valine/Norvaline	0.00696105	0.0104076	0.00979922	0.00793811	0.00677175	0.0105603	0.0161892	0.00666514	0.010591	0.00713628	0.0058154	0.00661106
5-Hydroxyindoleacetic acid	0.00037233	9.3919e-05	0.00077252	0.0002769	0.00063945	0.0001922	0.00011086	0.00044756	4.5974e-05	0.00021135	7.1511e-05	3.283e-05
Xanthine	0.00015289	0.00027118	0.00027098	0.00029028	0.00014545	0.00030385	0.00052429	0.00017755	0.00023593	0.00016864	0.00011182	0.00015608
Xanthosine	0.00175453	0.00106369	0.00095699	0.00177027	0.00182948	0.00114283	0.00151519	0.00202667	0.00127057	0.00186772	0.00209381	0.00143272
Xanthurenic acid	0.00033297	0.00036083	0.00030736	0.00032935	0.00030224	0.00033822	0.00047691	0.00049016	0.00026877	0.00039382	0.00029639	0.00036991
XMP	6.6202e-05	4.0524e-05	4.8725e-05	6.5823e-05	5.2875e-05	4.0948e-05	2.0654e-05	7.9743e-05	6.4592e-05	6.5667e-05	0.00010757	7.2971e-05

## Sheet: Cytomix-5_Cell
Normalized targeted metabolomics data of PBMC pellets after treating PBMCs isolated from healthy controls with vehicle (veh.) or cytokine mixtures of cytomix-5 with indicated concentrations for 24 h.
Metabolite	veh_01	veh_02	veh_03	veh_04	0.1_01	0.1_02	0.1_03	0.1_04	1_01	1_02	1_03	1_04	10_01	10_02	10_03	10_04
1-Methyladenosine	0.00217928	0.00333612	0.00475154	0.00659785	0.00570347	0.00722379	0.00790559	0.00690906	0.0164957	0.00694991	0.00498008	0.00708351	0.00821002	0.00783034	0.0104752	0.00498329
1-Methylhistidine	0.00352283	0.00301198	0.00162223	0.000699996	0.00147192	0.00100779	0.00108237	0.000561318	0.000562525	0.00119809	0.000600767	0.00110346	0.0010482	0.00163155	0.00170415	0.00294
1-Methylnicotinamide	0.00238223	0.00182516	0.00260639	0.0056151	0.00697353	0.00365366	0.0098787	0.00203263	0.0743391	0.00119058	0.0120006	0.00153595	0.00149549	0.00280208	0.00235216	0.00229757
2,3-Pyridinedicarboxylic acid	0.00380229	0.00773612	0.00934067	0.00763371	0.0111179	0.0203374	0.0160869	0.0143209	0.021004	0.0210526	0.0167891	0.021387	0.0240863	0.0304058	0.0245666	0.0183028
2-Aminoadipic acid	0.00150897	0.00101169	0.000623795	0.000616171	0.000752649	0.000666035	0.000549475	0.00047849	0.000645913	0.000529376	0.000375212	0.000631884	0.000680726	0.000767111	0.000831827	0.00103769
2'-Deoxyadenosine	5.05155e-05	0.000261115	0.000250643	0.000201171	0.000240693	0.00022507	0.000290948	0.000244016	0.000172263	0.00016613	0.000117606	0.000212891	0.000188731	0.000215279	0.000199179	9.185e-05
Deoxycytidine	3.32079e-05	3.05301e-05	7.91296e-05	6.46777e-05	0.000139159	7.3286e-05	4.80161e-05	5.75423e-05	3.50312e-05	7.55837e-05	5.40569e-05	7.0519e-05	4.39765e-05	4.00991e-05	0.000299826	4.4754e-05
Leucinic acid	0.000130013	0.000183339	0.000199541	0.000228162	0.000225196	0.000319203	0.000257043	0.000204926	0.000266877	0.000253013	0.00019784	0.000196574	0.000238088	0.000227547	0.000269193	0.000200667
Phenyllactic acid	0.000102113	0.00011956	0.000301949	0.000206218	0.000397373	0.000230552	0.000220525	0.00016063	0.000185544	0.000134835	0.000135672	0.000115461	0.000126927	0.000131246	0.00019245	0.000193369
3-Ureidopropionic acid	0.00133434	0.00268563	0.00273251	0.00237232	0.00259237	0.00332894	0.00239041	0.00303502	0.00285983	0.00244714	0.00205848	0.00181733	0.00220208	0.00278916	0.00297266	0.0026424
4-Hydroxybenzoic acid	0.00037811	0.000663506	0.00116938	0.000936659	0.000903513	0.0014146	0.00112253	0.00160865	0.00126918	0.00121534	0.000930843	0.00136854	0.00152299	0.00155376	0.00122792	0.000685424
5-Hydroxyindoleacetic acid	1.72742e-05	5.43185e-06	0.000262641	0.000877772	0.000318333	8.25554e-06	0.000699312	0.00068271	0.000859243	0.000811135	0.0003163	0.000650863	0.000233179	0.000424425	6.87794e-05	8.6561e-05
5-Hydroxy-L-tryptophan	3.43272e-05	0.000161647	0.000502076	0.000656876	0.000428236	0.000203246	0.000580337	0.000732555	0.000716293	0.000645282	0.000458969	0.000747275	0.000553481	0.000813718	0.000390631	0.000341079
5-Methoxytryptophan	6.52798e-05	3.10534e-05	8.56723e-05	0.000136844	0.000100876	0.000254651	0.000116046	0.000242325	6.96784e-05	4.92583e-05	6.5577e-05	0.000108394	2.96276e-05	0.00015938	7.18304e-05	4.53336e-05
7-Methylguanosine	0.000939819	0.000798244	0.000838343	0.000828741	0.00102528	0.000792672	0.000839511	0.000918473	0.000707228	0.000921776	0.00067417	0.000709412	0.000945159	0.000960383	0.000917067	0.000957489
Acetylcarnitine	0.00754018	0.0175655	0.0291677	0.0314591	0.0251174	0.0357201	0.0321525	0.0378451	0.0256595	0.0282658	0.0200982	0.0281022	0.0265085	0.0246088	0.0275567	0.0154284
Adenosine	0.00148917	0.0176432	0.00604999	0.00875058	0.00593509	0.0072474	0.00786061	0.00660704	0.00653502	0.00678738	0.00434368	0.00632334	0.00744158	0.00669987	0.00617338	0.00307385
ADP-ribose	0.000370075	0.00100809	0.00193483	0.00263799	0.00171773	0.0048872	0.00389281	0.00228941	0.00222551	0.00278479	0.00192945	0.00286953	0.00326281	0.00356395	0.00319633	0.00117573
Alanine/Sarcosine	0.00242969	0.00291317	0.00251702	0.00177569	0.00267481	0.00264702	0.00224118	0.00229196	0.00199875	0.00248467	0.00138894	0.00219735	0.00264482	0.00244693	0.0024467	0.00260129
AMP	0.000501314	0.00138563	0.00231839	0.003106	0.00243073	0.00325353	0.0032821	0.00322413	0.0032979	0.00335893	0.00255654	0.00354897	0.00367683	0.00350645	0.00330112	0.00179377
Anthranilate	3.31389e-05	6.70771e-05	0.000143576	0.000157356	0.000126685	0.000148474	0.00016761	0.000169561	0.000183636	0.000167618	0.000132562	0.00015909	0.000133997	0.000208007	0.000281632	8.82761e-05
Arginine	0.02375	0.0151434	0.00767663	0.00303695	0.00760223	0.00450734	0.00327445	0.00278654	0.0031738	0.00450777	0.00298371	0.0043699	0.00419618	0.00556479	0.0063891	0.0165747
Asparagine	0.00193039	0.00189557	0.00129599	0.000919782	0.00132213	0.00124286	0.00101102	0.00113119	0.000973781	0.000837431	0.000587981	0.00112937	0.00103318	0.00130795	0.00115761	0.0015593
Aspartic acid	0.00499917	0.00583494	0.00578152	0.00395731	0.00502142	0.00593138	0.0050337	0.00496687	0.00475222	0.00528938	0.00331772	0.00520628	0.00622669	0.00625926	0.00546854	0.00539582
ATP	0.000289565	0.000760259	0.00116769	0.00166597	0.00119484	0.00193873	0.00164433	0.00160784	0.00143184	0.00122666	0.00127123	0.00129542	0.00149965	0.00152048	0.00171213	0.00106886
Betaine	0.0548542	0.0567815	0.0602978	0.0671534	0.0695051	0.0597794	0.0622736	0.0716151	0.0555476	0.0560652	0.0422991	0.0588022	0.0660761	0.0646065	0.0745513	0.0590246
Biotin	0.0174601	0.00971132	0.00892827	0.00296726	0.00870978	0.00446123	0.00323156	0.00233948	0.00249252	0.00259391	0.00247917	0.00230776	0.0167456	0.00330019	0.00609407	0.0121252
cAMP	0.000149046	0.000499062	0.000717916	0.000663029	0.000595437	0.000854343	0.000735415	0.000810722	0.000729744	0.000702009	0.000495764	0.000766322	0.000765716	0.000743187	0.000698303	0.000376525
Carnitine	0.00329087	0.00425872	0.00390416	0.00326757	0.00367302	0.0047404	0.00353139	0.00440588	0.00367266	0.00378394	0.00301865	0.00361123	0.00470838	0.00406954	0.0050168	0.00354841
12:0-Carnitine	1.82027e-05	5.33651e-05	5.29223e-05	6.96973e-05	5.48696e-05	6.10975e-05	7.39123e-05	0.000208273	6.28991e-05	9.65413e-05	9.93551e-05	9.15465e-05	0.00013058	6.97549e-05	4.73022e-05	2.85882e-05
14:0-Carnitine	1.86149e-05	5.38662e-05	0.000132896	0.000149644	8.42576e-05	6.82951e-05	9.30283e-05	0.000104286	6.7193e-05	7.88059e-05	8.76453e-05	7.81795e-05	0.000166555	6.17708e-05	7.08684e-05	5.11187e-05
16:0-Carnitine	1.42405e-05	0.000377318	0.000310502	0.000718391	0.000312029	0.000411479	0.000780137	0.000441831	0.000291613	0.000409145	0.000340283	0.000389006	0.0011288	0.000287324	0.000878718	0.000324975
18:0-Carnitine	2.79765e-05	0.000264649	0.000647563	0.000663123	0.000337994	0.00026203	0.00065642	0.000718663	0.000312943	0.000387036	0.00047778	0.000485854	0.00103019	0.000319878	0.000421631	0.000312539
3:0-Carnitine	0.00101549	0.00150086	0.00208878	0.00112873	0.00104009	0.00178308	0.00133573	0.00175937	0.00130214	0.0014281	0.00112158	0.00130366	0.00198234	0.00193222	0.00204801	0.00155642
4:0-Carnitine	0.00547581	0.00682618	0.00928904	0.0103253	0.0086463	0.0118726	0.0105441	0.0111432	0.0112789	0.0108219	0.00600967	0.0109513	0.00933847	0.00906273	0.00906221	0.00710873
5:0-Carnitine	0.00618462	0.00774305	0.0104703	0.0128152	0.00919639	0.011251	0.0122478	0.0126042	0.0118376	0.0110734	0.00728992	0.0103856	0.011604	0.0124649	0.0129794	0.0089142
6:0-Carnitine	0.000114713	0.000206653	0.000454099	0.00236019	0.000319853	0.000336013	0.000357971	0.000348712	0.000358224	0.000283336	0.000230205	0.000299276	0.000329014	0.000322829	0.000321015	0.000263457
8:0-Carnitine	0.000448878	0.000707525	0.000838554	0.000936037	0.000668962	0.000816588	0.000845027	0.000854289	0.0009074	0.000781225	0.000544147	0.000777377	0.000879506	0.000791771	0.000748228	0.00075331
Carnosine	0.00016536	0.00032693	0.000271664	0.000201685	0.000226151	0.000313696	0.00036722	0.000268821	0.000287799	0.000241189	0.000162358	0.000319696	0.000309937	0.000290305	0.000282234	0.000200345
cGMP	1.94688e-05	0.000200636	7.7616e-05	9.85423e-05	8.69365e-05	0.000101366	9.00925e-05	0.000110368	9.14573e-05	6.87383e-05	4.9906e-05	8.06673e-05	0.000114863	9.17148e-05	0.00011711	4.91087e-05
Cholic acid	1.4223e-06	2.28174e-06	3.17002e-06	3.80693e-06	2.45389e-06	4.30018e-06	3.14889e-06	3.96113e-05	4.39382e-06	4.18776e-06	2.43893e-06	5.2311e-06	4.7069e-06	2.45151e-06	3.50683e-06	1.98599e-06
Choline	0.023871	0.0411855	0.0553501	0.0534116	0.0443532	0.0612627	0.0610261	0.0601167	0.0531879	0.0493908	0.041056	0.0529977	0.0578898	0.0531013	0.056037	0.0343832
cis-Aconitic acid	0.000442171	0.000233234	0.00026359	0.00030441	0.000278963	0.000272192	0.000273047	0.000293665	0.000222616	0.000270984	0.000183057	0.000255921	0.00025427	0.000261661	0.000237216	0.000259005
Citraconic acid	9.73774e-05	0.00182114	0.000529974	0.000510547	0.000251805	0.000419173	0.000345676	0.00136991	0.000247337	0.000286492	0.000185066	0.000336441	0.000249631	0.00028997	0.000316719	0.000187669
Citrate	0.0449975	0.0252202	0.020639	0.0266201	0.0253417	0.0204706	0.0186521	0.0226855	0.018104	0.0211241	0.0142325	0.0223481	0.01955	0.0183926	0.0196556	0.0319258
Citrulline	0.00111637	0.0010079	0.000565931	0.000537437	0.000774975	0.000937202	0.00073491	0.000582173	0.000490718	0.000769919	0.000404564	0.000542347	0.000861087	0.000748228	0.000832831	0.0008831
CMP	0.00125786	0.00365532	0.00592601	0.00681598	0.00484383	0.00803082	0.00716583	0.00699932	0.00593368	0.00593244	0.00426302	0.00625083	0.0067105	0.00610915	0.00674977	0.00273177
Creatine	0.0124934	0.0177451	0.0261016	0.025844	0.0201852	0.028569	0.0239757	0.0258879	0.0238377	0.0220131	0.0179862	0.0247308	0.0268228	0.0255238	0.0296744	0.0188823
Creatinine	0.0119936	0.00841231	0.0048491	0.0052823	0.0046112	0.00404057	0.00388876	0.00274396	0.00290733	0.0033059	0.00235955	0.00367782	0.00318773	0.00419059	0.00400959	0.00956276
Cystine	0.0187271	0.00498497	0.000470125	0.00052093	0.00318862	9.2097e-05	9.2658e-05	5.31951e-05	9.68238e-05	0.00132135	0.000124499	0.000297668	0.000113623	0.000182672	0.000259456	0.00596977
Cytidine	0.000521654	0.000919646	0.00142475	0.00214709	0.00151352	0.00183625	0.00117039	0.00200692	0.00100955	0.00159955	0.000823179	0.0012841	0.00156342	0.000762488	0.00287511	0.000927208
dAMP	8.41564e-05	0.000130675	0.000232069	0.000281518	0.000260881	0.000301023	0.000382357	0.000508372	0.00027231	0.000249502	0.000206698	0.000250815	0.000224158	0.000202541	0.000246526	0.000119608
dUMP	1.62799e-05	3.21218e-05	7.54033e-05	7.37626e-05	6.77785e-05	0.000100842	9.04149e-05	9.19634e-05	7.24491e-05	9.45752e-05	6.94791e-05	9.92226e-05	9.19492e-05	9.01359e-05	8.57816e-05	5.10997e-05
FAD	0.000269483	0.000778127	0.00113034	0.00128304	0.00083454	0.00137052	0.00156201	0.00191169	0.00159095	0.00145213	0.00119834	0.00138871	0.00138926	0.00146744	0.00125563	0.00088197
Flavone	3.54515e-05	9.18065e-05	0.000148646	0.000176621	8.98922e-05	0.000152321	0.000237883	0.000180765	0.000206274	0.000178116	0.000148073	0.000273325	0.000174443	0.00022362	0.000170588	0.000111702
Folic acid	4.79003e-05	0.00010093	0.000126363	6.34016e-05	0.00017909	0.000111916	0.000119974	7.53776e-05	9.94791e-05	9.22954e-05	9.20855e-05	9.15386e-05	6.01956e-05	0.000172482	0.000196255	0.000453686
Fumaric acid	0.000371526	0.000316949	0.000499563	0.000584002	0.000459636	0.000693991	0.000494664	0.000600994	0.00091864	0.000533131	0.000471102	0.000553955	0.000596077	0.000437451	0.000579351	0.000500498
G6P-F6P	0.000615035	0.00156558	0.00169048	0.00256247	0.00231746	0.00298703	0.00271119	0.00291789	0.0024782	0.00239078	0.00151487	0.00240311	0.0030893	0.00262631	0.00245061	0.00115316
Gluconic acid	0.00122062	0.000512416	0.00028383	0.000315147	0.000311695	0.000208077	0.000231881	0.000436645	0.000356293	0.000271584	0.000169091	0.000342843	0.000920401	0.000313058	0.00054849	0.000520892
Glutamate	0.00227366	0.00424091	0.00799009	0.0069127	0.00605545	0.00780261	0.00769653	0.00783044	0.00732571	0.00659537	0.0049821	0.00769935	0.0103101	0.00853334	0.00733441	0.00437102
Glutamine	0.0471219	0.0402899	0.0390083	0.0260001	0.0341324	0.0377529	0.0311689	0.0287157	0.0285511	0.0298506	0.0219771	0.0333386	0.0378818	0.0384037	0.0337784	0.0359167
Glycerophosphocholine	0.00917479	0.0161286	0.00650041	0.00332785	0.00351785	0.00386672	0.00392384	0.00307618	0.00369949	0.0035962	0.00284363	0.00388197	0.00902316	0.00560926	0.00736234	0.00444602
Glycine	0.00167388	0.00347659	0.00379144	0.00562733	0.00360795	0.00385112	0.0171565	0.00373797	0.00389004	0.00223298	0.021198	0.00382081	0.00538477	0.00230976	0.00750875	0.00232899
Glycochenodeoxycholate	8.38705e-05	5.59064e-05	3.47163e-05	4.95389e-05	3.24296e-05	3.29747e-05	7.02261e-05	6.13741e-05	2.84752e-05	5.17577e-05	1.79619e-05	4.4948e-05	3.589e-05	4.57812e-05	4.99023e-05	8.05268e-05
GMP	0.000303985	0.000989018	0.00168036	0.00247126	0.00164591	0.00201604	0.00203289	0.00221384	0.00203805	0.00264431	0.00172873	0.00191268	0.00195021	0.00232743	0.00211151	0.00118511
GSH	0.00759773	0.000311308	0.00419039	0.0915929	0.0727198	0.00156753	0.0285819	0.0258061	0.0342688	0.0939149	0.0168694	0.0364774	0.000929309	0.0325824	0.000849101	0.000318688
GSSG	0.000203049	0.0019141	0.0051369	0.00131079	0.00112992	0.00329497	0.0035721	0.00322553	0.00269007	0.000915651	0.00241696	0.00323202	0.00212008	0.00245872	0.00255164	0.000957852
Guanine	0.00171813	0.00490889	0.00620657	0.00623263	0.00657519	0.00906828	0.00691367	0.00865553	0.00742713	0.00502844	0.00537198	0.00661477	0.00903394	0.00690335	0.0086889	0.00491377
Guanosine	0.000467047	0.00212763	0.00206839	0.00190745	0.00157102	0.00266182	0.00201463	0.00244381	0.00175312	0.00218093	0.00155475	0.00211658	0.00235954	0.002287	0.00236275	0.00128403
Histamine	0.00118672	0.00254375	0.00471449	0.00458915	0.00268488	0.00476424	0.00525959	0.00701105	0.00503756	0.00489594	0.00397149	0.00508662	0.00548051	0.00446546	0.00454693	0.00215594
Histidine	0.00733032	0.00616888	0.00354577	0.00199678	0.00505495	0.00556433	0.00434936	0.00344413	0.00338257	0.00459366	0.00205225	0.00297249	0.00401736	0.00379483	0.00373354	0.00770296
Homocysteine	0.000797314	0.0035347	0.00240318	0.000718507	0.00100984	0.00203793	0.0012807	0.00127981	0.00143114	0.000916605	0.00106511	0.00149667	0.00125083	0.00213761	0.00259107	0.00328831
Homoserine	0.00662642	0.00688212	0.00619433	0.00310522	0.00546635	0.00581195	0.0045235	0.00436384	0.00427545	0.00469232	0.00313158	0.00489871	0.00584157	0.00552013	0.00544024	0.00547632
Hydroxyglutaric acid	0.000254871	0.00123385	0.00104394	0.00117567	0.000869898	0.00148682	0.00116037	0.00155711	0.00102786	0.00107865	0.000802809	0.00119317	0.00113125	0.00103972	0.001081	0.000708337
Hydroxyproline	0.0220609	0.0201444	0.0154894	0.00827469	0.012306	0.0118297	0.00988373	0.00912033	0.00950921	0.00957904	0.00699955	0.0116084	0.0132022	0.0141789	0.0117222	0.016985
Hypoxanthine	0.00557451	0.00396186	0.00263768	0.00203504	0.00274761	0.00269828	0.00215493	0.00204969	0.00204146	0.00241026	0.00164738	0.00200996	0.00170365	0.00230627	0.00254597	0.00448268
Imidazole	0.000143436	0.000448555	0.000581496	0.000520923	0.00035289	0.000711562	0.000670043	0.00111445	0.000456344	0.000324927	0.000394669	0.000691783	0.00101813	0.000487608	0.00110755	0.000265788
Imidazoleacetic acid	0.0127235	0.0105802	0.00433344	0.00203741	0.00508165	0.00311636	0.00152878	0.00136686	0.00233944	0.00283006	0.00157559	0.00260471	0.00195314	0.00388223	0.00496051	0.0105626
IMP	0.000958106	0.00227878	0.00390854	0.00690445	0.00367883	0.00489804	0.00482752	0.00609865	0.00451718	0.00418432	0.0037823	0.00513296	0.0036802	0.00365036	0.00345539	0.00221493
Indole-3-carboxylic acid	0.00012026	9.49296e-05	0.00156242	0.000136577	0.000636653	0.000246364	0.00015037	0.000340742	8.45411e-05	6.59369e-05	0.000161676	6.41297e-05	9.94332e-05	9.28704e-05	0.000169525	0.000581724
Inosine	0.00030978	0.00109022	0.000988561	0.00116489	0.00110168	0.00126053	0.00117495	0.00117706	0.000871432	0.0008374	0.00071437	0.00104649	0.000958218	0.000973791	0.00110065	0.000522642
Inositol	0.000267651	0.000238245	0.000313129	0.000194187	0.000231303	0.000251902	0.00025177	0.000224997	0.000176696	0.000231479	0.00015739	0.000312004	0.000282157	0.000246757	0.000316439	0.0002836
Isoleucine	0.119263	0.0788123	0.0425341	0.0286536	0.0458454	0.0370682	0.0262973	0.028449	0.0238106	0.0313942	0.0210827	0.0304622	0.0245789	0.0315768	0.0412634	0.0865348
Kynurenic acid	0.00166311	0.000990322	0.00209914	0.00175699	0.00198151	0.0020776	0.00241067	0.00163314	0.000827525	0.000573585	0.00153189	0.00045799	0.000519892	0.000782999	0.00102219	0.00111655
Kynurenine	7.83671e-05	0.000248859	0.00092292	0.00107911	0.00102369	0.00041293	0.0012446	0.00110892	0.00167639	0.00123854	0.00136031	0.00157322	0.00209947	0.00309272	0.00187489	0.00185449
Lactic acid	0.006047	0.00888047	0.00958068	0.0106034	0.00785178	0.0103824	0.00866917	0.0123874	0.007831	0.00895042	0.00601485	0.0104989	0.0083749	0.00726563	0.0110975	0.0106389
Leucine	0.133321	0.086816	0.0473069	0.0349208	0.0529087	0.042113	0.0312967	0.0338146	0.0289474	0.0363007	0.0241291	0.0344595	0.0285169	0.0358851	0.0468013	0.0975703
Lysine	0.00586473	0.00389156	0.00192902	0.000980727	0.00234391	0.0014804	0.0008687	0.00109126	0.00100672	0.00137707	0.000806762	0.0012138	0.0013122	0.00122424	0.00182825	0.00342912
malate	0.00417702	0.00418338	0.00476209	0.00633433	0.0054066	0.00656478	0.00617026	0.00696953	0.0171532	0.00674253	0.00448868	0.00561588	0.00675519	0.00622409	0.00599394	0.0039277
Methionine	0.00937323	0.00655553	0.00359039	0.0025954	0.00391024	0.00299532	0.00252577	0.00266053	0.0021163	0.00262214	0.0018623	0.00283483	0.00206747	0.00279557	0.00318072	0.0070804
Methionine sulfoxide	0.00138848	0.00107366	0.000575663	0.000396784	0.000499317	0.000523141	0.000399279	0.00042583	0.000415549	0.000353545	0.000280538	0.000361739	0.000579333	0.000568428	0.000599475	0.00102881
Dimethylglycine	0.00540976	0.00998956	0.014141	0.0138857	0.0110266	0.0156175	0.0152547	0.0140562	0.0127215	0.012162	0.0103524	0.0133236	0.0140602	0.0132379	0.0140592	0.00913275
NAAD	7.00197e-05	0.000152946	0.000357545	0.00016276	0.000228345	0.000201302	0.000179052	0.000345761	0.000271851	0.000268575	0.000321038	0.000177249	0.000153274	0.000206367	0.00044854	5.73428e-05
N-Acetyl-aspartic acid	0.000627403	0.00126892	0.00202384	0.00246168	0.0019083	0.00263766	0.00277948	0.00275555	0.00224307	0.00223476	0.00167452	0.0023857	0.00211697	0.00226035	0.00213665	0.00105521
N-Acetyl-Asp-Glu	3.64042e-05	8.00681e-05	0.000136715	0.000152466	0.000125957	0.000190581	0.000146158	0.000245265	0.000214478	0.000158467	0.0001354	0.000132204	0.000141508	0.000174265	0.000142182	5.85502e-05
N-Acetyl-D-glucosamine 6-phosphate	0.000328941	0.00103391	0.0018579	0.00195054	0.00167364	0.00263646	0.00251112	0.00279785	0.00259423	0.00228216	0.00182411	0.00252183	0.00326886	0.00250922	0.00281831	0.0013489
N-Acetyl-L-alanine	0.000127028	0.000226749	0.000348265	0.00037379	0.000338836	0.00044456	0.000444115	0.000471692	0.000368543	0.000385039	0.000285376	0.000401344	0.000404113	0.000345308	0.000331006	0.00023562
NAD	0.000532306	0.00175824	0.00392555	0.00246753	0.00240436	0.00292469	0.00298402	0.00352819	0.00258616	0.0022761	0.00182717	0.00253884	0.00220956	0.00195723	0.00213476	0.00112043
NADP	2.43777e-06	7.70838e-06	1.12272e-05	1.49149e-05	7.59196e-06	9.63663e-06	1.62506e-05	1.28332e-05	9.33451e-06	6.3832e-06	6.22615e-06	1.03867e-05	9.63171e-06	1.29808e-05	8.35617e-06	8.45114e-06
Neopterin	0.000387422	0.000252884	0.000463623	0.00131867	0.00126897	0.000864065	0.000636433	0.000649933	0.000653264	0.00123505	0.000437463	0.000922167	0.000918454	0.000920617	0.000910651	0.00037487
Nicotinamide	0.00566658	0.00488912	0.0031549	0.00293059	0.00344963	0.0033662	0.00399775	0.00329239	0.0035776	0.00341463	0.00251272	0.00322788	0.00281331	0.00428877	0.00350428	0.00525007
nicotinate	0.000161858	0.000332944	0.000409665	0.000615662	0.00038384	0.000279132	0.000293481	0.000599703	0.000230372	0.000216285	0.000212908	0.000364059	0.000335565	0.000519275	0.000574956	0.00033871
N-Methyl-L-arginine	0.00011663	7.76969e-05	1.9283e-05	2.42115e-05	6.28211e-05	7.03341e-05	6.21398e-05	4.2742e-05	3.88576e-05	6.39161e-05	2.27825e-05	2.83422e-05	1.39197e-05	3.61265e-05	2.25508e-05	9.0632e-05
NMN	0.000104535	0.000295596	0.000562774	0.000588156	0.000479304	0.000690256	0.000606039	0.000773713	0.000590559	0.000563775	0.000424726	0.000631966	0.000621298	0.000558999	0.000526003	0.000320924
Ornithine	0.000928293	0.0008701	0.000441388	0.000335444	0.000826349	0.000892412	0.000561943	0.000404808	0.00055486	0.000848802	0.000327075	0.00041617	0.000866894	0.000473412	0.000762499	0.000984313
Oxaloacetate	0.000634061	0.00167564	0.00247745	0.00283083	0.00265813	0.00294475	0.00292694	0.00284134	0.00240186	0.00255293	0.00181549	0.00309101	0.00247614	0.00228271	0.0025183	0.00154802
Pantothenic acid	0.000656735	0.000674429	0.000588867	0.000433076	0.000632527	0.000502678	0.000680886	0.000519894	0.000395555	0.00051283	0.000332946	0.000465836	0.000419004	0.000551167	0.000532203	0.000683731
Phenylalanine	0.104862	0.0733963	0.0433714	0.0336607	0.0483027	0.0427294	0.0301188	0.034006	0.0278513	0.03458	0.0219699	0.0340325	0.0275348	0.0327285	0.044791	0.0803271
Phosphocholine	0.00642844	0.0178352	0.0311674	0.0269457	0.023862	0.031462	0.0308535	0.030691	0.0265427	0.0303232	0.0182893	0.0303048	0.0342412	0.0270559	0.0253838	0.014639
Phosphoethanolamine	0.00166438	0.0054993	0.0103133	0.00864449	0.00790227	0.0113334	0.00949401	0.0104122	0.00980154	0.00984015	0.00566976	0.0106278	0.0111731	0.00960995	0.00830488	0.00423605
Proline	0.0534659	0.0541772	0.0433312	0.0384474	0.0420621	0.0475423	0.0401501	0.0389172	0.0336645	0.0390896	0.026743	0.0394957	0.0428971	0.0409243	0.0434931	0.0513029
Propionylcholine	0.000571073	0.00149531	0.00281103	0.00225304	0.00603936	0.00492144	0.0030076	0.0029555	0.00243566	0.00353328	0.00480884	0.0036594	0.0030999	0.00263774	0.00328735	0.00344697
Purine	0.00136094	0.00115936	0.000517305	0.000563265	0.000832321	0.000592058	0.000483148	0.00047397	0.00044737	0.000542565	0.000370746	0.000528339	0.000509947	0.000566239	0.000800822	0.00123008
Pyridoxal 5'-phosphate	6.28608e-05	0.000181129	0.00021535	0.000228588	0.000191588	0.000310861	0.000299663	0.000357289	0.000287051	0.000270529	0.000230002	0.00023196	0.000299748	0.000287794	0.000258124	0.000154306
Pyridoxamine	0.00062937	0.000619667	0.000531755	0.000440644	0.000509023	0.000725295	0.000839033	0.000705694	0.000405103	0.000611109	0.000592552	0.000559996	0.000450606	0.0006107	0.000547883	0.000905628
Pyridoxine	0.00901083	0.00586831	0.00236185	0.00150713	0.00295829	0.00200657	0.00109993	0.00132318	0.00113052	0.00160708	0.00111157	0.0015758	0.00102755	0.00179214	0.00255969	0.00679758
Pyroglutamic acid	0.00155843	0.0011473	0.000499772	0.000268011	0.000523935	0.000404688	0.000250317	0.000243501	0.000257954	0.000384427	0.000210065	0.00028179	0.000259691	0.000316091	0.000465958	0.00113002
Riboflavin	0.000221785	0.00018884	0.000134064	0.00011786	0.000152955	0.000133473	0.000105907	0.000147192	0.000104754	0.000111434	9.81209e-05	0.000128003	9.913e-05	0.000111627	0.000194449	0.000139628
S-Adenosylhomocysteine	1.94108e-05	5.30305e-05	0.00010319	0.000102135	8.65329e-05	7.89375e-05	8.16508e-05	0.000127132	9.79974e-05	8.99606e-05	5.5821e-05	0.000101991	0.000122066	0.000115818	8.06028e-05	3.56964e-05
S-Adenosylmethionine	0.000666852	0.000950907	0.000752995	0.000801165	0.00103719	0.00100259	0.00105764	0.000973422	0.00102499	0.000968514	0.000701249	0.00115652	0.0010688	0.00117189	0.000919466	0.00116856
SDMA-ADMA	0.0021693	0.000945697	0.000396565	0.000338206	0.000481121	0.000425053	0.000316085	0.000206728	0.000256065	0.000369593	0.000227251	0.000354168	0.000252683	0.000360743	0.000424697	0.00134401
Serine	0.0017556	0.00384002	0.00255953	0.00298128	0.00203861	0.00283094	0.00224195	0.0041296	0.00266698	0.00273051	0.00124478	0.00214047	0.00335391	0.00286625	0.00277726	0.00196706
Serotonin	0.000955714	0.00723931	0.0328153	0.0568253	0.0382028	0.00493357	0.0516655	0.0503272	0.0617035	0.0552322	0.035265	0.0647459	0.0343921	0.0588242	0.0206281	0.022565
S-Methyl-5'-thioadenosine	0.000187331	0.000672475	0.000409232	0.000577036	0.000658524	0.000567798	0.000471446	0.000507064	0.000486474	0.000581174	0.000313343	0.000515768	0.000540463	0.000482366	0.000450162	0.000324119
Glycerol 3-phosphate	0.00048841	0.00150078	0.00274533	0.00269017	0.00186787	0.00328758	0.00328933	0.00242583	0.00295676	0.00267386	0.0017057	0.00298035	0.00360946	0.00299927	0.0023449	0.00108737
Spermidine	0.00119856	0.000859757	0.00163947	0.00359147	0.00169803	0.00273247	0.00330742	0.00449654	0.00216461	0.00361806	0.00152143	0.00475212	0.00126927	0.00222321	0.0026687	0.00105504
Succinate	0.00196203	0.00532945	0.00135323	0.00115968	0.000900793	0.0011759	0.000825765	0.00198594	0.00072078	0.000914405	0.000531592	0.000971869	0.000818621	0.000885462	0.00112043	0.00162588
Taurine	0.043261	0.127993	0.216454	0.175851	0.160145	0.214384	0.215434	0.204834	0.188644	0.184124	0.14664	0.21305	0.244356	0.200354	0.196967	0.106758
Taurochenodeoxycholate	0.00155612	0.00108721	0.000650143	0.000462746	0.000614586	0.00066101	0.000608815	0.000629846	0.000539785	0.000587665	0.000426948	0.000710665	0.000473716	0.000664841	0.000849198	0.00144249
Thiamine	0.00501046	0.00441066	0.001808	0.0014255	0.00178693	0.00168054	0.00135775	0.00109623	0.00133069	0.00148313	0.00108507	0.00161183	0.00123866	0.00136452	0.0021108	0.00765958
Trimethylamine N-oxide	0.000344019	0.000515739	0.000974286	0.00142364	0.00112186	0.00189749	0.00145081	0.00121773	0.00109551	0.00126098	0.00116731	0.00171853	0.00161971	0.00130767	0.00166137	0.0006562
Trimethyllysine	0.00373644	0.00162938	0.000662045	0.000645816	0.000797006	0.000636734	0.000625746	0.000515892	0.000566375	0.000666485	0.000441792	0.000460657	0.000468332	0.000676881	0.000967966	0.00181599
Tryptophan	0.0171733	0.0144912	0.00852334	0.00752615	0.0100425	0.00699993	0.00690933	0.00757164	0.00615877	0.0077935	0.00490734	0.00716633	0.00537985	0.00687967	0.00750288	0.0152062
Tyrosine	0.0224381	0.0161098	0.00983232	0.00693904	0.0102519	0.00926894	0.00703274	0.00727387	0.00618944	0.00826481	0.00519827	0.00705049	0.00651749	0.0075739	0.009637	0.017251
UMP	0.000919653	0.00175903	0.00290078	0.00375689	0.00278063	0.00483906	0.00299411	0.00336619	0.00250469	0.00328384	0.00205409	0.00306791	0.00381805	0.00304115	0.00445163	0.00166238
Uracil	0.0013067	0.0007661	0.00030713	0.00029091	0.000521539	0.000269046	0.000148659	0.000240409	0.000203765	0.000230468	0.000144144	0.000194501	0.000183683	0.000245756	0.00039977	0.000665247
Urea	0.00127522	0.001745	0.00132597	0.00168698	0.0019967	0.00235331	0.0013893	0.00116874	0.00115753	0.00187525	0.000838962	0.00218643	0.00121253	0.000926263	0.00169357	0.00174652
Uridine	0.000638295	0.000449473	0.000286232	0.000230433	0.000323426	0.000213123	0.000158228	0.000219344	0.000194403	0.000212736	0.000126183	0.000198748	0.00020108	0.000247336	0.000293469	0.000406959
Valine-Norvaline	0.0148075	0.00971825	0.00562562	0.00405671	0.00670187	0.00525551	0.00371301	0.00473636	0.00355943	0.004707	0.00292108	0.00424271	0.00363877	0.00433626	0.00589731	0.0110656
Xanthine	0.00468006	0.00288088	0.00108965	0.000669149	0.00173116	0.000959653	0.000437391	0.000467847	0.000558388	0.000970598	0.000424474	0.000617249	0.00050316	0.00100473	0.00126326	0.00326451
Xanthosine	0.000193778	0.000276757	0.000316809	0.000255781	0.000230788	0.000309164	0.000256372	0.000300114	0.000244121	0.000199702	0.000190956	0.000252422	0.000260057	0.000254508	0.000298342	0.00014032
Xanthurenic acid	5.46984e-05	6.87062e-05	0.000229016	0.000192889	0.000136608	0.000158428	8.20315e-05	0.00160093	7.94791e-05	0.000276258	0.293559	5.4596e-05	0.000297526	0.000404304	0.000102772	0.000117852
XMP	3.7894e-05	7.45261e-05	0.000131028	0.00019771	0.000111184	9.13158e-05	0.000140531	0.000149406	8.32042e-05	9.87051e-05	7.98855e-05	9.1188e-05	0.000105317	0.000104417	9.79237e-05	3.32445e-05
γ-Aminobutyric acid	0.000137511	7.74798e-05	9.75219e-05	9.71599e-05	8.44376e-05	0.00010692	4.17787e-05	6.15681e-05	0.000126708	6.12435e-05	8.68846e-05	8.62578e-05	0.000133436	0.000104926	9.8889e-05	4.80432e-05

## Sheet: Cytomix-5_Supernatant
Normalized targeted metabolomics data of PBMC culture media after treating PBMCs isolated from healthy controls with vehicle (veh.) or cytomix-5 with indicated concentrations for 24 h.
Metabolite	veh_01	veh_02	veh_03	veh_04	0.1_01	0.1_02	0.1_03	0.1_04	1_01	1_02	1_03	1_04	10_01	10_02	10_03	10_04
1-Methyladenosine	0.000190237	0.000181541	0.000175822	0.000181291	0.000181359	0.000173768	0.000184239	0.000187062	0.000178639	0.000175425	0.000165262	0.000185744	0.000161183	0.000160864	0.00016776	0.000183122
1-Methylhistidine	0.00121984	0.00132416	0.0013272	0.00124	0.00145031	0.00148109	0.00138217	0.00139126	0.00143498	0.00132129	0.00145041	0.00134322	0.00139951	0.00137278	0.00142813	0.00138189
1-Methylnicotinamide	4.13175e-05	4.04107e-05	2.50918e-05	3.10398e-05	3.23077e-05	2.28425e-05	4.27438e-05	3.46676e-05	2.22973e-05	0.000777939	4.90981e-05	3.01153e-05	6.01869e-05	2.98131e-05	2.56512e-05	2.5755e-05
2,3-Pyridinedicarboxylic acid	0.00026323	0.000306888	0.000257701	0.000230777	0.000227282	0.000255209	0.000269627	0.000297516	0.000322511	0.000297585	0.000265716	0.000279707	0.000237418	0.000305849	0.000221062	0.000236525
2-Aminoadipic acid	0.000409064	0.000406361	0.000385285	0.00036715	0.000376066	0.000407318	0.00037566	0.000380842	0.000396274	0.000373456	0.000369381	0.000379946	0.000392669	0.000398607	0.000397627	0.000386971
2-Aminooctanoic acid	9.86819e-05	9.30019e-05	9.7846e-05	9.49281e-05	8.69605e-05	8.51129e-05	7.97309e-05	8.88464e-05	9.13136e-05	9.50639e-05	8.22347e-05	8.77763e-05	8.31218e-05	8.86126e-05	8.76875e-05	9.13771e-05
2'-Deoxyadenosine	2.11886e-05	2.46588e-05	2.11018e-05	2.19391e-05	2.40801e-05	2.17858e-05	2.89433e-05	2.62877e-05	3.08618e-05	2.77787e-05	2.53664e-05	2.92175e-05	2.64078e-05	2.92538e-05	2.21135e-05	3.05792e-05
Deoxycytidine	0.000266957	0.000241059	0.000241115	0.000220342	0.000264011	0.000280518	0.000219126	0.000247249	0.000273822	0.000253662	0.000289039	0.000276981	0.000181264	0.000215677	0.000205631	0.000233342
Indoleacrylic acid	3.55026e-05	1.47991e-05	1.24598e-05	1.24621e-05	1.23221e-05	1.56239e-05	1.44264e-05	1.10879e-05	1.46453e-05	1.27968e-05	1.32622e-05	1.13834e-05	1.22172e-05	1.36693e-05	1.21913e-05	9.63336e-06
3-Methyl-2-oxovaleric acid	0.000129207	0.000131928	0.000128385	0.000121961	0.000124615	0.000121593	0.000140632	0.000122163	0.000119481	0.000131676	0.000125344	0.000125354	0.000109153	0.000111695	0.000116711	0.000115968
3-Nitrotyrosine	0.000117143	0.000128602	0.000105095	0.000139009	0.000129166	0.000138356	0.00011926	0.000127067	0.000115609	0.000136541	0.0001095	0.000129846	0.000112172	0.000116615	0.000129996	0.000127552
3-Hydroxyanthranilate	3.92903e-05	4.47605e-05	3.24832e-05	6.44402e-05	5.29042e-05	0.000127849	0.000122595	0.000105493	0.000204967	0.000458196	0.000528613	0.000471969	0.00116061	0.00112521	0.00163644	0.00197334
Phenyllactic acid	1.1191e-05	1.05637e-05	1.17815e-05	1.12499e-05	1.08987e-05	1.03196e-05	1.16802e-05	1.09042e-05	1.11528e-05	9.08738e-06	9.98397e-06	1.10764e-05	1.22569e-05	1.11275e-05	1.12592e-05	1.27737e-05
4-Hydroxy-3-methoxyphenylglycol	1.36931e-05	1.52729e-05	1.15977e-05	1.2552e-05	1.25498e-05	1.30765e-05	1.73528e-05	1.46904e-05	1.2226e-05	1.61766e-05	1.3569e-05	2.40339e-05	1.222e-05	1.56549e-05	1.69126e-05	1.98728e-05
4-Hydroxybenzoic acid	8.23023e-05	9.19884e-05	8.57851e-05	7.79189e-05	0.000103808	0.000122192	8.25516e-05	0.000109772	0.000128564	8.43076e-05	9.0783e-05	0.000102176	9.59289e-05	9.19985e-05	9.41629e-05	9.93393e-05
4-Pyridoxic acid	0.000599601	0.000655253	0.000566555	0.000608713	0.000537987	0.000651887	0.000565695	0.000599449	0.000570361	0.000650777	0.000629204	0.000631489	0.000536394	0.000662515	0.000647895	0.000665531
5-Aminolevulinic acid	0.000565854	0.000649014	0.000587231	0.000631283	0.000776959	0.000651734	0.000670395	0.000591265	0.000648759	0.000767063	0.000827278	0.000806866	0.000651887	0.000796447	0.000698476	0.000774766
5-Hydroxyindoleacetic acid	0.000363414	0.000356733	0.000352377	0.000362184	0.00027516	0.000294705	0.00032323	0.000292685	0.00029261	0.00030364	0.000305733	0.000318114	0.000292322	0.00029737	0.000306665	0.000334844
5-Hydroxy-L-tryptophan	3.87089e-05	3.18144e-05	3.81831e-05	3.91127e-05	3.83803e-05	4.05838e-05	4.10154e-05	3.55264e-05	3.63589e-05	4.02382e-05	3.6029e-05	3.5437e-05	4.21092e-05	4.37064e-05	3.51623e-05	4.22119e-05
5-Hydroxylysine	3.18738e-05	3.36372e-05	3.51254e-05	3.37678e-05	4.16301e-05	4.00505e-05	3.35008e-05	3.4901e-05	3.39997e-05	3.64616e-05	3.61548e-05	2.98354e-05	3.38238e-05	3.29562e-05	3.2637e-05	3.25983e-05
7-Methylguanosine	0.000106895	0.00012558	0.000111818	9.80696e-05	0.000108844	0.0001013	9.72214e-05	0.000103772	8.12537e-05	8.76307e-05	0.000114925	7.65363e-05	0.000109572	0.000109179	9.96197e-05	0.000107252
Acetylcarnitine	0.00214929	0.00205299	0.00201567	0.00207143	0.00189419	0.00195035	0.00203392	0.00201312	0.00193451	0.0019349	0.00196042	0.00208122	0.00188637	0.00187471	0.00194733	0.00202376
Adenosine	0.000147477	0.000187998	0.000197181	0.000159768	0.00021846	0.00019418	0.00018431	0.00017969	0.000225882	0.00016767	0.000215003	0.000257568	0.000200127	0.000172102	0.000174557	0.000163779
Alanine/Sarcosine	0.00280583	0.00298699	0.00285825	0.00300682	0.0028764	0.00295758	0.00306444	0.00301607	0.00289529	0.0028828	0.00289727	0.0028724	0.00285136	0.0028961	0.00297374	0.00291408
AMP	7.4039e-05	6.61585e-05	7.04784e-05	7.19766e-05	6.7526e-05	6.32108e-05	5.78913e-05	6.98006e-05	6.43299e-05	7.42058e-05	6.97e-05	6.5668e-05	6.57263e-05	7.92488e-05	6.56304e-05	6.83295e-05
Anserine	3.11541e-05	2.75909e-05	3.82302e-05	2.47742e-05	3.91409e-05	4.4e-05	2.0927e-05	4.26622e-05	2.60644e-05	3.27014e-05	4.8959e-05	5.21804e-05	2.35305e-05	2.98757e-05	3.90582e-05	3.52209e-05
Anthranilate	2.86048e-05	2.57315e-05	2.11135e-05	2.96209e-05	2.54992e-05	2.42494e-05	2.38205e-05	2.60269e-05	3.37511e-05	2.67936e-05	3.408e-05	3.01516e-05	4.42996e-05	4.91375e-05	4.75388e-05	3.93425e-05
Arginine	0.0325329	0.0356187	0.0343996	0.0349027	0.0375862	0.0365203	0.0368457	0.0369695	0.0384232	0.0347369	0.0359211	0.0352409	0.0378625	0.034643	0.0362442	0.0350345
Argininosuccinic acid	4.82221e-05	4.97668e-05	4.78774e-05	4.92195e-05	5.40775e-05	5.02277e-05	3.49899e-05	5.02374e-05	5.77505e-05	4.8831e-05	5.44063e-05	5.05412e-05	5.10113e-05	5.09259e-05	4.93536e-05	4.05557e-05
Asparagine	0.0023499	0.0025393	0.00259801	0.00249722	0.00241165	0.00243338	0.00256104	0.00237109	0.0024526	0.00241168	0.00248775	0.00250213	0.00253705	0.00246466	0.00237145	0.00246822
Aspartic acid	0.00442004	0.00486626	0.00506351	0.00500345	0.00539606	0.00498264	0.00521485	0.00529093	0.00519964	0.00494049	0.00525522	0.0048186	0.00501754	0.00498298	0.00493506	0.00508998
Betaine	0.0158335	0.0174485	0.0164882	0.0170592	0.0166493	0.0182376	0.0171124	0.0168839	0.0167673	0.0165122	0.016522	0.0180598	0.0177269	0.0201073	0.0200073	0.0176171
Biotin	0.00244633	0.00238582	0.0023593	0.00235992	0.00221313	0.00214421	0.00224124	0.00225516	0.00210233	0.00215349	0.00217048	0.00220185	0.00210851	0.00221604	0.0020862	0.00217398
cAMP	4.92527e-06	6.32236e-06	5.52227e-06	6.42377e-06	1.0781e-05	6.05897e-06	6.18491e-06	5.68838e-06	7.93069e-06	5.22742e-06	4.78215e-06	1.04927e-05	7.97381e-06	6.71305e-06	4.84598e-06	6.90465e-06
Carbamoylphosphate	2.44104e-05	1.95201e-05	1.96883e-05	2.39757e-05	2.18458e-05	2.19e-05	2.07566e-05	1.92955e-05	2.27116e-05	2.34183e-05	2.16302e-05	2.23677e-05	1.53916e-05	2.46417e-05	1.76208e-05	2.18636e-05
Carnitine	0.00317853	0.00329599	0.00344566	0.00340339	0.00323655	0.0031709	0.00312715	0.00292641	0.00318337	0.00331631	0.00314227	0.00330984	0.00310025	0.00337891	0.00334831	0.00316612
12:0-Carnitine	9.94774e-06	6.41784e-06	7.55113e-06	6.08584e-06	6.88387e-06	5.20372e-06	6.32973e-06	8.01264e-06	5.09135e-06	6.23331e-06	7.47398e-06	8.38389e-06	8.49886e-06	9.4412e-06	7.94068e-06	8.15756e-06
14:0-Carnitine	6.56168e-06	7.28609e-06	7.05007e-06	7.35211e-06	7.40123e-06	8.03883e-06	7.27479e-06	7.25286e-06	7.50451e-06	7.1232e-06	7.8232e-06	7.59553e-06	0.000211192	8.94306e-06	9.5446e-06	8.57861e-06
16:0-Carnitine	6.05525e-05	4.13781e-05	3.27782e-05	3.96008e-05	1.71237e-05	2.69972e-05	3.04143e-05	3.84362e-05	1.96927e-05	4.43897e-05	2.75019e-05	3.45408e-05	3.24389e-05	2.13691e-05	3.60247e-05	5.425e-05
18:0-Carnitine	5.36757e-06	8.37757e-06	7.66797e-06	5.83481e-06	8.045e-06	7.31457e-06	4.65928e-06	4.44378e-06	4.30584e-06	5.43402e-06	6.37529e-06	3.89656e-06	6.57303e-06	5.97269e-06	3.71765e-06	3.82679e-06
3:0-Carnitine	0.00114231	0.0012607	0.00136653	0.00103279	0.00116513	0.000992604	0.00110513	0.000975844	0.00105508	0.00097416	0.00103942	0.00106095	0.0012028	0.000927093	0.000985622	0.00126656
5:0-Carnitine	0.000491504	0.00047519	0.000531152	0.000537629	0.000522655	0.00046114	0.000542308	0.000459271	0.000426162	0.000491173	0.000510914	0.000470407	0.000503908	0.000505694	0.000437113	0.000556805
6:0-Carnitine	0.000101611	9.11634e-05	8.74735e-05	8.72318e-05	9.52519e-05	8.50123e-05	8.6094e-05	8.85475e-05	8.55712e-05	8.47857e-05	8.83036e-05	0.000107432	8.59971e-05	9.02928e-05	8.77262e-05	0.000110004
8:0-Carnitine	4.06595e-05	4.68305e-05	4.39773e-05	3.83949e-05	3.73384e-05	3.61634e-05	3.61483e-05	4.34373e-05	3.60223e-05	4.6539e-05	3.94993e-05	4.46146e-05	4.52773e-05	4.12458e-05	4.3114e-05	4.39853e-05
Carnosine	8.49265e-05	8.62766e-05	8.03777e-05	8.18668e-05	7.80851e-05	8.76739e-05	7.374e-05	7.40181e-05	7.55996e-05	7.52419e-05	6.63154e-05	7.1606e-05	7.01611e-05	7.53716e-05	8.49571e-05	7.21001e-05
cGMP	3.54912e-06	4.68103e-06	5.31541e-06	3.91792e-06	5.15352e-06	2.19068e-06	5.11658e-06	4.30015e-06	4.83842e-06	3.74814e-06	5.90666e-06	5.12003e-06	4.92359e-06	4.21768e-06	3.68357e-06	3.43988e-06
Cholic acid	1.90298e-06	1.60692e-06	1.64215e-06	1.82042e-06	1.53132e-06	1.86959e-06	1.92566e-06	1.83436e-06	1.73616e-06	1.94949e-06	1.67465e-06	3.05402e-06	1.67946e-06	1.70137e-06	1.61425e-06	1.85066e-06
Choline	0.0162509	0.0162998	0.0155717	0.0161704	0.0162382	0.0159576	0.0161647	0.0157766	0.0160558	0.0165684	0.0161681	0.0172653	0.0161514	0.0155869	0.0160717	0.0162072
cis-Aconitic acid	0.000925048	0.000877389	0.000882875	0.000908551	0.000815383	0.000829586	0.000841035	0.000854836	0.000776838	0.000887956	0.000813001	0.000828038	0.000764852	0.000759347	0.000758876	0.000761349
Citrate	0.0887007	0.0637151	0.0633036	0.0762582	0.0511947	0.057522	0.0555339	0.0593263	0.0553564	0.0628622	0.0590174	0.0626634	0.0669668	0.0727124	0.0599426	0.0670173
Citrulline	0.00158318	0.00174365	0.00166999	0.00169038	0.00157062	0.00181953	0.00168361	0.00163293	0.00165633	0.0017798	0.00163581	0.00153715	0.00160458	0.00166673	0.00173095	0.00164285
Creatine	0.0101501	0.0104813	0.0104018	0.0101209	0.010177	0.0106426	0.0101572	0.0104539	0.0106304	0.010164	0.0108105	0.01038	0.0116112	0.0118348	0.010984	0.0112861
Creatinine	0.00370635	0.00400991	0.00420804	0.00439833	0.00455836	0.00455693	0.00450314	0.0044368	0.00466011	0.00447859	0.00437719	0.00409332	0.00420787	0.00434057	0.00439757	0.00407437
Cystathionine	0.00024	0.000250878	0.000253056	0.000250223	0.000281138	0.000287422	0.000275878	0.000258554	0.000270955	0.000268573	0.000270638	0.000250762	0.000289577	0.000265796	0.000257997	0.000268227
Cysteine	7.40776e-05	7.61256e-05	6.98077e-05	7.30759e-05	7.67489e-05	8.44318e-05	7.76893e-05	7.82082e-05	8.29414e-05	7.12627e-05	6.37563e-05	7.86219e-05	6.53123e-05	4.77535e-05	9.38667e-05	6.87555e-05
Cystine	0.0285488	0.0320178	0.0327169	0.0307587	0.0350466	0.0344721	0.0328982	0.0335064	0.0344266	0.0331202	0.0327603	0.0308943	0.0339562	0.0325933	0.0351501	0.0321568
Cytidine	0.000300355	0.0003149	0.000286595	0.000326954	0.00025855	0.000291529	0.000289182	0.000299925	0.000291007	0.00028938	0.000281385	0.000300931	0.000221411	0.000218314	0.000225667	0.000232482
dAMP	3.2048e-05	2.07009e-05	3.19981e-05	3.15511e-05	2.52176e-05	2.86964e-05	2.52303e-05	3.52282e-05	2.35336e-05	3.04534e-05	2.73061e-05	3.93245e-05	3.31134e-05	2.8804e-05	2.8144e-05	2.46644e-05
dCTP	2.38427e-06	3.32135e-06	4.29972e-06	3.14113e-06	2.64339e-06	3.11812e-06	2.81999e-06	2.7109e-06	4.53271e-06	2.08519e-06	2.53857e-06	3.65048e-06	2.99082e-06	2.99989e-06	2.42394e-06	2.91254e-06
Flavone	2.17928e-05	2.68813e-05	2.77366e-05	2.63933e-05	3.14523e-05	2.4255e-05	2.57724e-05	1.97424e-05	2.34972e-05	2.06944e-05	2.52876e-05	2.55115e-05	2.41944e-05	2.89668e-05	2.60789e-05	2.98656e-05
Folic acid	0.000207554	0.000217587	0.000187091	0.000201127	0.000154467	0.000150426	0.000178282	0.000185064	0.00019106	0.000192511	0.000163826	0.000207716	0.000147892	0.000163958	0.000168958	0.000180868
Fumaric acid	3.46106e-05	3.83711e-05	2.73135e-05	3.37485e-05	3.34819e-05	3.77252e-05	3.26661e-05	3.2286e-05	3.01686e-05	3.4022e-05	2.83572e-05	5.48829e-05	2.96871e-05	3.86206e-05	3.16382e-05	3.10285e-05
G6P-F6P	9.19129e-05	0.000103375	8.66466e-05	8.86894e-05	7.42492e-05	8.87057e-05	8.97551e-05	0.000104827	9.20735e-05	7.75372e-05	9.11405e-05	9.85591e-05	9.12051e-05	9.36556e-05	0.000108622	0.00010507
Gluconic acid	0.000233998	0.00025048	0.000235553	0.000257611	0.000250741	0.000233563	0.000243967	0.000317135	0.000254936	0.00026055	0.000216121	0.000209784	0.000231818	0.000251823	0.000247211	0.000233354
Glucosamine	7.59983e-05	7.44034e-05	7.72879e-05	6.5782e-05	6.87058e-05	6.00619e-05	7.22334e-05	0.00010171	7.0719e-05	7.01186e-05	6.45546e-05	0.0001299	7.22783e-05	7.34915e-05	7.05782e-05	7.32078e-05
Glucose/Fructose	5.53162e-05	0.000110694	0.000122268	0.000155869	0.000153247	0.000115349	0.000109894	9.64914e-05	0.000169302	7.92744e-05	0.000118908	0.000134032	9.0821e-05	0.000121557	0.000148717	0.000114856
Glucuronic acid	4.71342e-05	3.89496e-05	3.55883e-05	3.87196e-05	4.26628e-05	3.81389e-05	4.33044e-05	4.64341e-05	3.42938e-05	3.64848e-05	4.4456e-05	3.41969e-05	4.38182e-05	3.69584e-05	4.45555e-05	2.91066e-05
Glutamate	0.00167012	0.00210468	0.00215282	0.00192555	0.0030196	0.00258444	0.00265013	0.0027122	0.00297825	0.00205225	0.00252324	0.00226274	0.0025162	0.00206785	0.00252384	0.00200714
Glutamine	0.0759573	0.0824555	0.0835985	0.0795855	0.0901189	0.0851015	0.0890155	0.0831991	0.0799202	0.0851612	0.0828814	0.0833628	0.0857557	0.0832234	0.0886009	0.0806788
Glyceric acid	6.52251e-05	9.56044e-05	9.54694e-05	9.71257e-05	0.000101188	9.60095e-05	8.78459e-05	8.55427e-05	8.51971e-05	8.5825e-05	9.13737e-05	9.3573e-05	7.84306e-05	7.74964e-05	6.52162e-05	6.88131e-05
Glycerophosphocholine	0.00344717	0.00319261	0.00326388	0.00357422	0.00331133	0.00361206	0.00410314	0.00365548	0.00352909	0.00364185	0.00311823	0.00403709	0.00324466	0.00363397	0.00340779	0.00327438
Glycine	0.000499926	0.000357015	0.000347088	0.000376255	0.00034657	0.000348687	0.00038378	0.000452143	0.000350906	0.000341226	0.000354185	0.00063994	0.00035953	0.000378813	0.000329267	0.000330536
Glycochenodeoxycholate	0.000174828	0.000263966	0.000198115	0.000235414	0.000121706	0.000219115	0.000261912	0.000205018	0.000161949	0.000194361	0.000142318	0.000215452	0.000139746	0.000202061	0.000324098	0.00020174
Glycocholic acid	0.000171545	0.000265675	0.000195833	0.000195515	0.00017658	0.000194429	0.000146221	0.00025986	0.000243794	0.000182311	0.000208532	0.000171411	0.000221442	0.000107283	0.00020493	0.000151939
Glyoxylate	4.52637e-06	1.16002e-05	7.83137e-06	9.63516e-06	1.46385e-05	1.24075e-05	1.49993e-05	1.07193e-05	1.45346e-05	7.24788e-06	1.7416e-05	9.50112e-06	1.21084e-05	1.08918e-05	1.43687e-05	1.03136e-05
GMP	0.000102135	6.46192e-05	7.6824e-05	7.35036e-05	6.12065e-05	7.54845e-05	7.01342e-05	7.61198e-05	7.77793e-05	9.14109e-05	6.90934e-05	9.03848e-05	6.47501e-05	7.3721e-05	7.02893e-05	8.18352e-05
Guanine	6.00984e-05	7.35794e-05	6.03398e-05	6.27231e-05	6.57712e-05	7.05299e-05	6.86404e-05	7.05532e-05	6.71608e-05	6.58696e-05	6.22117e-05	8.25672e-05	7.53332e-05	7.45244e-05	6.16436e-05	0.000154615
Guanosine	2.17326e-05	1.3636e-05	1.42236e-05	2.06401e-05	1.64452e-05	1.9884e-05	1.8611e-05	1.75798e-05	1.77241e-05	2.12464e-05	1.71626e-05	3.56424e-05	1.52573e-05	2.0617e-05	1.61883e-05	1.59951e-05
Histidine	0.00596955	0.00620926	0.00629448	0.00629673	0.00669159	0.00701271	0.00678054	0.00683244	0.0068042	0.0067496	0.0066381	0.00643854	0.00648805	0.00651144	0.0067314	0.00626557
Homocysteine	0.00057046	0.000588851	0.000616023	0.000479563	0.000348256	0.000336783	0.000327418	0.000318734	0.000284647	0.000282781	0.000302276	0.000278294	0.000295713	0.000274518	0.000298712	0.000288589
Homoserine	0.00864603	0.00931001	0.00937654	0.00912916	0.0107243	0.0104072	0.00965597	0.0105001	0.0106411	0.0101784	0.00963948	0.00955572	0.0101897	0.00968183	0.0106247	0.00966343
Hydroxyglutaric acid	9.82448e-05	0.000102146	9.70269e-05	9.20836e-05	8.59964e-05	9.5548e-05	9.49301e-05	9.56556e-05	8.81076e-05	0.000101417	0.000101859	9.8717e-05	9.32357e-05	8.5895e-05	8.93126e-05	9.00802e-05
Hydroxyproline	0.0300037	0.03265	0.0342218	0.029537	0.0369447	0.0344968	0.034376	0.0364165	0.0365774	0.0345474	0.0346146	0.0334121	0.0352988	0.0348362	0.0344576	0.0329414
Hypoxanthine	0.00573658	0.00571912	0.00564221	0.00575383	0.0054326	0.00539573	0.00564118	0.00554128	0.00539461	0.00550239	0.00551712	0.00537513	0.00509594	0.00530996	0.00528704	0.00550891
Imidazoleacetic acid	0.0140965	0.0150318	0.0151885	0.0149416	0.0165822	0.0158886	0.0146715	0.0157228	0.0155893	0.0156505	0.0160588	0.0149031	0.0146194	0.0134078	0.0152702	0.0156544
Indole-3-carboxylic acid	1.5062e-05	1.44265e-05	1.39125e-05	1.44304e-05	1.52624e-05	1.59678e-05	1.44258e-05	1.55528e-05	1.48722e-05	1.57972e-05	1.46139e-05	2.56889e-05	1.5493e-05	1.40292e-05	1.30815e-05	1.64778e-05
Inosine	0.000235381	0.00020491	0.00018602	0.000311898	0.000202068	0.000302394	0.000270229	0.000189889	0.000243258	0.000294608	0.000194179	0.000351583	0.00014932	0.000261734	0.000233945	0.000154567
Inositol	0.000206203	0.000243452	0.000228943	0.000246844	0.000261959	0.000265461	0.000244996	0.000248092	0.000266419	0.000248371	0.000240679	0.000263597	0.000261841	0.000254931	0.000258549	0.000248651
Isocitrate	0.000661869	0.000645002	0.000683829	0.000674863	0.000549664	0.00061856	0.00061803	0.000647117	0.000619193	0.000633652	0.000685366	0.000547495	0.000632333	0.000595078	0.000654728	0.000651399
Isoleucine	0.149211	0.147899	0.144695	0.149257	0.145112	0.145609	0.146119	0.144877	0.147781	0.148728	0.142419	0.148498	0.143089	0.145536	0.146065	0.145155
Kynurenic acid	0.000163738	0.000150209	0.000150611	0.000168325	0.000136347	0.000138262	0.000144597	0.000142233	0.000132164	0.000152284	0.000142941	0.000161046	0.000144545	0.000143988	0.000145355	0.00016193
Kynurenine	0.00108139	0.00103994	0.000954958	0.00102508	0.00103605	0.000992179	0.0010313	0.00103465	0.00106412	0.00117238	0.00116043	0.00113641	0.00157784	0.00159573	0.0015982	0.00165671
Lactic acid	0.00725	0.00750552	0.00741622	0.0072511	0.00719053	0.0073609	0.00736702	0.00739736	0.00704661	0.00722851	0.00726776	0.0072315	0.00673178	0.00703574	0.00724294	0.00716847
Leucine	0.159562	0.162806	0.161991	0.160994	0.158156	0.155255	0.159186	0.157709	0.159066	0.157899	0.156387	0.157051	0.157732	0.156532	0.157571	0.158788
Lysine	0.00802997	0.0081368	0.00809147	0.00834085	0.00880913	0.00923447	0.00858821	0.00894205	0.00887018	0.00842675	0.00890165	0.00839272	0.00841643	0.00861588	0.00859907	0.00829167
malate	0.000424851	0.000442482	0.000428873	0.000373357	0.000374119	0.000385713	0.000411531	0.000445232	0.000418948	0.00038221	0.000380768	0.000397641	0.000409983	0.000379971	0.000345679	0.000416938
Methionine	0.0146068	0.0127165	0.012664	0.0138816	0.0122668	0.0126955	0.0138701	0.0130445	0.0135494	0.0135583	0.012126	0.0136754	0.0120707	0.0120741	0.0135546	0.0140308
Methionine sulfoxide	0.00170931	0.00170526	0.00176365	0.00187078	0.00184221	0.0019677	0.0017871	0.00186323	0.00188996	0.00199435	0.00191368	0.00177136	0.00190422	0.00204177	0.00191977	0.00180721
Mevalonic acid	0.00011162	0.000103049	8.037e-05	9.65293e-05	7.67208e-05	0.000114959	9.64084e-05	0.000103309	7.83658e-05	0.000114066	0.000106782	0.000107826	9.03767e-05	0.000109733	0.000113247	0.000114566
Dimethylglycine	0.00387021	0.00400574	0.00413805	0.00387653	0.00381633	0.00369383	0.00398168	0.00389762	0.00398216	0.0036102	0.00365297	0.0038545	0.00385056	0.00383263	0.00376973	0.00381007
N-Acetyl-aspartic acid	0.000338414	0.000328297	0.000320095	0.000344789	0.000350888	0.000372718	0.000325691	0.000341456	0.000332328	0.000374712	0.00036059	0.000308611	0.000337782	0.000315406	0.000333168	0.000351542
N-Acetyl-L-alanine	0.000140333	0.000145748	0.000153686	0.000142691	0.000144509	0.000138099	0.000138611	0.000138963	0.000131552	0.000143656	0.000136573	0.000143536	0.000131054	0.000133782	0.00013184	0.000135461
N-Acetyl-L-glutamine	0.00569538	0.005822	0.00555023	0.00615707	0.00574028	0.006868	0.00552688	0.00569571	0.00610087	0.00665043	0.00647262	0.00608674	0.00584883	0.00665437	0.00624199	0.00566482
NAD	9.76765e-05	8.42226e-05	8.31616e-05	0.000111226	6.94668e-05	8.15405e-05	8.13018e-05	8.84943e-05	7.03924e-05	9.8287e-05	8.72365e-05	8.91044e-05	9.04451e-05	8.59519e-05	8.24156e-05	9.71396e-05
Neopterin	1.68177e-05	1.5171e-05	1.73915e-05	1.86749e-05	1.61092e-05	1.65366e-05	1.63016e-05	1.77238e-05	1.39509e-05	1.79377e-05	2.00963e-05	1.90455e-05	2.00258e-05	2.04858e-05	2.1368e-05	2.45703e-05
Nicotinamide	0.00699985	0.007063	0.00690177	0.00696059	0.00668051	0.00641441	0.00678516	0.0067602	0.00676444	0.00667681	0.00677622	0.00673529	0.0065818	0.00656815	0.00649266	0.00701203
nicotinate	0.000188647	0.000170686	0.000176988	0.000190215	0.000157178	0.000161878	0.000150441	0.000193443	0.000145481	0.000166303	0.000145057	0.000279155	0.000180677	0.000172771	0.000153968	0.000186969
N-Methyl-L-arginine	0.000145124	0.000140233	0.000138781	0.000160971	0.000172824	0.000169602	0.000170397	0.000180822	0.00017272	0.000141267	0.000155794	0.000161475	0.000171281	0.000150632	0.000142889	0.000165402
NMN	1.12735e-05	7.21102e-06	9.25808e-06	1.0586e-05	9.614e-06	7.09234e-06	8.69449e-06	7.40825e-06	7.60262e-06	9.89399e-06	9.12407e-06	1.2473e-05	6.94921e-06	8.57547e-06	6.83503e-06	1.01231e-05
Ornithine	0.00145085	0.00135413	0.0015494	0.00155451	0.00160764	0.00165485	0.00136254	0.00140017	0.00145292	0.00141009	0.00160235	0.00154711	0.00134482	0.0015372	0.00134341	0.00144096
Orotic acid	5.45204e-05	4.87522e-05	4.4806e-05	3.46027e-05	5.29269e-05	6.06374e-05	4.90668e-05	0.000117782	3.71588e-05	3.94687e-05	5.79453e-05	5.83832e-05	3.94908e-05	4.85237e-05	3.50046e-05	5.55025e-05
Oxaloacetate	0.000144404	0.000152897	0.000149187	0.00017377	0.000149872	0.000174015	0.000195766	0.000152728	0.000157664	0.000167952	0.000205842	0.000210348	0.000190007	0.00025452	0.000141327	0.000187186
Pantothenic acid	0.000926569	0.000774119	0.000888974	0.00086	0.000839601	0.000815425	0.000815276	0.000871147	0.000853122	0.000788408	0.000813824	0.000807835	0.000797212	0.000819115	0.000784717	0.000879371
Phenylalanine	0.101953	0.107378	0.110053	0.104203	0.114769	0.112643	0.108471	0.112586	0.114679	0.108659	0.117746	0.113865	0.112967	0.107571	0.106295	0.108954
Phosphocholine	9.34806e-05	6.79775e-05	8.12649e-05	7.90125e-05	6.47541e-05	7.79073e-05	9.49233e-05	8.45862e-05	6.85066e-05	6.13798e-05	7.41677e-05	0.0001131	6.94551e-05	7.20627e-05	7.92631e-05	8.83749e-05
Phospho-L-serine	3.96089e-05	3.58967e-05	3.54825e-05	2.81923e-05	2.57466e-05	2.52604e-05	3.2275e-05	2.96517e-05	2.75248e-05	3.07043e-05	2.71751e-05	2.26105e-05	2.71014e-05	2.78208e-05	3.18275e-05	2.68875e-05
Proline	0.060192	0.0593864	0.0605762	0.057402	0.0600131	0.0605256	0.0609591	0.0594195	0.0579298	0.058513	0.0634674	0.0580988	0.0588645	0.0600498	0.0595435	0.0615742
Propionylcholine	0.000221804	0.00125158	0.000495	0.00109974	0.000170883	0.000989535	0.000580681	0.00042417	0.000385325	0.0002527	0.00178739	0.000201349	0.000205479	9.55867e-05	0.000370192	0.000537378
Purine	0.000235874	0.000223774	0.000245947	0.000228523	0.000219545	0.000226074	0.000229435	0.000222526	0.000223428	0.000229679	0.000215582	0.000233955	0.000231043	0.000229197	0.00022295	0.000233804
Pyridoxamine	0.000749741	0.000774662	0.000914946	0.000756309	0.000961391	0.000945876	0.000905086	0.000910683	0.000878217	0.000783608	0.000827656	0.000834806	0.000914996	0.000930435	0.000995197	0.000864583
Pyridoxine	0.0109341	0.0112427	0.0113351	0.0108967	0.0109526	0.0109103	0.0110437	0.0110977	0.0112367	0.0108733	0.0111662	0.0109036	0.010712	0.0108087	0.0107375	0.0113392
Pyroglutamic acid	0.00149715	0.00159039	0.00153052	0.00150236	0.00151567	0.00150675	0.00153538	0.00157018	0.00151838	0.00150726	0.00155218	0.00152369	0.00149447	0.0015084	0.00148673	0.00151489
Pyruvate	6.40393e-05	5.69548e-05	5.05388e-05	5.82983e-05	6.71968e-05	6.96654e-05	6.12886e-05	5.7422e-05	5.96828e-05	7.34168e-05	5.59796e-05	5.78507e-05	6.30891e-05	5.69629e-05	6.0888e-05	4.95682e-05
Riboflavin	0.000258412	0.000248917	0.000266949	0.000257294	0.000203045	0.000215185	0.000235848	0.000218814	0.000209208	0.000210712	0.000227274	0.00023369	0.000220634	0.000209643	0.000220156	0.000232612
Ribose 5-phosphate	9.16069e-05	0.000112469	6.98714e-05	9.47435e-05	0.000124148	0.000114656	0.000114131	0.000122694	0.000103481	8.94489e-05	0.000136962	0.000127102	8.44714e-05	0.000114927	8.62148e-05	0.000110937
S-Adenosylhomocysteine	3.69114e-06	3.92452e-06	3.93942e-06	3.77876e-06	4.16506e-06	3.8084e-06	4.35803e-06	4.02062e-06	3.29116e-06	4.09972e-06	3.43712e-06	3.08145e-06	4.37233e-06	3.10534e-06	3.16823e-06	3.14951e-06
SDMA-ADMA	0.000192453	0.000204381	0.000197689	0.000192115	0.000182141	0.000177748	0.000155369	0.000180002	0.000174965	0.000176918	0.000184793	0.000194244	0.000232181	0.000245089	0.000241801	0.000238865
Serine	0.00173141	0.00182608	0.00177209	0.00187163	0.00181993	0.00182987	0.00192117	0.00196377	0.00194309	0.00189545	0.00176234	0.00177231	0.00182728	0.00177628	0.0017755	0.00186696
Serotonin	7.69029e-05	7.45218e-05	7.99298e-05	7.21528e-05	6.15488e-05	6.71364e-05	5.44617e-05	7.15916e-05	6.08413e-05	6.48256e-05	6.75324e-05	4.81621e-05	8.69416e-05	7.40553e-05	7.88975e-05	8.55903e-05
S-Methyl-5'-thioadenosine	2.26494e-05	2.61825e-05	2.24466e-05	2.03069e-05	2.89415e-05	2.12733e-05	2.41879e-05	2.48868e-05	2.60175e-05	2.23686e-05	2.53873e-05	2.75358e-05	2.58915e-05	2.21702e-05	2.86508e-05	2.62535e-05
Glycerol 3-phosphate	5.90906e-05	7.72265e-05	6.40831e-05	6.83195e-05	7.3696e-05	8.34379e-05	7.25011e-05	7.94518e-05	9.09025e-05	8.40121e-05	6.60119e-05	8.8037e-05	7.19139e-05	5.80292e-05	6.52689e-05	6.22123e-05
Sorbitol	2.90536e-05	3.25587e-05	3.03328e-05	3.27158e-05	4.84734e-05	4.22129e-05	3.8755e-05	3.49599e-05	4.46622e-05	3.73639e-05	3.83586e-05	3.31122e-05	7.09011e-05	5.63768e-05	6.23095e-05	5.54279e-05
Succinate	0.00288504	0.00284371	0.00285345	0.00287561	0.00257664	0.00271227	0.00271823	0.00278356	0.0026582	0.00270835	0.0026274	0.00273548	0.00256527	0.00265098	0.00269834	0.00288674
Taurine	0.0015874	0.00167964	0.00184703	0.00168283	0.00206758	0.00206951	0.00202139	0.00216717	0.00219338	0.00192541	0.0019945	0.00198306	0.00177347	0.0016001	0.00185401	0.00165167
Taurochenodeoxycholate	3.4173e-05	7.13121e-06	1.05415e-05	1.85446e-05	6.91024e-06	7.42546e-06	1.14711e-05	1.38286e-05	7.54241e-06	9.62746e-06	5.71378e-06	5.9336e-06	1.15815e-05	9.13201e-06	9.62664e-06	7.00848e-06
Taurocholic acid	4.41323e-05	5.17814e-05	6.20468e-05	5.48155e-05	3.3839e-05	5.44187e-05	7.74271e-05	7.29978e-05	4.08532e-05	5.72471e-05	4.97281e-05	4.53003e-05	5.01907e-05	5.05776e-05	4.91069e-05	4.56629e-05
Thiamine	0.000414748	0.000401293	0.000368451	0.000465512	0.000364515	0.000342277	0.000362966	0.00053218	0.000427758	0.000438014	0.000306277	0.000342817	0.000484911	0.000543673	0.000547502	0.000492861
Trehalose	3.98946e-06	5.96772e-06	8.13299e-07	4.85321e-06	1.02686e-05	1.04889e-05	6.48567e-06	1.16636e-05	3.78873e-05	4.52027e-05	4.56247e-05	4.67345e-05	0.000363643	0.000357843	0.000338238	0.000329096
Trimethylamine N-oxide	0.000361639	0.000288989	0.000279475	0.00037333	0.000248088	0.000339791	0.000305649	0.000308067	0.000340194	0.000367305	0.000379526	0.000266518	0.000290951	0.000333578	0.000296502	0.000277377
Tryptophan	0.0261635	0.0253733	0.0265817	0.0254549	0.0239054	0.0252464	0.0251179	0.0253588	0.024368	0.0244659	0.0250808	0.0250437	0.022064	0.0223117	0.0222297	0.0222993
Tyrosine	0.0322721	0.0316403	0.0306732	0.0317885	0.0287994	0.0289918	0.0310577	0.0295687	0.0299898	0.0304589	0.0295643	0.0304128	0.0286441	0.0304214	0.0292211	0.0322007
UMP	2.86663e-05	1.39016e-05	1.83888e-05	2.13595e-05	1.82386e-05	2.5227e-05	1.89975e-05	2.25966e-05	2.19111e-05	2.80025e-05	2.18739e-05	2.24001e-05	2.04009e-05	1.52569e-05	1.10514e-05	1.17893e-05
Uracil	7.25786e-05	7.50467e-05	7.21127e-05	6.94396e-05	6.8902e-05	6.71517e-05	6.53665e-05	6.4811e-05	7.69302e-05	7.31303e-05	6.67703e-05	6.76605e-05	7.44666e-05	7.04363e-05	7.16207e-05	7.42434e-05
Urea	0.00108151	0.00113699	0.00111097	0.00116004	0.00112432	0.00118846	0.00114763	0.00116542	0.00115256	0.00109121	0.00114223	0.00120722	0.00120064	0.00113678	0.00108991	0.00115384
Uridine	0.000130165	0.000130498	0.00015026	0.00012833	0.000133243	0.000146945	0.000135297	0.00015308	0.000132084	0.00013254	0.000132443	0.000143093	0.000146022	0.000137078	0.000136339	0.000123247
Valine/Norvaline	0.0203308	0.0187129	0.0190485	0.0190351	0.0173625	0.0184497	0.0186926	0.0181831	0.0181425	0.0187749	0.0177186	0.0188528	0.0172874	0.017554	0.0183712	0.0185796
Vitamin B12	4.88483e-05	4.61429e-05	4.33035e-05	5.46293e-05	4.15498e-05	4.92173e-05	4.88055e-05	4.92774e-05	3.75009e-05	5.30494e-05	4.68108e-05	4.08478e-05	5.04365e-05	4.45636e-05	4.23752e-05	4.95497e-05
Xanthine	0.000759206	0.000767563	0.000735093	0.000764362	0.00069148	0.000687068	0.000736111	0.000724776	0.000709975	0.000731898	0.000700807	0.000769347	0.000678853	0.000748066	0.000706285	0.000709415
Xanthosine	0.000183629	0.000182	0.000190064	0.000174253	0.00017788	0.000178446	0.00017585	0.000172389	0.000156829	0.00017059	0.000182016	0.000133839	0.000189142	0.000192245	0.000176379	0.000183065
Xanthurenic acid	6.36432e-05	6.37099e-05	6.73023e-05	6.81837e-05	6.23295e-05	6.24808e-05	6.53338e-05	6.61252e-05	6.40902e-05	5.8089e-05	6.66872e-05	6.08885e-05	6.39805e-05	5.99576e-05	6.00735e-05	6.09614e-05
Galactose 1-phosphate	0.0001964	0.000262953	0.000238087	0.000196551	0.000131857	0.000223205	0.000172907	0.000284298	0.000177863	0.000196536	0.000242023	0.000165237	0.000207286	0.000248478	0.00018166	0.000236147
alpha-Ketoglutaric acid	0.000233249	0.000220284	0.000229942	0.000215744	0.000235576	0.000234279	0.000223049	0.000231229	0.000210641	0.000218966	0.000210758	0.000206111	0.000210843	0.000197841	0.000196034	0.000206604
alpha-ketoisovaleric acid	4.56772e-05	4.96744e-05	5.13461e-05	5.21703e-05	5.72728e-05	5.08729e-05	4.55102e-05	4.85908e-05	4.73152e-05	4.9583e-05	4.49253e-05	4.70026e-05	4.60719e-05	4.98924e-05	3.99598e-05	4.66698e-05
γ-Aminobutyric acid	1.6382e-05	1.12238e-05	1.48257e-05	1.35298e-05	9.69122e-06	1.98508e-05	1.52642e-05	1.6232e-05	1.40417e-05	1.61532e-05	2.08851e-05	2.22652e-05	2.04998e-05	2.13985e-05	1.64495e-05	1.91144e-05
