# Supplementary material for: Integrated cytokine and metabolite analysis reveals immunometabolic reprogramming in COVID-19 patients with therapeutic implications
Source: Nat Commun. 2021 Mar 12;12:1618. doi: 10.1038/s41467-021-21907-9 (PMC7955129; doi:10.1038/s41467-021-21907-9)
Supplement: Supplementary file 7 — Supplementary Data 4 [file 41467_2021_21907_MOESM7_ESM.xlsx]

## Sheet: COVID-19 and healthy controls
Cytokine data of serum from 44 COVID-19 patients (23 severe patients, 14 mild patients, and 7 follow-up patients) and 17 healthy controls.
Patient	PatientID	Type	IgG	IgM	IL-1β	IL-1RA	IL-2	IL-4	IL-5	IL-6	IL-7	IL-8	IL-9	IL-10	IL-12 (p70)	IL-13	IL-15	IL-17	Eotaxin	FGF-basic	G-CSF	GM-CSF	IFN-γ	IP-10	MCP-1	MIP-1α	PDGF-bb	MIP-1β	RANTES	TNF-α	VEGF	CTACK	GRO-α	HGF	IFN-α2	IL-1α	IL-2RA	IL-3	IL-12 (p40)	IL-16	IL-18	LIF	MCP-3	M-CSF	MIF	MIG	b-NGF	SCF	SCGF-β
S001	SX104	Severe patients	77.231	2.87	2.07	270.88	0.32	11.79	0.93	8.27	46.77	11.3	273.87	2.31	2.23	10.16	319.08	4.59	12.84	52.31	37.08	7.18	26.01	674.44	238.47	3.99	2940.57	204.15	5994.42	53.59	456.75	2105.36	503.7	987.28	4.67	14.2	147.22	0.25	2.16	137.61	126.47	35.31	4.77	52.88	1798.29	205.27	7.23	189.71	371603
S002	SX26	Severe patients	0.933	0.482	0.5	111.46	0.32	9.15	0.93	59.53	54.93	27.25	293.57	172.26	25.7	2.83	26.36	8.7	5.54	39.92	763.78	0.02	47.86	16543.5	212.81	15.82	2281.74	227.06	5685.12	77.73	20.69	1557.84	723.83	1523.52	9.37	15.39	409.08	0.001	2.16	46.39	322.17	35.31	6.43	320.42	835.08	1362.03	6.03	207.17	114127
S003	SX103	Severe patients	3.091	4.008	2.31	629.58	6.21	18.87	0.93	46.29	53.33	27.88	332.57	7.52	3.78	3.97	200.8	16.48	53.15	62.67	141.84	3.24	33.52	12317.2	172.08	6.21	6958.61	246.23	12065.3	103.35	380.51	3661.57	695.87	1323.71	14.41	22.6	163.8	0.34	2.16	168.85	154.3	98.44	14.41	111.29	1538.84	2468.67	7.95	194.79	493493
S004	SX106	Severe patients	29.264	82.047	66.18	4064.87	297.53	18.87	222.25	4.37	53.33	44.33	1428.17	22.29	188.61	13.41	278.52	15.21	53.15	251.97	381.9	9.1	90.09	2535.55	517.66	7.82	3803.65	415.62	4273.35	106.99	523.21	2658.86	562.54	1312.56	63.59	23.81	226.78	8.37	2.16	219.44	215.45	163.24	11.83	49.14	6540.86	1352.67	9.82	894.85	318376
S005	SX110	Severe patients	27.511	20.625	4.56	278.13	7.13	17.76	0.93	8.8	102.33	46.17	377.28	16.71	4.76	43.06	884.1	10.68	31.08	62.67	410.19	7.84	75.99	5709.28	496.66	7.55	9191.39	282.03	15605.9	104.26	1369.28	2677.35	879.92	1445.97	17.76	27.47	438.45	0.82	2.16	117.22	386.54	91.91	31.7	61.11	1805.57	1411.7	8.89	202.11	136094
S006	SX114	Severe patients	72.264	1.787	1.32	6.87	0.32	5.43	0.93	1.94	39.93	19.25	313.82	4.98	1.07	1.73	120.69	7.35	9.4	39.92	99.33	0.02	23.59	458.04	65.34	4.2	3122.97	226.36	6454.95	59.2	560.59	712.27	634.25	5304.74	6.39	13.01	127.08	0.74	2.16	81.23	234.39	0.26	4.32	22.89	1443.03	69.83	4.55	177.83	116459
S007	SX155	Severe patients	0.364	0.742	2.78	1317.53	0.32	14.27	0.93	28.29	20.84	21.83	239.04	7.02	18.56	3.12	26.36	1.66	18.29	46.45	72.31	0.02	24.07	11017.7	222.09	6.21	1958.57	197.42	5841.01	68.49	20.69	2712.47	385.63	1541.96	14.41	6.03	112.11	0.02	2.16	112.57	262.17	0.26	20.78	81.59	694.55	817.86	0.53	37.77	346198
S008	W48	Severe patients	6.405	1.012	10.12	821.22	0.32	13.05	0.93	22.3	96.99	32.9	280.22	10.97	9.27	23.46	26.36	11.34	21.14	61.05	113.92	2.04	14.96	473.67	298.72	8.53	2791.92	252.07	7425.61	103.35	544.69	2127.78	655.38	1054.96	10.72	22.6	157.85	0.5	2.16	174.16	164.79	75.17	6.03	52.88	2986.08	506.34	7.71	235.16	388391
S009	W57	Severe patients	7.389	18.28	3.01	1816.42	15.34	13.66	0.93	28.39	34.56	61.34	288.66	14.81	0.04	6.42	26.36	7.35	29.85	68.86	268.34	5.8	59.1	2041.11	367.27	6.82	1196.44	227.06	4914.23	127.78	284.84	2228.5	519.71	1945.18	12	22.6	389.43	0.5	110.76	225.08	195.96	64.8	8.71	80.85	1561.07	1214.2	6.51	115.14	470228
S010	W59	Severe patients	4.86	3.188	1.32	1322.68	0.32	12.43	0.93	32.49	43.39	33.21	301.27	9.01	2.76	1.57	26.36	5.29	32	44.36	178.32	0.02	41.67	1773.69	1153.79	14.42	3801.54	268.56	11864	103.35	20.69	2292.72	526.84	2481.93	8.66	17.78	64.31	0.02	2.16	230.34	110.3	39.2	8.34	65.58	2037.52	288.82	4.05	123.31	404033
S011	SX145	Severe patients	55.371	17.215	8.46	414.23	3.33	19.42	83.54	8.8	50.08	20.86	349.14	9.5	1.67	50.4	691.33	44.51	43.25	55.94	207.03	10.29	49.17	974.48	151.5	4.73	6091.44	265.55	9804.85	85.09	20.69	2766.06	794.64	1122.43	14.99	23.81	207.49	0.66	70.86	148.69	102.16	75.17	4.98	37.86	3245.16	294.2	10.28	183.49	444594
S012	SX37	Severe patients	14.238	2.216	2.78	136.67	5.28	13.05	0.93	19.81	78.99	34.46	234.02	7.02	0.04	8.69	897.85	8.03	8.9	52.31	327.32	2.79	29.8	760.08	149.76	5.63	12764.9	199.77	10299.8	60.13	622.67	1556.88	806.22	1659.71	9.37	18.98	256.08	0.13	2.16	35.44	139.48	46.76	5.2	138.37	2782.21	773.64	5.29	198.17	85442.8
S013	SX34	Severe patients	27.979	5.048	1.82	232.39	5.28	9.83	0.93	21.4	86.05	14.66	277.4	16.71	1.67	1.22	897.85	10.03	2.38	48.47	265.34	1.49	14.96	2223.01	146.92	2.78	9658.21	205.17	11734.1	62.92	787.83	1552.11	785.86	1227	9.37	11.83	206.85	0.42	0.58	51.37	143.19	27.29	3.4	108.14	3856.44	781.07	6.03	178.96	88403.5
S014	SX2	Severe patients	16.736	3.303	11.36	198.07	0.32	12.43	0.93	10.06	28.92	7.86	334.64	2.86	0.04	37.39	26.36	5.99	27.07	39.92	117.49	15.83	48.73	1263.27	195.57	3.85	2453.21	235.55	6782.28	70.34	479.27	1978.01	366.12	694.9	10.72	17.78	178.91	0.02	2.16	114.12	137	27.29	3.4	50.64	1616.31	422.56	1.41	190.27	378280
S015	SX105	Severe patients	2.171	0.279	3.35	486.52	0.32	15.46	0.93	54.55	186.2	18.6	253.32	6	1.67	7.39	26.36	4.59	31.08	44.36	72.31	4.69	42.11	5740.01	250.29	4.2	2194.53	169.57	2871.11	61.99	167.15	1915.07	353.92	1810.02	10.72	20.18	231.9	0.17	2.16	210.03	148.44	43.01	3.87	87.17	1494.88	613.69	4.05	198.17	391880
S016	SX119	Severe patients	132.867	9.066	2.54	248.28	18.61	17.76	49.97	18.02	73.21	49.83	201.45	9.01	0.41	2.83	820.53	8.03	12.19	55.94	410.19	5.62	32.59	3699.2	76.96	7.6	5169.99	170.5	2200.49	58.26	1771.56	3195.46	790.75	1357.1	7.93	29.91	285.11	0.74	2.16	108.69	178.67	123.84	6.03	67.82	3411.74	1265.43	6.51	260.21	155650
S017	SX135	Severe patients	3.846	20.721	25.38	319.16	1.77	18.87	0.93	0.1	24.98	14.99	358.08	8.02	2.76	33.58	26.36	10.03	42.04	64.27	138.43	14.94	22.11	1439.84	104.47	6.31	2017.29	298.11	17857.6	337.01	167.15	3220.41	529.67	964.67	14.41	33.6	130.46	0.25	2.16	144.11	170.96	64.8	2.9	66.7	2564.4	636.44	4.55	222.87	383714
S018	SX147	Severe patients	90.705	8.982	3.01	158.97	0.32	13.97	0.93	0.4	45.09	15.32	273.17	4.98	9.27	28.14	63.66	5.99	15.74	127.29	178.32	6.85	27.44	230.92	116.24	4.25	1459.53	201.5	5535.98	62.92	374.43	2043.62	376	1360.81	15.56	20.18	133.83	0.02	2.16	92.29	247.17	50.46	2.9	46.51	4127.16	103.78	6.99	163.04	249589
S019	SX156	Severe patients	114.25	3.311	2.07	6.87	0.32	13.05	0.93	5.36	32.71	9.25	340.86	1.18	0.04	7.51	26.36	4.59	38.41	54.15	14.56	1.49	21.12	1024.26	118.87	4.37	3460.24	278.01	31777.2	85.09	20.69	1733.86	647.24	675.72	7.93	11.83	172.35	0.001	2.16	81.23	127.1	43.01	2.9	37.49	1316.55	159.69	0.21	130.86	313678
S020	W55	Severe patients	10.63	23.847	5.83	397.61	0.32	15.46	0.93	4.03	71.74	21.83	367.69	8.02	0.41	11.38	120.69	8.7	136.78	62.67	158.65	10.87	30.74	164.6	96.56	6.28	5514.38	322.67	150000	102.44	764.38	2882.42	651.9	1479.23	9.37	17.78	186.74	0.09	2.16	174.54	121.51	57.71	4.32	35.98	1798.29	96.84	6.75	120.39	363783
S021	G12	Severe patients	16.735	12.472	14.36	4601.35	9.37	41.02	299.94	72.93	58.09	13248.5	361.52	10.48	29.33	15.8	798.67	12.64	217.17	80.06	2578.19	11.16	125.2	10235.2	2267.14	87.9	6197.58	394.8	150000	169.84	1399.83	2592.26	1074.34	1853.9	18.29	34.84	251.64	0.82	214.42	356.49	154.92	108.09	758.81	47.64	24258.3	3559.46	18.56	309.43	289941
S022	G13	Severe patients	120.502	2.247	3.01	397.61	0.32	16.62	0.93	31.12	20.84	493.5	322.86	0.58	1.67	4.24	26.36	3.16	48.07	55.94	295.11	0.02	24.56	4171.86	126.86	7.49	3393.71	236.56	26440.7	79.57	20.69	2916.58	732.23	1323.71	10.72	15.39	173.66	0.02	2.16	140.29	92.4	18.8	47.34	107.21	1615.17	866.66	5.54	78.3	551782
S032	SX154	Severe patients	1.472	21.539	3.55	1218.26	9.4	18.87	149	101.95	362.25	39.79	234.04	11.2	5.33	4.36	214.88	15.11	16.76	97.49	3.73	4.65	33.6	17368.9	195.2	5.72	2462.89	250.73	4038.71	72.26	906.76	3889.56	447.45	2577.45	12.18	33.65	181.36	0.4	18.67	209.18	120.86	76.45	12.17	98.24	2893.72	1488.77	6.44	329.06	353381
S023	SX158	Mild patients	0.226	0.776	7.12	87.6	1.67	11.06	0.93	2.51	25.63	9.88	130.26	2.87	1.03	32.16	26.36	10.54	48.63	48.08	113.89	11.35	18.12	808.38	142.61	3.17	2182.7	130.42	3451.64	44.67	67.61	2192.99	4.42	1031.67	11.47	13.63	160.94	0.02	2.16	120.54	143.68	56.3	4.29	55.99	2178.13	376.94	2.58	310.68	227256
S024	SX32	Mild patients	6.792	7.912	1.85	200.74	10.73	9.1	0.93	1.91	42.83	14.54	204.86	7.63	6.45	3.16	495.88	15.11	0.46	63.01	217.74	1.99	19.9	1257.38	142.22	3.45	5286.8	226.32	10558.2	67.04	650.31	2069.45	570.59	1014.22	7.66	20.29	160.19	0.19	30.2	48.55	120.09	39.24	3.14	62.62	7144.53	1086.6	8.22	302.47	84537.1
S025	SX31	Mild patients	8.985	0.449	0.88	226.09	7.61	8.75	0.93	0.73	19.49	13.4	136.52	1.61	0.57	1.86	427.64	10.08	0.46	45.05	126.53	0.02	19.61	669.59	118.53	2.27	1824.72	164.4	4184.66	37.35	20.69	2240.33	462.9	705.02	4.07	11.97	223.86	0.02	2.16	52.56	50.54	30.23	3.14	59.18	3464.56	608.06	4.19	458.41	51856.7
S026	SX142	Mild patients	87.748	2.565	1.99	249.82	0.32	9.64	0.93	0.25	35.63	6.64	158.98	0.3	0.04	15.29	26.36	4.78	28.85	27.21	3.73	0.02	11.38	1384.41	244.28	6.33	2679.87	212.83	6909.4	32.67	20.69	2110.6	4.42	678.67	7.66	12.8	75.47	0.02	2.16	70.71	49.99	15.69	1.91	28.14	2273.97	411.17	0.32	142.41	303338
S027	SX159	Mild patients	49.556	1.825	3.87	107.92	0.32	10.88	0.93	0.88	32.35	9.73	187.54	1.2	1.49	15.75	26.36	10.54	26.18	45.05	24.69	3.39	26.84	863.35	187.05	4.78	3346.65	200.24	8534.52	57.87	20.69	3639.35	4.42	1113.09	9.25	15.3	147.9	0.02	2.16	112.92	82.21	20.72	3.14	49.5	1882.17	679.68	3.22	160.31	278864
S028	SX151	Mild patients	2.403	0.443	1.99	238.13	0.32	11.58	0.93	0.25	18.59	7.4	115.62	1.61	1.03	9.86	26.36	8.67	9.55	48.08	7.64	33.35	21.37	1880.45	171.24	3.45	1566.05	139.54	3751.31	47.98	20.69	3221.96	4.42	985.11	6.83	13.63	112.66	0.02	2.16	125.23	29.14	34.78	3.91	49.87	1658.92	388.07	2.58	224.11	214193
S029	SX153	Mild patients	21.482	0.651	2.65	314.15	4.9	16.54	0.93	9.65	264.14	18.68	228.29	7.19	3.3	6.23	26.36	23.07	18.1	78.17	157.54	3.71	66.55	7364.97	153.54	7.62	2538.64	245.24	6706.3	73.57	20.69	4062.86	442.22	1057.85	14.56	32.82	203.57	0.5	6.35	67.95	179.18	72.5	7.1	79.59	1243.43	985.8	7.09	194.92	422152
S030	SX168	Mild patients	22.288	21.134	1.44	6.87	0.32	9.46	0.93	0.88	22.15	7.25	171.83	7.19	5.1	4.16	26.36	6.75	13.05	53.81	3.73	0.56	16.32	1226.34	62.84	3.33	1917.21	201.47	9235.9	61.81	20.69	2716.2	138	564.28	6.83	13.63	118.68	0.02	2.16	64.7	27.32	34.78	2.95	29.57	855.07	526	3.54	131.12	246659
S031	SX66	Mild patients	2.781	0.703	1.17	142.9	8.28	8.38	0.93	3.71	27.33	15.53	201.56	4.14	1.94	3.05	26.36	8.67	1.94	45.05	136.96	0.02	19.31	1106.03	110.03	3.27	4403.82	262.89	12529.8	63.12	281.87	1891.31	606.86	985.11	7.66	11.97	120.94	0.02	2.16	28.75	73.26	15.69	3.14	36.53	2149.42	499.29	6.77	229.94	100183
S033	SX68	Mild patients	13.715	0.185	1.31	173.28	6.48	12.62	0.93	3.26	27.33	17.18	160.64	2.03	1.49	3.05	26.36	15.56	21.42	45.05	185.88	4.44	48.45	557.73	182.84	4.33	2545.1	236.06	5716.63	63.77	103.49	4712.65	472.01	781.03	9.63	18.62	150.13	0.58	2.16	51.62	147.98	43.61	3.72	50.48	1699.65	713.82	3.54	329.06	248729
S034	SX5	Mild patients	1.656	0.218	2.59	194.12	6.86	18.43	0.93	6.28	37.82	26.96	500.97	13.33	3.47	1.88	787.22	10.82	22.71	61.27	263.14	3.39	43.76	1203.79	174.22	2.62	9973.61	335.29	17261	131.5	951.35	1822.9	875.48	571.4	16.62	18.99	379.57	0.02	155.82	66.37	174.15	180.61	2.77	85.82	7111.54	689.27	7.83	429.53	107031
S035	SX17	Mild patients	0.557	0.165	1.75	106.06	5.81	14.28	0.93	3.44	26.03	29.04	398.3	5.98	0.04	1.88	429.21	6.06	50.29	36.95	24.57	0.89	19.4	977.9	212.37	3.32	10521.4	298.51	6209.76	84.35	730.69	1459.72	766.08	401.37	8.24	3.19	243.1	0.02	31.57	48.69	138.5	108.46	0.87	56.78	1372.55	664.44	6.59	200.55	117497
S036	SX60	Mild patients	2.252	0.457	1.89	87.88	3.68	14.9	71.36	1.81	34.01	26.14	428.41	5.98	4.09	1.35	41.79	9.25	25.97	41.02	140.64	0.02	14.15	1101.11	63.71	3.97	12659.7	311.37	30814.8	96.61	837.49	1782.22	807.13	1280.39	10.13	11.02	196.61	0.02	218.32	98.84	99.16	77.08	1.23	33.23	5978.31	588.61	8.13	91.72	70424.3
S037	SX107	Mild patients	7.769	15.227	9.26	629.12	3.34	6.74	0.93	4.76	32.94	23.05	214.49	6.3	47.42	39.63	165.58	10.72	9.76	46.14	150.65	11.84	35.44	397.79	216.12	5.07	4971.63	262.3	14806.6	131.32	202.47	1429.76	477.12	1046.79	13.09	17.26	174.46	0.45	29.15	113.83	124.26	103.78	2.75	54.14	3226.92	186.06	4.77	187.46	322974
S038	YC1	Follow-up patients	151.946	0.759	2.99	160.35	14.04	6.76	0.93	12.44	33.72	14.79	204.73	9.46	10.17	2.05	776.69	27.86	7.08	47	181.51	7.66	21.45	3691.43	85.97	3.8	6780.77	225.3	7303.04	71.47	709.54	949.6	701.32	268.91	8.32	19.1	162.79	0.58	65.27	37.13	112.12	59.15	4.28	110.08	2849.13	830.79	7.27	215.96	63604.6
S039	YC1	Follow-up patients	155.049	1.095	5.7	168.64	14.04	3.16	203.59	11.39	31.9	13.43	228.3	14.75	11.35	1.56	590.51	33.44	7.7	60.5	245.2	5.2	19.29	1483.84	67.35	3.48	6596.7	225.3	5387.06	79.81	1298.52	296.88	714.04	139.16	6.61	17.22	86.31	1.06	151.66	22.89	114.34	53.63	4.44	89.28	2433.92	703.22	9.37	243.08	52157.9
S040	YC1	Follow-up patients	187.106	0.589	3.64	47.38	8.84	5.33	1.68	6.47	31.9	16.14	248.59	10.79	4.07	4.27	570.35	33.44	8.53	65.31	163.18	5.49	16.13	503.7	76.98	4.07	7829.56	243.53	9936.63	73.56	377.27	998.4	730.05	320.19	10.3	19.1	126.51	0.46	37.91	47.66	141.48	53.63	3.47	58.64	4161.81	402.17	7.62	197.87	74011.2
S041	YC1	Follow-up patients	170.968	0.585	3.43	6.87	6.72	3.79	32.97	3.35	20.36	8.87	161.49	6.78	6.57	2.52	269.84	26.46	2.22	37.26	144.28	3.22	10.82	264.79	69.17	2.53	4826.94	160.68	3801	52.43	409	292.51	553.79	95.76	4.23	5.81	40.53	0.58	6.82	16.41	85.04	23.65	2.04	42.5	4931.26	259.07	5.48	181.74	48501.5
S042	YC1	Follow-up patients	192.737	0.686	3.35	6.87	7.52	7.28	0.93	3.98	22.37	13.2	166.92	8.8	5.34	12.72	373.93	25.05	4.57	48.47	129.1	5.1	12.86	424.54	79.3	3.42	5154.51	187.84	3636.63	45.99	20.69	983.97	538.21	325.84	9.52	17.22	101.7	0.64	2.16	50.65	85.7	59.15	1.23	56.31	2051.19	300.99	5.11	228.14	81804.1
S043	YC1	Follow-up patients	197.416	0.73	3.43	133.61	9.89	4.96	0.93	4.87	20.36	10.7	182.6	10.79	5.65	1.56	544.48	27.86	3.73	52.71	167.3	4.29	12.86	603.54	77.36	3.21	5834.89	203.35	4670.51	63.06	439.23	665.91	600.21	248.74	7.9	9.64	88.75	0.82	51.85	34.1	83.7	42.19	2.41	52.68	2286.47	376.92	6.56	210.06	63504.7
S044	YC1	Follow-up patients	163.718	0.377	2.99	6.87	5.09	4.96	0.93	5.94	14.02	10.24	147.38	8.46	4.07	2.97	346.36	27.86	3.52	42.34	115.65	2.3	5.66	625.4	76.98	2.93	4296	166.88	3801	58.83	20.69	837.96	559.76	274.65	4.23	4.84	94.43	0.27	2.16	40.65	74.79	30.08	1.23	55.15	2983.13	334.12	4.19	217.92	65803.7
S045	YC2	Follow-up patients	0.423	0.645	1.31	87.6	3.07	4.46	0.93	1.61	29.02	10.68	132.35	2.44	2.4	1.13	237.13	4.78	0.03	43.48	128.63	0.02	10.1	3142.62	99.71	2.73	1133.63	157.67	5091.19	30.65	471.83	1120.25	284.22	381.36	4.07	0.05	129.2	0.02	2.16	21.74	158.77	10.35	1.69	106.05	6503.99	795.61	1.61	325.54	54835.2
S046	YC2	Follow-up patients	0.377	0.419	0.59	6.87	0.32	4.26	0.93	2.51	10.08	6.33	141.52	0.8	1.94	1.38	26.36	3.77	1.43	22.71	49.5	0.02	1.3	1622.08	82.38	2.27	1529.94	144.82	5690.3	37.35	20.69	845.01	265.23	172.07	0.93	7.01	91.48	0.02	2.16	13.72	148.37	10.35	1.47	65.33	1065.42	643.16	1.93	208.93	44523.7
S047	YC2	Follow-up patients	0.48	0.43	1.24	6.87	1.2	5.04	0.93	3.79	19.49	10.99	158.15	3.29	2.17	1.13	191.3	8.19	1.02	35.04	90.24	0.02	7.44	1218.98	113.28	2.35	2119.78	160.46	6287.47	40.69	20.69	929.29	387.28	214.3	4.07	7.01	111.15	0.05	2.16	15.3	176.98	25.55	3.14	71.52	1102.04	551.36	5.15	216.32	42819.7
S048	YC2	Follow-up patients	0.918	0.564	0.73	6.87	0.32	3.47	0.93	2.36	16.77	7.86	139.02	1.41	2.85	0.87	26.36	4.28	0.46	17.56	58.86	0.02	1.3	1341.5	108.3	2.31	2258.58	150.59	4614.31	38.69	20.69	435.3	319.79	86.64	0.1	3.7	48.47	0.02	2.16	12.12	144.85	0.26	0.99	62.62	1171.23	598.21	2.41	168.48	29200.4
S049	YC2	Follow-up patients	1.016	0.59	1.02	134.68	3.07	7.29	0.93	2.66	20.38	10.04	152.75	1.61	0.1	2.52	237.13	5.78	1.43	41.88	68.02	0.02	8.12	1270.89	130.21	2.94	1983.89	171.29	9017.95	48.65	20.69	1143.88	414.28	253.31	0.1	6.18	102.85	0.02	2.16	14.25	162.12	15.69	1.91	57.95	1693.13	610.02	3.86	198.42	44340.1
S050	YC2	Follow-up patients	0.845	0.348	2.06	200.74	9.4	7.66	0.93	6.62	25.63	16.85	179.69	8.07	6.45	1.5	856.03	7.24	6.15	45.05	165.69	0.02	16.02	1617.7	127.34	3.2	2504.74	225.01	6534.68	55.9	449.42	1550.83	572.35	307.07	6.83	16.96	151.63	0.35	46.76	20.72	236.44	47.9	5.37	78.34	1412.51	1028.29	6.77	253.7	51356.4
S051	YC2	Follow-up patients	1.822	0.579	1.24	117.25	2.6	5.8	0.93	3.18	20.38	12.59	163.96	2.44	3.98	2.08	26.36	7.72	4.07	31.28	49.5	0.02	6.75	1047.05	130.62	2.8	2041.52	171.29	9533.43	52.61	20.69	947.66	438	196.23	3.01	7.01	100.96	0.02	2.16	18.42	203.29	10.35	3.14	66.81	1178.72	870	3.38	214.77	39704.4
S052	YC2	Follow-up patients	1.802	0.605	3.04	304.01	10.29	8.38	0.93	7.86	34	24.28	136.52	9.18	9.58	2.74	909.8	11.47	5.93	45.05	247.21	2.48	24.55	1301.22	113.71	3.23	2807.64	160.3	3120.09	44.67	674.65	1534.12	521.49	410.97	7.66	25.29	186.92	0.74	73.22	25.01	260.58	52.13	4.29	93.96	4815.67	1380.25	7.9	300.91	52567.9
S053	YC2	Follow-up patients	1.446	0.451
S054	YC3	Follow-up patients	0.489	1.04	2.69	64.13	11.98	7.11	0.93	2	30.05	21.51	3269.94	5.43	1.39	2.97	437.65	49.51	7.18	59.26	154.86	7.02	68.94	1904.54	130.49	3.42	3458.38	913.52	24994.4	97.33	20.69	1615	727.97	626.89	11.06	59.9	204.81	0.52	296.36	50.15	171.49	93.01	6.27	78.17	3253.42	556.83	8.67	365.08	90997.4
S055	YC3	Follow-up patients	0.519	1.205	6.67	348.78	19.63	7.45	130.39	3.62	39.07	31.47	1443.71	11.46	10.17	3.2	26.36	44.49	12.67	69.86	285.53	5.59	54.54	1892.21	175.89	3	5361.95	567.38	28808.8	116.65	834.59	1175.91	864.9	404.13	12.17	92.94	123.72	1.42	343.9	46.16	177.57	95.5	6.27	82.85	20836.4	781.11	11.42	483.39	50429.2
S056	YC3	Follow-up patients	2.494	1.374	3.21	142.89	15.07	5.7	36.06	5.58	39.07	24.62	1986.18	8.8	8.39	2.97	26.36	44.95	7.29	65.31	265.54	6.27	51.75	3127.67	228.89	4.92	3597.15	662.43	85307.6	88.08	20.69	1104.7	814.02	359.58	7.9	43.3	125.71	0.88	285.66	32.58	146.39	47.98	7.41	70.44	1703.1	983.02	8.32	374.55	60807.3
S057	YC3	Follow-up patients	3.001	1.394	3.21	6.87	6.98	4.58	0.93	2	28.18	17.93	1209.31	6.78	5.96	1.81	26.36	29.73	2	51.33	159.04	3.44	36.21	2391.76	156.97	2.32	1916.46	430.48	6710.46	43.82	20.69	690.3	601.82	274.65	7.05	28.45	82.23	0.58	115.82	28.01	150.86	23.65	8.24	55.15	1532.9	485.9	5.48	418	57712.1
S058	YC3	Follow-up patients	2.956	1.183	3.57	6.87	10.42	3.79	119.94	0.25	22.37	19.28	289.06	11.46	13.08	1.56	26.36	36.22	4.78	47	245.2	1.68	25.38	1224.05	179.15	1.79	2743.2	221.53	7169.26	67.27	904.5	389.26	718.24	163.38	8.32	20.97	45.65	1.3	163.33	18.24	158.91	64.58	5.07	38.29	944.91	527.29	6.56	382.44	48700.9
S059	YC3	Follow-up patients	4.548	2.847	3.43	6.87	9.89	4.96	0.93	2.54	28.18	15.69	1765.49	7.46	6.57	2.63	26.36	36.22	6.45	68.74	195.43	4.08	47.83	1153.05	156.97	2.93	2479.74	590.43	10945.1	80.84	20.69	1032.72	711.93	314.53	7.05	44.22	126.51	0.91	242.24	33.34	158.91	64.58	4.76	59.51	1667.8	540.64	7.62	399.82	71139.7
S060	YC3	Follow-up patients	4.671	2.625	3.06	192.05	11.98	6.76	0.93	4.69	31.9	21.51	2510.42	6.45	8.39	2.97	234.88	43.57	10.6	65.31	212.97	5.49	59.82	2198.6	180.39	3.89	2482.58	734.82	11249.5	92.2	20.69	1389.24	665	456.5	11.06	77.36	190.86	0.61	225.68	39.65	163.4	69.91	4.28	70.59	2808.54	745.12	7.62	335.12	76149.7
S061	YC4	Follow-up patients	0.653	0.573	3.43	6.87	3.61	5.78	0.93	8.06	24.74	12.75	249.62	9.46	27.03	46.64	437.41	9.5	9.62	46.83	136.08	0.02	19.69	1656.96	104.46	2.56	2151.35	224.01	10360.7	44.13	20.69	1148.99	636.57	226.08	0.93	12.96	118.06	0.36	2.16	25.75	90.99	31.41	0.05	79.44	2879.52	365.19	4.53	195.66	65488.8
S062	YC4	Follow-up patients	0.959	0.579	1.5	6.87	0.32	2.13	0.93	3.64	16.39	7.18	204.91	2.71	17.72	40.76	26.36	4.6	2.98	19.5	3.73	0.02	9.06	672.66	69.7	1.91	1423.42	183.86	7079.88	40.98	20.69	480.96	458.51	125.77	0.93	0.05	51.74	0.02	2.16	11.62	79.21	0.26	0.05	50.83	1131.46	266.56	1.12	152.91	49189
S063	YC4	Follow-up patients	2.187	1.353	1.74	6.87	0.32	0.12	0.93	1.35	22.08	1.26	184.93	3.57	12.18	39.39	26.36	2.06	0.76	7.17	3.73	0.02	5.53	174.68	54.29	0.19	1706.25	180.9	3439.42	33.05	20.69	99.25	430.14	45.99	0.93	2.16	16.36	0.02	2.16	5.5	67.81	0.26	0.05	22.3	794.01	224.85	1.44	118.62	26232.1
S064	YC4	Follow-up patients	7.227	5.341	7.44	426.31	17.39	9.8	166.34	10.26	52.9	13.04	347.19	16.84	41.7	51.09	831.2	21.33	19.66	63.92	322.01	7.6	26.1	407.36	125.29	4.17	5264.68	281.81	150000	78.26	574.54	1326.56	842.03	374.7	0.93	30.91	172.55	1.47	356.33	33.11	133.3	60.28	1.63	65.75	2559.75	497.26	7.53	213.95	60412.8
S065	YC4	Follow-up patients	18.453	6.415	15.77	397	14.76	17.34	134.2	7.39	51.88	22.93	335.51	21.69	35.71	52.07	921	20.17	14.69	57	420.71	25.05	28.63	408.8	132.1	4.42	3746.67	253.33	150000	79.79	739.32	1350.79	764.8	480.22	16.65	43.48	151.71	1.4	225.01	33.81	132.21	155.02	4.94	56.54	3562.01	511.67	10.94	215.32	55770.2
S066	YC4	Follow-up patients	19.991	6.919	15.17	94.19	9.73	15.46	78.15	5.93	47.76	17.32	294.22	19.27	29.63	52.07	736.02	15.47	18.22	46.83	359.13	25.05	24.19	455.06	114.75	3.09	3167.78	238.47	21576.4	65.95	578.71	1122.74	658.19	404.99	16.65	15.7	131.01	1.09	146.25	30.32	124.3	116.21	3.26	54.4	1494.67	527.29	9.02	171.34	46003.2
S067	YC4	Follow-up patients	18.391	7.584	18.14	209.24	9.73	20.66	28.25	8.54	51.88	26.26	316.42	25.3	27.68	54.5	807.35	15.47	19.12	53.34	412.29	34.6	32.41	526.18	135.24	3.37	3091.98	233.07	17473.7	72.88	527.24	1104.8	699.07	520.07	21.7	26.75	159.05	1.51	22.95	37.96	135.75	171.75	3.26	62.93	1182.76	638.52	9.31	229.47	38809.7
S068	YC5	Follow-up patients	5.292	0.447	2.44	168.06	7.92	6.94	0.93	12.33	34.57	13.61	217.89	5.28	0.04	4.65	510.63	5.84	5.84	53.34	3.73	0.02	20.34	4261.66	122.7	3.41	1598.46	192.19	5137.19	54.31	544.75	1162.42	581.38	417.58	0.93	26.75	173.59	0.28	78.78	36.23	185.01	41.64	2.88	217.26	3220.67	503.32	7.53	280.41	100623
S069	YC5	Follow-up patients	60.279	0.718	1.98	6.87	4.24	5.78	0.93	19.81	32.21	15.04	239.45	1.83	0.04	6.9	200.23	5.84	4.08	52.08	15.57	0.02	17.74	8275.31	168.2	4.63	1036.04	186.97	7770.85	44.13	407.1	751.09	501.89	288.08	0.93	12.96	129.94	0.15	2.16	28.57	196.2	0.26	7.54	266.96	2635.75	803.7	5.43	213.04	84080.9
S070	YC5	Follow-up patients	133.399	0.696	1.74	6.87	7.31	5.37	0.93	3.74	50.86	10.72	248.61	1.83	0.04	11.39	255.79	4.6	2.68	41.18	28.6	0.02	12.79	867.59	59.96	3.74	1706.25	214.18	14704	49.62	422.71	508.96	574.61	213.06	0.93	7.52	138.49	0.07	2.16	23.26	240.98	0.26	0.54	98.55	1862.22	281.17	5.43	141.36	88540.1
S071	YC5	Follow-up patients	172.261	1.144	1	6.87	7.92	6.94	0.93	3.03	47.76	18.17	234.86	6.54	0.11	10.71	358.32	14.29	6.6	54.58	87.17	0.02	20.98	328.88	97.45	4.36	3144.67	240.88	8997.78	55.09	20.69	1008.53	601.33	254.6	4.18	15.7	163.74	0.07	2.16	27.51	218.39	41.64	0.05	80.49	2252.72	288.34	6.04	142.28	97119.4
S072	YC5	Follow-up patients	153.482	1.196	1.12	22.04	3.61	5.37	0.93	7.19	32.21	19.29	268.78	2.71	0.04	6.13	120.11	11.91	8.69	49.5	64.97	0.02	15.45	553.26	120.73	4.24	2782.76	225.26	17834.1	45.7	20.69	990.52	588.09	244.25	0.93	26.75	107.66	0.4	2.16	32.41	159.97	0.26	0.54	98.89	3287.15	743.15	5.89	176.39	87991.2
S073	YC5	Follow-up patients	173.095	1.368	1.38	357.72	7.92	7.32	0.93	5.04	29.79	18.73	258.72	4.85	0.63	6.13	504.4	10.71	10.55	57	112.49	0.02	20.98	1199.65	134.2	3.98	2606.53	241.21	28672.5	58.2	224.12	1306.15	636.57	329	7.75	80.17	179.25	0.24	52.94	37.27	191.56	41.64	1.39	114.05	2189.19	1505.72	7.23	203.9	85727.4
S074	YC5	Follow-up patients	199.222	9.531	1.12	66.78	2.98	5.78	0.93	5.63	17.87	17.6	225.63	3.57	1.55	5.47	375.46	9.5	17.5	41.18	32.44	0.02	18.39	1319.74	162.07	3.33	1890.65	229.41	20481.3	50.41	20.69	1025.24	606.23	236.48	0.93	18.45	148.03	0.28	2.16	35.89	230.22	6.27	0.05	126.74	2455.79	1500.24	6.34	243.14	77423.8
S075	YC5	Follow-up patients	197.395	7.376	1.5	116.23	8.22	5.58	0.93	4.04	27.3	17.6	209.6	4.85	1.55	4.79	465.34	6.46	9.44	49.5	32.44	0.02	13.79	733.88	126.04	2.2	1742.35	191.35	4956.31	33.05	224.12	722.39	536.11	199.98	4.18	30.91	112.05	0.63	2.16	26.81	188.83	6.27	0.54	90.24	1828.38	908.76	5.58	191.08	62348.4
S076	YC5	Follow-up patients	195.227	6.887	1.86	6.87	5.17	7.13	0.93	5.63	36.87	15.9	250.63	6.12	0.63	4.51	563.71	8.9	17.32	50.8	81.82	0.02	15.78	664.31	141.33	3.25	2581.06	233.73	15780.7	46.49	20.69	1065.69	641.25	262.35	0.93	14.33	146.44	0.4	52.94	33.81	196.48	20.09	0.05	96.13	2417	731.02	6.04	222.63	75294.7
S077	YC5	Follow-up patients	202.515	6.153	1.74	6.87	6.09	8.05	0.93	7.97	29.79	19.29	270.79	5.28	0.04	3.65	458.51	5.84	9.06	54.58	81.82	0.02	17.09	1269.53	89.69	4.17	2721.66	234.81	54664.3	51.97	20.69	1342.5	607.86	399.95	0.93	18.45	193.07	0.63	2.16	26.81	192.11	6.27	0.05	96.82	1575.12	1244.3	5.73	213.95	80718.7
S078	YC5	Follow-up patients	186.762	4.903	2.21	66.78	6.71	9.63	0.93	6.22	29.79	20.98	267.78	4.43	0.04	4.37	528.89	10.71	21.54	59.37	62.02	0.02	22.91	997.8	110.01	4.78	3591.43	236.06	63689.3	59.75	20.69	1631.79	671.04	500.16	0.93	21.21	229.84	0.24	2.16	40.71	198.66	20.09	0.54	87.8	1594.9	1123.16	8.72	220.35	89157.6
S079	YC5	Follow-up patients	1.525	1.147	1.98	6.87	5.48	6.56	0.93	3.64	22.08	13.9	242.51	5.28	0.04	2.4	358.32	8.9	10.55	68.27	126.81	0.02	11.11	466.87	120.51	2.03	3384.02	218.43	19790.8	51.97	20.69	987.95	586.42	303.46	0.93	7.52	183.36	0.15	2.16	36.58	76.67	6.27	0.05	60.45	2034.4	303.02	4.22	281.32	64350.7
S080	YC5	Follow-up patients	194.693	2.664	2.89	168.06	7.92	7.69	0.93	4.14	32.21	14.18	238.94	4.43	0.04	4.08	552.34	10.71	21	52.08	64.97	0.02	17.74	764.86	119.31	4.11	3562.6	239.8	12495.3	59.75	20.69	1444.48	647.45	417.58	0.93	25.36	182.85	0.32	2.16	40.37	166.5	20.09	1.14	76.99	3158.7	1055.7	8.42	265.43	83772.1
S081	YC6	Follow-up patients	0.366	0.607	1.99	6.87	7.3	2.86	0.93	2.56	14.88	9.28	239.68	4.82	0.04	1.05	26.36	10.99	4.96	38.07	123.81	0.02	31	1566.37	73.3	0.64	2213.25	227.08	5341.19	72.83	20.69	364.18	566.53	175.45	0.93	15.08	77.9	0.02	2.16	21	160.39	0.26	0.05	85.91	3266.79	547.4	2.32	180.92	10340.6
S082	YC6	Follow-up patients	0.344	0.471	1.8	9.48	15.4	6.14	147.08	4.87	27.01	18.12	294.7	7.68	2.24	2.86	638.54	12.3	10.26	56.01	193.08	0.76	40.43	2907.52	93.1	2.29	3663.22	284.74	18131.9	92.46	740.69	1192.17	700.47	347.59	0.93	18.27	156.7	0.87	86	50.92	213.62	28.1	1.85	137.26	8158.04	842.91	4.08	210.83	14892.4
S083	YC6	Follow-up patients	6.351	10.812	1.2	6.87	6.03	5.04	0.93	3.26	17.02	5.91	208.54	8.4	0.04	1.52	26.36	12.3	9.43	43.71	140.82	0.02	32.6	1266.07	120.39	2.21	2264.11	229.38	13965.9	69.99	20.69	524.62	562.55	202.21	0.93	13.49	122.8	0.18	2.16	30.85	198.77	0.26	1.25	79.12	1245.74	421.56	3.86	201.07	14747.3
S084	YC6	Follow-up patients	8.423	12.085	2.18	6.87	3.86	3.07	0.93	2.56	19.1	10.02	232.2	8.4	0.04	0.54	26.36	6.35	4.3	35.02	157.47	0.02	40.04	1177.93	132.91	2.21	1880.94	212.83	7178.95	58.55	20.69	468.57	476.29	195.54	0.93	11.92	106.24	0.38	2.16	35.08	179.84	0.26	1.46	79.31	2174.25	374.55	3.43	218.85	14384.7
S085	YC6	Follow-up patients	7.489	8.636	2.18	6.87	6.03	4.28	0.93	4.87	17.02	6.29	226.84	9.85	0.46	0.8	194.84	7.01	9.43	35.02	249.15	1.86	36.54	1796.68	115.51	1.27	2678.56	224.58	8809.58	59.99	307.15	555.65	586.05	235.5	0.93	15.08	160.07	0.87	221.33	36.71	188.11	0.26	1.03	106.21	2406.84	439.2	2.09	226.29	9694.08
S086	YC6	Follow-up patients	6.654	7.448	1.8	9.48	8.14	2.43	37.18	7.12	7.95	0.93	179.16	6.97	6.33	1.05	26.36	4.32	3.61	28.28	205.75	0.93	32.6	991.29	116.84	1.7	2226.31	160.71	3004.65	55.67	464.13	233.31	494.7	80.47	0.93	18.27	61.45	0.68	2.16	18.35	160.69	0.26	1.46	92.32	1782.66	354.08	2.09	204.52	8475.86
S087	YC6	Follow-up patients	9.286	4.031	0.79	6.87	6.46	6.14	0.93	0.75	19.1	9.65	182.44	4.82	0.04	1.05	26.36	14.91	7.42	36.57	224.51	0.76	38.1	888.65	108.17	1.89	1875.33	182.43	9563	69.99	20.69	852.22	518.99	288.43	0.93	16.67	156.7	0.12	2.16	27.58	153.34	8.12	1.46	63.2	3934.49	495.9	3.43	195.9	16418.3
S088	YC7	Follow-up patients	4.716	0.291	0.9	6.87	11.41	4.66	0.93	9.77	25.09	19.94	260.43	5.53	0.04	1.52	194.84	9.01	17.59	35.02	12.84	1.25	23.65	9212.85	186.75	2.51	2707.37	243.26	5042.41	92.46	300.87	509.7	424.25	341.04	0.93	15.08	172.39	0.77	146.38	32.8	164.22	23.51	3.62	208.06	2322.67	735.13	4.72	291.1	96379.1
S089	YC7	Follow-up patients	60.201	1.448	0.79	6.87	6.46	5.04	0.93	3.49	24.11	14.45	255.65	6.97	1.37	2.09	26.36	9.67	15.3	43.71	27.91	1.25	23.65	2258.01	181.23	3.41	3178.71	288.5	12368.2	89.68	416.89	577.96	552.48	195.54	0.93	11.92	123.93	0.07	2.16	31.5	133.97	0.26	2.23	93.82	2241.55	638.55	4.29	244.55	79572.6
S090	YC7	Follow-up patients	100.223	6.817	1.4	6.87	1.07	3.69	0.93	0.25	25.09	6.29	203.13	5.17	0.04	0.4	26.36	9.67	4.63	33.43	3.73	0.58	15.86	793.26	156.96	2.44	2999.66	199.11	3699.23	75.66	20.69	305.47	315.96	114.69	0.93	7.29	84.31	0.18	2.16	22.98	101.75	1.45	1.03	45.21	2891.98	385.56	2.54	213.7	64741.6
S091	YC7	Follow-up patients	103.308	15.69	1.6	6.87	7.3	3.89	0.93	3.73	23.13	13.35	237.01	6.25	4.73	1.52	529.15	9.67	15.82	38.07	53.78	1.71	24.48	1179.54	156.59	3.46	4931.72	275.83	6521.87	100.77	172.65	535.8	459.58	258.7	0.93	15.08	121.09	0.38	16.82	30.85	113.47	0.26	1.85	54.04	2841.92	376.39	6.39	239.99	83778.4
S092	YC7	Follow-up patients	82.838	6.848	2.18	6.87	13.02	5.42	0.93	4.41	30.77	20.67	273.65	10.57	0.93	2.86	607.1	21.38	26.68	46.35	3.73	4.04	30.2	1686.01	163.26	4.55	6203.29	319.55	16586.4	109.02	538.16	805.27	514.66	484.46	0.93	19.88	167.35	0.58	165.59	48.35	137.78	49.2	2.6	69.09	2728.4	335.12	7.21	295.62	105967
S093	YC7	Follow-up patients	75.33	6.566	1.5	6.87	5.6	4.28	0.93	0.63	22.14	12.98	221.47	7.68	0.04	2.2	206.15	8.35	10.81	28.28	3.73	2.57	21.54	1254.08	143.56	2.06	4268.75	252.11	5385.25	72.83	489.4	438.54	385.75	242.13	0.93	15.08	114.82	0.28	193.77	31.83	106.44	23.51	1.46	56.71	3630.53	296.08	3.43	295.62	82553.9
S094	YC7	Follow-up patients	78.927	9.206	5.3	117.24	13.42	5.04	13.16	4.87	35.34	21.03	288.4	12.75	3.91	3.07	310.65	13.61	16.45	52.53	160.76	4.04	36.54	1460.17	229.69	2.64	5507.43	336.65	7323.06	102.14	1105.28	457.32	574.42	281.83	0.93	19.88	144.32	1.05	239.41	47.7	182.2	36.85	3.95	93.45	10686.1	396.47	7.21	441.67	69253.5
S095	YC7	Follow-up patients	65.975	8.068	2.74	6.87	11.82	5.23	0.93	4.87	25.09	18.85	271.54	7.68	3.91	1.75	468.48	13.61	18.85	43.71	45.53	3.25	25.31	1439.15	192.94	2.77	5283.39	304.62	6694.39	106.27	448.65	664.52	437.19	295.02	0.93	15.08	151.08	0.68	106.69	46.41	150.4	57.07	1.85	90.25	5553.14	349.37	6.8	352.01	80718.6
S101	C161	Healthy controls			1.58	6.87	0.32	9.49	0.93	0.25	0.59	73.05	299.87	0.3	0.04	1.22	26.36	10.03	7.23	22.94	3.73	0.02	1.04	504.98	35.23	12.02	1646.6	299.22	13723.1	62.92	20.69	1190.6	550.43	395.96	6.39	0.05	59.93	0.02	2.16	73.67	44.88	9.48	3.4	13.47	1838.52	265.93	0.01	50.56	222145
S102	C162	Healthy controls			2.31	356.84	2.31	15.46	0.93	3.46	28.92	104.34	290.76	1.76	11.79	1.57	414.27	11.99	48.97	62.67	228.82	2.04	25.04	687.98	115.16	13.62	6136.57	265.55	6987.88	88.75	627.74	2843.64	716.4	881.54	6.39	17.78	96.23	0.58	2.16	161.26	99.96	46.76	11.16	30.68	3037.93	240.28	8.18	96.27	258697
S103	C163	Healthy controls			1.32	215.7	0.32	19.42	0.93	3.12	11.63	124.81	323.56	0.3	0.41	0.84	63.66	10.03	62.22	65.83	376.21	4.69	18.09	1226.42	112.37	22.95	5108.54	406.37	14288.5	74.04	445.34	4076.94	743.65	644.98	7.18	13.01	81.5	0.02	2.16	86.77	119.33	35.31	12.49	22.7	1895.51	576.9	15.26	76.48	202479
S104	C164	Healthy controls			2.07	338.36	0.32	10.5	0.93	3.8	20.84	891.75	367.69	0.58	0.04	0.84	63.66	7.35	85.87	55.94	353.32	0.02	4.24	957.56	137.81	20.96	4119.08	296	150000	110.61	528.61	1371.44	792.7	721.7	6.39	10.66	71.52	0.42	2.16	67.65	74.84	43.01	23	15.79	2524.8	235.41	6.27	54.33	344694
S105	C165	Healthy controls			0.2	461.59	0.32	8.45	0.93	0.25	6.11	28.82	318	0.3	0.04	0.28	26.36	0.05	39.32	29.49	3.73	0.02	4.95	464.86	87	5.46	2571.61	248.14	13952.1	70.34	20.69	1017.11	465.38	364.34	0.93	0.05	43.58	0.02	2.16	50.13	45.57	0.26	1.53	10.75	858.78	173.2	0.01	49.29	233126
S106	C166	Healthy controls			0.78	6.87	0.32	10.5	0.93	4.48	0.59	57.11	373.86	6	10.12	0.41	26.36	3.88	6.9	48.47	3.73	22.92	36.72	320.83	59.31	4.25	2783.8	217.75	8983.35	66.64	20.69	1827.46	539.45	450.98	4.67	13.01	62.12	0.02	2.16	66.84	107.17	91.91	2.9	38.99	808.28	196.93	1.96	69.17	227547
S107	C167	Healthy controls			1.58	6.87	0.32	11.79	0.93	0.25	0.59	268.44	273.87	0.3	0.04	1.03	26.36	0.86	27.38	46.45	306.89	0.02	6.93	405.45	89.43	28.64	2323.49	289.47	11847	70.34	20.69	1968.62	513.95	419.59	3.7	13.01	82.91	0.02	2.16	88.35	28.98	0.26	7.4	20.02	1871.84	437.96	0.01	58.07	250186
S108	C168	Healthy controls			1.32	6.87	0.32	12.74	0.93	0.25	0.59	205.53	349.14	0.3	0.04	1.39	26.36	4.59	22.23	44.36	286.24	0.02	5.63	349.77	87	20.74	3408.25	290.68	22501.4	79.57	20.69	1786.85	729.09	478.37	4.67	8.33	54.05	0.02	2.16	61.18	46.26	50.46	13.46	18.1	2016.65	145.68	0.21	39.06	318273
S109	C169	Healthy controls			1.58	111.46	0.32	14.27	0.93	3.8	6.11	129.85	355.33	0.3	11.79	0.84	26.36	7.35	35.97	59.38	359.06	7.51	9.96	1955.65	35.65	28.9	2445.21	320.26	22224.9	114.24	20.69	2289.93	711.05	560.05	7.93	15.39	103.86	0.02	2.16	57.11	15.55	85.29	8.34	20.4	1356.67	740.51	3.02	71.01	491943
S110	C170	Healthy controls			0.78	6.87	0.32	11.15	0.93	0.67	6.11	243.51	356.71	0.3	1.67	2.22	26.36	6.67	89.37	52.31	262.33	0.02	11.11	708.42	120.53	17.06	4266.24	287.46	16735.5	77.73	20.69	1033.98	607.51	501.77	3.7	9.49	75.1	0.02	2.16	36.3	101.22	0.26	12.16	19.25	1774.17	773.64	0.83	54.33	297074
S111	C171	Healthy controls			1.19	6.87	0.32	10.5	0.93	0.1	0.59	223.27	352.58	0.3	0.04	0.84	26.36	5.99	42.35	42.19	197.55	0.02	4.24	421.16	48.4	19	2066.37	327.01	18700	72.19	20.69	1344.37	593.72	248.42	7.18	10.66	58.47	0.02	2.16	66.84	15.99	0.26	20.64	20.4	1565.54	157.39	0.01	68.56	263088
S112	C172	Healthy controls			2.31	6.87	0.32	11.15	0.93	0.25	0.59	283.73	299.87	0.3	0.04	1.03	26.36	4.59	69.16	52.31	404.55	0.02	1.04	713.64	48.04	35.65	2329.46	471.68	18273.9	78.65	20.69	1600.8	622.23	583.28	6.39	0.05	48.1	0.02	2.16	66.04	25.11	23.12	13.62	15.79	1578.99	278.84	0.83	44.21	235640
S113	C173	Healthy controls			0.78	148.11	0.32	9.83	38.04	3.12	0.59	364.45	307.55	0.3	0.04	0.84	26.36	8.7	56.88	52.31	356.19	3.02	12.24	641.67	60.28	25.07	5777.14	280.73	16861.8	79.57	20.69	1708.26	728.04	575.54	7.93	8.33	74.39	0.02	2.16	133.01	38.54	27.29	6.63	10.16	1319.62	156.24	4.55	60.55	258185
S114	C174	Healthy controls			2.54	6.87	0.32	10.5	0.93	0.25	0.59	222.36	297.77	0.3	0.04	0.64	26.36	1.66	53.45	44.36	315.67	0.02	6.29	411.91	114.8	26.08	2893.65	270.57	16164	57.33	20.69	1829.35	580.92	529.01	2.63	2.65	54.05	0.02	2.16	52.19	34.19	9.48	9.78	18.87	2015.35	370.08	0.01	49.93	271818
S115	C175	Healthy controls			1.32	6.87	0.32	11.79	0.93	0.25	0.59	191.75	307.55	0.3	0.04	0.41	26.36	1.66	32	39.92	203.88	0.02	0.86	577.98	101.69	19.84	1725.52	313.71	16819.5	62.92	20.69	1749.96	557.19	332.58	4.67	2.65	58.47	0.02	2.16	44.31	45.22	23.12	4.98	17.71	1436.62	175.41	0.01	45.49	206094
S116	C176	Healthy controls			1.82	374.68	0.32	11.79	0.93	0.25	11.63	278.21	326.33	0.3	0.04	0.28	26.36	16.48	26.76	48.47	415.82	0.02	8.78	787.17	103.71	32.38	3702.72	375.72	150000	85.09	362.14	2197.75	832.67	752.27	2.63	3.76	92.75	0.02	2.16	111.8	87.64	31.35	12.49	24.03	3633.36	208.37	3.02	54.33	38496.1
S117	C177	Healthy controls			1.82	6.87	0.32	13.97	0.93	0.4	0.59	153.6	368.38	0.3	0.04	0.84	26.36	17.75	37.19	67.36	1370.51	0.02	9.38	531.03	65.96	150.15	3263.17	307.77	19607.5	85.09	20.69	2086.66	689.28	618.02	10.72	9.49	105.24	0.02	2.16	90.32	37.1	71.75	6.82	24.22	2640.24	199.03	5.05	77.69	295838
[truncated: 3 more columns]

## Sheet: non-COVID-19
Cytokine data of serum from 20 non-COVID-19 patients.
Patient	Type	IL-1β	IL-1RA	IL-2	IL-4	IL-5	IL-6	IL-7	IL-8	IL-9	IL-10	IL-12 (p70)	IL-13	IL-15	IL-17	Eotaxin	FGF-basic	G-CSF	GM-CSF	IFN-γ	IP-10	MCP-1	MIP-1α	PDGF-bb	MIP-1β	RANTES	TNF-α	VEGF	CTACK	GRO-α	HGF	IFN-α2	IL-1α	IL-2RA	IL-3	IL-12 (p40)	IL-16	IL-18	LIF	MCP-3	M-CSF	MIF	MIG	b-NGF	SCF	SCGF-β	SDF-1α	TNF-β	TRAIL
S138	non-COVID-19 patients	1.21	128.4	2.08	2.07	40.42	2.56	9.99	22.17	365.22	2.36	1.22	1.03	25.27	6.05	20.06	35.35	156.48	4.21	10.73	33.9	69.66	5.68	1902.95	281.68	9614.34	67.26	420.96	747.11	916.06	283.14	0.96	8.57	32.45	0.67	8.61	27.27	48.27	35.62	0.63	10.03	685	74.36	34.45	58.41	146542	327.61	382.96	90.02
S139	non-COVID-19 patients	1.37	59.18	0.48	1.82	4.68	0.27	4.37	12.97	348.09	2.04	0.25	1.03	25.27	7.09	12.82	35.35	64.67	1.57	9.85	33.06	72.48	2.74	1325.14	239.33	6779.67	144.21	72.66	785.61	747.56	300.12	0.96	4.21	28.43	0.02	2.15	47.19	57.78	26.29	0.63	6.73	389.83	111.05	1.86	55.65	132628	319.38	321.78	81.56
S140	non-COVID-19 patients	1.86	2057.63	0.32	1.82	0.97	35.59	5.23	6.3	348.09	17	0.3	0.82	25.27	38.19	7.5	40.06	166.08	1.01	37.24	496.04	206.44	6.09	1043.81	277.12	7740.41	86.5	21.23	908.89	675.55	600.66	0.96	6.4	192.9	0.02	30.68	56.67	94.77	40.2	0.63	35.39	231.06	138.24	12.49	63.01	170873	601.87	369.31	83.68
S141	non-COVID-19 patients	1.86	213.46	0.32	2.07	0.97	0.2	6.87	29.04	350.45	0.42	0.05	2.64	25.27	7.09	25.43	34.11	217.04	1.21	9.55	53.41	65.14	8.95	1019.73	300.45	6938.43	181.47	21.23	833.51	837.51	623.74	0.96	42.37	44.32	0.01	2.15	36.56	24.39	21.51	0.63	7.87	210.64	76.51	14.63	67.58	193597	675.38	364.62	100.57
S142	non-COVID-19 patients	25.38	325.54	2.46	3.71	0.97	7.73	3.49	285.96	277.97	6.19	5.97	1.66	25.27	13.25	67.07	68	379.28	5.18	21.67	652.42	120.06	12.5	1453.92	286.63	1986.16	89.26	404.99	1231.36	586.28	849.81	0.96	27.69	215.98	0.28	50.48	770.48	333.75	66.77	3.03	58.9	5627.94	196.77	5.52	166.76	778189	1277.51	230.74	144.18
S143	non-COVID-19 patients	0.88	6.87	0.32	1.82	0.97	7.82	0.65	1.27	389.49	0.2	0.05	1.03	25.27	3.93	14.32	27.36	55.03	0.03	7.48	212.73	21.73	2.43	1173.81	243.01	9200.96	50.89	21.23	847.34	574.98	330.57	0.96	6.4	44.98	0.03	2.15	29.35	47.41	30.99	0.63	19.35	35.33	67.71	4.62	64.38	150914	488.82	383.44	72.02
S144	non-COVID-19 patients	0.71	128.4	0.32	1.82	0.97	0.27	0.65	3.24	332.15	0.2	44.6	4.13	25.27	3.93	10.71	27.36	157.85	0.03	19.95	931.2	15.9	5.62	1524.42	274.08	7042.79	79.61	21.23	1181.1	565.83	577.54	0.96	5.31	148.86	0.02	8.61	54.68	74.9	35.62	0.63	20.38	270.63	440.98	10.77	46.37	273744	666.93	343.13	96.36
S145	non-COVID-19 patients	0.88	6.87	0.32	1.55	0.97	7.64	1.58	1.78	375.28	0.2	0.05	0.59	25.27	4.47	15.82	27.36	11.29	0.03	9.55	341.58	24.5	1.41	1721.73	260.13	8767.41	58.38	21.23	834.82	726.7	317.05	0.96	6.4	40.39	0.02	2.15	76.28	30.51	30.99	0.63	17	426.07	93.95	20.15	63.01	154105	622.68	383.44	82.62
S146	non-COVID-19 patients	1.21	2131.09	0.32	2.07	0.97	20.25	8.45	7.87	358.13	0.2	0.05	0.36	25.27	5	13.09	37.76	72.52	0.03	21.67	2532.17	49.06	2.08	2105.37	285.87	8469.36	67.26	21.23	1067.22	528.06	580.84	0.96	10.72	62.47	0.02	2.15	49.7	105.33	35.62	0.63	36.44	160.1	247.83	4.17	70.32	348899	563.84	386.27	101.1
S147	non-COVID-19 patients	1.54	148.93	0.32	2.07	0.97	0.27	12.95	21.6	403.72	2.36	2.89	0.59	25.27	6.05	21.43	35.35	149.57	1.01	8.67	53.41	68.71	5.91	2520.45	309.72	24665.2	75.49	21.23	999.76	928.95	401.22	0.96	6.4	45.63	0.02	8.61	49.7	42.22	40.2	0.63	10.46	616.93	76.51	25.22	51.49	199982	542.8	413.3	104.79
S148	non-COVID-19 patients	1.37	1005.5	0.32	2.32	0.97	8.9	11.48	13.25	397.79	24.31	2.89	0.59	25.27	7.09	13.91	27.36	124.3	1.91	19.38	1593.67	184.22	2.64	2376	303.5	15436.9	85.12	21.23	643.06	830.57	511.29	0.96	11.79	50.84	0.02	2.15	34.51	25.27	26.29	0.75	13.64	253.6	5781.8	13.35	50.56	162106	507.21	406.17	109
S149	non-COVID-19 patients	4.59	6.87	1.3	2.32	18.96	3.09	9.99	74.19	420.94	1.07	13.13	1.24	25.27	7.09	23.22	43.37	370.54	2.08	10.14	27.73	89.41	12.99	2357.47	294.36	22118	82.37	424.91	1525.64	983.88	478.04	0.96	15	59.89	0.02	2.15	49.7	65.79	40.2	0.94	16.71	762.99	67.71	35.29	78.5	203903	586.69	405.21	104.79
S150	non-COVID-19 patients	1.86	191.49	0.32	2.44	0.97	2.73	8.45	30.2	420.34	0.42	0.05	1.66	25.27	6.05	28.35	35.35	201.13	2.41	11.89	109.37	74.34	7.06	1630.15	327.89	26968.6	79.61	263.06	923.53	874.92	249.06	0.96	15	72.7	0.02	30.68	50.2	38.33	35.62	1.22	14.81	517.23	65.44	36.55	72.14	254223	766.81	410.92	96.36
S151	non-COVID-19 patients	1.04	6.87	0.32	2.07	0.97	6.92	0.65	1.27	323.31	0.2	0.05	0.71	25.27	5.52	20.33	24.32	51.75	0.03	8.37	564.74	46.23	2.08	1132.91	263.94	7180.51	65.21	21.23	1352.35	440.25	340.7	0.96	4.21	36.43	0.02	2.15	31.42	59.29	30.99	0.63	26.29	31.8	382.41	3.37	74.87	172516	535.13	357.13	63.52
S152	non-COVID-19 patients	0.71	13.17	0.32	1.55	0.97	0.2	5.23	9.19	408.46	0.2	0.05	0.82	25.27	7.09	22.25	35.35	36.43	2.72	9.85	27.73	41.69	1.25	1223.21	261.91	10119.2	54.97	136.66	618.72	828.83	255.89	0.96	8.57	30.44	0.38	2.15	33.49	40.49	21.51	0.63	9.74	95.12	26.46	20.15	39.81	109593	360.24	361.81	76.26
S153	non-COVID-19 patients	1.29	454.21	0.32	2.2	0.97	4.24	12.95	1.07	445.33	0.2	0.05	0.82	25.27	6.05	15.14	51.46	61.49	1.39	10.14	528.23	50.14	2.32	2749.42	297.92	22073.4	77.55	21.23	1155.73	852.95	313.67	0.96	15	50.84	0.02	2.15	227.68	45.03	40.2	0.63	18.91	1396.79	153.07	22.69	63.47	214770	589.54	409.97	84.73
S154	non-COVID-19 patients	1.54	258.74	2.84	2.07	27.13	2.56	8.45	81.06	368.77	1.07	2.07	1.45	25.27	3.93	27.1	27.36	179.66	2.08	9.85	48.1	75	6.24	1638.83	286.76	11323.6	61.11	404.99	775.15	891.54	401.22	0.96	8.57	35.1	0.02	2.15	51.2	51.73	21.51	1.72	10.03	834.41	31.35	26.9	52.88	120712	417.29	368.37	74.67
S155	non-COVID-19 patients	1.29	79.72	0.48	2.07	20.34	1.76	3.49	22.17	409.65	0.42	27.23	0.36	25.27	4.47	20.74	27.36	175.6	0.61	8.67	124.14	71.41	5.52	2201.03	279.15	15825.5	67.26	529.29	739.3	914.44	344.07	0.96	12.86	31.11	0.02	2.15	24.65	21.75	28.65	1.22	4.46	443.13	45.76	22.27	41.69	148510	414.32	404.74	83.15
S156	non-COVID-19 patients	1.37	6.87	0.32	1.95	0.97	48.17	3.49	10.53	352.22	1.07	0.05	1.24	25.27	6.57	21.43	35.35	31.07	0.03	8.96	197.98	44.79	1.77	678.52	246.44	8580.53	65.89	21.23	1155.73	597.41	702.66	0.96	8.57	60.54	0.02	8.61	49.7	79.69	53.65	0.63	25.7	176.43	115.61	2.28	82.12	212343	667.87	350.12	78.91
S157	non-COVID-19 patients	1.86	113.57	0.32	1.82	0.97	2.12	8.45	12.16	500.91	1.07	1.22	1.24	25.27	5	27.79	30.18	83.26	8.39	12.48	119.74	65.69	2.94	2642.75	316.96	44516.4	94.09	156.75	670.7	1079	417.97	0.96	12.86	45.63	0.07	2.15	39.11	42.22	42.47	1.72	11.04	443.13	99.78	38.64	47.3	219077	700.65	491.9	106.9

## Sheet: PBMC supernatants_infected
Cytokines and chemokines measured 24 h after treatment with different compounds in PBMCs derived from mock-infected or SARS-CoV-2-infected rhesus macaques.
Sample	Type	G-CSF	GM-CSF	IFN-γ	IL-1β	IL-1α	IL-2	IL-4	IL-6	IL-8	IL-10	IL-12/23	MCP-1	MIP-1β	MIP-1α	SCD40L	TGF-α	TNF-α	VEGF (76)	IL-18	IL-17A	IL-15	IL-13	IL-5
Veh_01	Mock-infected PBMC	7	26	13	22	37	14	9	21	4864	41	17	411	14125	328.5	24	14	30	18	14	59	22	23	10.5
Veh_02	Mock-infected PBMC	8	34.5	14	26	42	15	10	23	6045	39	16	652	14625	498.5	22	16	31	20.5	15	61.5	22	21	8
Veh_03	Mock-infected PBMC	7	37	13	25	35	18	11	21	4758	37	19	576	14538	409.5	2	14	32	23.5	12	58	23	21	9
Veh_01	SARS-CoV-2 infected	224.5	393	16	208	44	15.5	10	1175	23639	187.5	21	13148	23886	9464.5	71.5	22	159	38	20	66.5	25	22	9
Veh_02	SARS-CoV-2 infected	251	412	20	264.5	46	19	9	1246	24071.5	191	22	15955	24053	9164	108	21	184	40.5	22	67.5	27	22.5	9
Veh_03	SARS-CoV-2 infected	233	455	19	288	50	21	8	1334	23479	178.5	23	15782	25370	9023	98.5	23	197	39.4	23	64	25	22	9
Arg_1.25mM_01	SARS-CoV-2 infected	79	229	14	158	38	12	11	721	21809	123	17	14056	23760	6502	96	17	114	47	28.5	57	25.5	24	9.5
Arg_1.25mM_02	SARS-CoV-2 infected	82.5	193	14.5	171.5	32	11	12	733	21408	125	15	13138	23439	6698.5	111	17	120	36	22	54	20	22.5	9
Arg_1.25mM_03	SARS-CoV-2 infected	95	244	16	144	32	15	11	735	20389	130	17	14234	23548	7098	124	18	117	39	25	55	22.5	24	10
IDO1i_0.1mM_01	SARS-CoV-2 infected	69	238	14	100	24	15	9	1648.5	17385.5	45	17	106	19249	2695	97.5	18.5	27.5	31	19	62	22.5	27	9
IDO1i_0.1mM_02	SARS-CoV-2 infected	79	198.5	21	78	32	19	13	1926	15911.5	59	23	105.5	18716.5	7347.5	91.5	22	36	40	25	75	23	20	9
IDO1i_0.1mM_03	SARS-CoV-2 infected	78	203	27	91	37	17	12	1789	16837	50	22	112	12803	3048	90.5	23.5	32	35	16	70	22	18.5	9.5
IMPDHi_0.1mM_01	SARS-CoV-2 infected	305.5	944	14	7903	52	11	14	5257	23363	139	18.5	29	23802	7271	71	21.5	98	32.5	19.5	57	23	18	10
IMPDHi_0.1mM_02	SARS-CoV-2 infected	198	690	17	8883	61	17	12	5803	22203	111.5	18.5	31	23781	8024.5	84	22	107.5	33	25	60	20	12	10
IMPDHi_0.1mM_03	SARS-CoV-2 infected	236	675	15	8034	63	20	12	5786	21344	120	17	30	23549	8792	83	22.5	100	34	22	63	22	27.5	10

## Sheet: PBMC supernatants_normal PBMC
Cytokines and chemokines measured 24 h after treatment with different compounds in PBMCs isolated from healthy controls.
Sample	Type	Group	IL-1β	IL-1RA	IL-2	IL-4	IL-5	IL-6	IL-7	IL-8	IL-9	IL-10	IL-12 (p70)	IL-13	IL-15	IL-17	Eotaxin	FGF-basic	G-CSF	GM-CSF	IFN-γ	IP-10	MCP-1	MIP-1α	PDGF-bb	MIP-1β	RANTES	TNF-α	VEGF	CTACK	GRO-α	HGF	IFN-α2	IL-1α	IL-2RA	IL-3	IL-12 (p40)	IL-16	IL-18	LIF	MCP-3	M-CSF	MIF	MIG	b-NGF	SCF	SCGF-β	SDF-1α	TNF-β
Veh_01	Normal PBMC	1	304.66	10970	36.04	15.17	306.89	16797.1	6.87	137316	567.73	295.89	4.45	1.66	312.3	44.1	8.87	165.95	12410.1	9.59	234.5	49.45	5783.87	4395.28	635.76	7715.58	43196.3	1626.68	801.26	106	6596.18	567.62	50.58	197.52	166.05	3.92	317.82	556.47	21.53	374.27	114.99	11.9	3807.18	60.78	57.49	131.35	53520.7	313.18	689.79
Veh_02	Normal PBMC	1	286.82	11087.1	38.56	15.17	315.05	16043.5	14.38	590765	682.88	291.7	7.08	1.66	465.25	51	9.28	176.23	12623.8	9.83	237.29	49.45	7144.92	3843.08	633.92	7336.15	37528.2	1593.25	741.5	100.92	6712.05	551.07	55.67	201.7	163.6	3.97	265.3	859.04	22.19	366.92	108.39	14.81	4389	60.78	81.45	130.46	61545.7	317.32	715.71
Veh_03	Normal PBMC	1	261.81	11197.3	33.5	15	311.55	16987.2	12.95	267632	625.99	287.16	5.97	1.66	419.28	64.76	9.28	174.91	12028	8.63	273.94	52.76	5798.37	4129.63	597.15	7607.51	46216	1586.09	723.16	95.3	6802.27	590.75	59.61	701.79	163.6	3.27	250.04	852.67	20.42	370.6	113.63	15.1	4239.24	63.13	70.5	132.24	57181.7	304.89	692.89
IDOi_0.1mM_01	Normal PBMC	1	77.83	5269.34	21.28	9.62	188.9	6093.68	9.99	56109.2	553.23	70.4	2.07	1.45	25.27	33.24	7.08	116.68	11671.6	7.39	134.38	36.34	3238.3	2882.12	475.08	4083.81	36931.8	546.76	594.85	53.89	2243.31	333.95	33.78	108.96	97.97	2.52	171.49	636.45	11.42	200.94	73.05	10.17	3501.67	34.43	52.04	77.59	47905.1	269.21	602.02
IDOi_0.1mM_02	Normal PBMC	1	99.51	4789.74	24.53	10.88	193.69	5957.14	9.99	55290.9	527.93	76.86	3.68	1.03	25.27	37.69	6.81	126.06	10387.5	6.37	167.55	43.9	3385.62	3012.81	464.54	4065.92	32249.2	602.99	560.79	64.24	2618.28	404.57	36.2	119.36	100.48	2.62	195.5	558.26	12.79	243.37	68.13	10.17	3491.13	45.76	52.04	80.31	42297.4	270.27	599
IDOi_0.1mM_03	Normal PBMC	1	94.95	5622.83	23.24	10.7	181.72	6390.55	9.99	57997.1	485.93	77.83	2.89	1.24	25.27	58.86	6.81	114.97	12127.4	6.5	201.94	42.45	3514.64	3077.47	371.59	4163.57	21772.9	490.83	444.38	52.27	2363.97	384.45	37.38	119.36	105.49	2.2	203.41	565	12.33	237.63	82.9	9.88	4014.58	40.27	44.08	82.12	37958.3	243.53	547.01
Veh_04	Normal PBMC	2	265.56	10863.8	33.5	14.5	260.04	12896	9.99	82264.3	588.92	224.7	4.45	1.86	429.61	48.04	8.46	160.43	12327.4	9.11	258.5	46.72	3756.35	3951.48	494.5	5965.75	30121.6	1397.22	628.03	90.82	5668.83	584.15	51.61	170.37	148.25	3.69	250.04	607.67	14.16	352.18	100.76	12.19	4198.39	60.78	43.67	119.79	41222.3	281.88	609.09
Veh_05	Normal PBMC	2	227.06	9459.99	32.87	13.66	269.44	10096.5	12.95	117908	578.01	199.89	5.21	1.66	357.35	57.88	7.77	158.1	13234.8	9.23	226.77	46.72	4700.34	4461.21	454.04	5566.91	21614.7	1206.7	654	80.23	4037.61	511.29	49.01	169.32	146.4	3.32	250.04	730.22	16.64	329.97	71.55	12.19	4141.73	63.13	33.61	112.66	44140.5	281.88	619.2
Veh_06	Normal PBMC	2	290.62	10746.2	34.45	15.17	261.21	14765.2	14.38	450973	631.48	234.27	3.68	1.86	413.25	60.83	8.59	164.13	12796.1	10.42	248.8	50.12	6879.01	4047.13	553.53	6436.68	37073.9	1401.93	704.6	96.42	6183.81	570.93	53.66	179.76	162.37	3.97	287.97	906.49	15.74	377.93	104.99	12.77	4093.67	60.78	64.2	126.91	49980.8	296.56	673.3
IMPDHi_0.1mM_01	Normal PBMC	2	2673.55	12061.1	53.54	19.89	352.23	26332.8	14.38	154988	613.82	272.54	5.21	2.25	557.61	92.27	10.64	221.24	14355.6	13.37	243.19	64.45	6000.18	4701.85	564.38	9299.99	31750.9	1737	906.99	131.59	8993.26	794.34	73.54	491.77	252.26	5.68	469.05	922.5	30.51	596.48	71	23.62	4814.43	82.84	67.14	179.1	48827.5	323.5	670.22
IMPDHi_0.1mM_02	Normal PBMC	2	2404.65	12019.4	46.71	18.45	368.44	24892.5	11.48	143229	554.44	247.32	4.45	1.45	368.92	101.13	9.28	218.93	12635.1	10.06	242.88	57.21	4537.22	4338.84	517.62	8375.55	22550	1601.2	824.61	119.04	8414.18	742	69.94	506.91	238.37	5.4	412.38	619.36	32.9	610.52	54.05	20.08	4741.99	76.51	58.75	171.17	40607.9	309.04	631.38
IMPDHi_0.1mM_03	Normal PBMC	2	2678.32	11925.5	46.4	19.65	360.34	22550.2	14.38	59500.9	485.93	276.02	7.44	1.45	578.36	86.37	9.35	217.77	16192.1	11.23	241.95	60.28	2493.83	4315.88	381.74	8856.41	21111.1	1559.88	532.83	108.82	6812.49	807.4	72.65	545.97	223.25	5.54	469.05	718.02	27.9	610.52	58.59	15.98	5695.9	78.65	11.63	164.99	30691.5	277.67	509.52
Veh_07	Normal PBMC	3	264.94	10428.4	36.35	14.42	265.92	16650.8	11.48	378508	636.36	237.01	2.89	2.06	272.23	41.15	8.59	147.08	12637.4	9.59	228.93	45.32	7234.95	4152.52	475.08	7037.47	44322.6	1383.87	641.07	80.79	7759.05	471.38	41.96	152.65	142.09	2.85	250.04	768.22	13.48	333.68	113.56	12.34	3728.88	55.97	62.94	129.58	55215.5	292.38	687.21
Veh_08	Normal PBMC	3	241.03	9677.89	30.32	15.34	250.62	13751.7	15.8	227898	638.8	222.31	2.89	1.66	394.74	84.4	8.32	151.93	12238.3	8.14	226.46	52.76	7352.49	3845.38	549.92	6505.5	44651.7	1315.73	621.46	83.01	7037.73	517.93	50.58	155.77	147.63	3.22	234.64	978.45	13.02	333.68	124.19	13.79	4133.69	60.78	65.46	126.02	48289.4	304.89	691.86
Veh_09	Normal PBMC	3	219.97	10448.7	32.87	14.84	263.57	16364.8	12.95	139233	608.34	254.9	4.45	1.45	296.81	43.12	8.18	149.04	12213.9	7.89	179.55	46.72	6655.73	3880.93	598.98	7074.34	44071.8	1429.46	560.79	81.9	7443.4	524.56	44.18	162.03	147.63	2.76	250.04	1057.76	11.65	337.39	155.98	12.19	3608.45	50.97	61.68	128.69	58686.6	315.25	732.39
Arg_1.25mM_01	Normal PBMC	3	291.26	11067.8	34.45	14.84	196.07	16327.7	9.99	77592	591.95	292.4	1.22	1.45	129.7	79.49	8.18	141.63	12508.8	10.06	199.51	43.9	5933.51	3753.97	546.32	7850.12	40653.5	1409.79	657.22	75.24	7518.92	494.67	46.35	183.93	148.86	2.76	280.45	1019.42	5.49	344.8	134.51	12.63	3569	58.4	46.18	142	54830.2	302.81	629.35
Arg_1.25mM_02	Normal PBMC	3	276.31	11275	32.87	14.67	257.69	17045.4	11.48	70599	613.82	282.63	3.68	1.86	280.62	62.79	7.77	155.75	12896.5	7.64	187.38	48.1	6766.91	4047.97	564.38	8071.87	41983	1479.92	641.07	84.12	7119.03	551.07	45.27	169.32	151.32	3.36	257.69	986.27	11.42	350.34	112.85	13.64	3695.73	53.5	62.1	128.69	57760.4	311.11	687.73
Arg_1.25mM_03	Normal PBMC	3	234.11	10037.1	31.59	13.83	248.26	14731.1	12.95	153563	585.89	253.52	3.68	1.45	327.19	55.91	8.25	143.13	12816.6	9.59	139.67	46.72	6625.11	4008.69	535.53	7129.23	42102.4	1376.02	539.89	81.9	6460.51	504.64	46.35	165.15	147.63	2.85	250.04	849.02	8.15	337.39	94.94	12.34	3739.99	50.97	61.68	109.98	49404.1	302.81	657.91
[truncated: 1 more columns]
