# Supplementary material for: Integrated cytokine and metabolite analysis reveals immunometabolic reprogramming in COVID-19 patients with therapeutic implications
Source: Nat Commun. 2021 Mar 12;12:1618. doi: 10.1038/s41467-021-21907-9 (PMC7955129; doi:10.1038/s41467-021-21907-9)
Supplement: Supplementary file 8 — Source Data [file 41467_2021_21907_MOESM8_ESM.xlsx]

## Sheet: Fig. 1b
tSNE resluts of COVID-19 patients and healthy controls
V1	V2	Sample	Group
35.1927	-41.1424	S001	Severe
-0.481559	34.9552	S002	Severe
-16.9285	23.9502	S003	Severe
37.0859	-49.0808	S004	Severe
-14.6792	11.804	S005	Severe
55.0139	-39.3721	S006	Severe
-12.6412	32.8221	S007	Severe
49.5652	-26.9263	S008	Severe
64.0082	-20.5324	S009	Severe
63.9198	-34.0605	S010	Severe
44.7902	-5.07704	S011	Severe
-0.110954	17.6435	S012	Severe
28.5876	-10.2972	S013	Severe
39.9118	-16.0817	S014	Severe
26.7866	-24.1751	S015	Severe
0.314855	25.5923	S016	Severe
31.6674	-35.7824	S017	Severe
-14.7758	2.62783	S018	Severe
35.2818	-18.7563	S019	Severe
48.6546	-20.5637	S020	Severe
18.1495	0.534128	S021	Severe
66.7076	-10.4568	S022	Severe
-11.7806	23.5758	S032	Severe
58.1294	7.95344	S023	Mild
60.8935	22.3822	S024	Mild
61.9546	14.6362	S025	Mild
33.0249	5.99516	S026	Mild
68.3718	1.22607	S027	Mild
40.0285	11.2779	S028	Mild
37.0759	21.9338	S029	Mild
43.5156	15.1469	S030	Mild
55.3475	16.3905	S031	Mild
71.7856	15.4417	S033	Mild
77.0425	0.758513	S034	Mild
49.1075	39.8312	S035	Mild
66.1887	29.4192	S036	Mild
-52.5124	2.51848	S037	Mild
-74.145	17.7809	S101	Healthy
-69.0436	-27.2709	S102	Healthy
-43.012	-7.55608	S103	Healthy
-89.4327	8.07656	S104	Healthy
-95.9912	-0.404562	S105	Healthy
-80.0111	19.6233	S106	Healthy
-83.8411	1.29501	S107	Healthy
-69.2587	24.7651	S108	Healthy
-75.0736	8.48363	S109	Healthy
-89.5004	-8.13607	S110	Healthy
-77.775	-11.0013	S111	Healthy
-78.4336	-3.02639	S112	Healthy
-64.8586	-11.9601	S113	Healthy
-68.4905	-18.1851	S114	Healthy
-68.1519	-3.90411	S115	Healthy
-60.8636	-2.43938	S116	Healthy
-56.3105	-12.2523	S117	Healthy

## Sheet: Fig. 1c， d; Fig. S2g-j
Results of two-sided Mann-Whitney U tests between mild patients and healthy controls						Results of two-sided Mann-Whitney U tests between severe patients and healthy controls						Results of two-sided Mann-Whitney U tests between severe and mild patients						Results of two-sided Mann-Whitney U tests between non-COVID-19 patients and healthy controls						Results of two-sided Mann-Whitney U tests between non-COVID-19 patients and mild patients						Results of two-sided Mann-Whitney U tests between non-COVID-19 patients and severe patients
FC = Mild/Healthy controls						FC = Severe/Healthy controls						FC = Severe/Mild						FC = non-COVID-19/Healthy controls						FC = non-COVID-19/Mild						FC = non-COVID-19/Severe
Metabolite	p	BH	FC	LOG2FC		Metabolite	p	BH	FC	LOG2FC		Metabolite	p	BH	FC	LOG2FC		Metabolite	p	BH	FC	LOG2FC		Metabolite	p	BH	FC	LOG2FC		Metabolite	p	BH	FC	LOG2FC
LPC 15:0 sn-1	7.54198e-09	1.90812e-06	5.91466	2.56429		LPC 15:0 sn-1	2.25397e-11	5.70254e-09	4.97258	2.31399		Linolenic acid	2.30978e-06	0.000584373	4.27653	2.09644		1-Methylhistidine	0.940019	0.966686	0.979339	-0.0301195		1-Methylhistidine	0.358657	0.456186	1.13493	0.1826		1-Methylhistidine	0.0522367	0.080578	1.19081	0.251944
Glycocholic acid	1.5084e-08	1.90812e-06	12.7936	3.67735		Uridine	4.50794e-11	5.70254e-09	0.439806	-1.18506		1,5-Anhydroglucitol	2.74497e-05	0.00104212	0.44898	-1.15528		Acetylcarnitine	0.103507	0.180826	0.827991	-0.272313		Acetylcarnitine	0.00227957	0.0068862	1.65013	0.722575		Acetylcarnitine	0.155784	0.221458	1.16337	0.218314
FFA 12:0	5.27938e-08	4.45228e-06	1.72222	0.78427		Neopterin	4.28254e-10	3.61161e-08	4.16905	2.05972		FFA 12:0	1.88637e-05	0.00104212	0.680085	-0.556212		Alanine/Sarcosine	0.016868	0.0382166	0.826419	-0.275055		Alanine/Sarcosine	1.5904e-05	0.000109813	0.679979	-0.556437		Alanine/Sarcosine	0.000225419	0.000778232	0.726951	-0.460071
Uridine	3.39389e-07	2.14663e-05	0.605638	-0.723472		Hydroxyglutaric acid	4.39524e-09	2.22399e-07	2.11249	1.07894		FFA 18:2	3.29525e-05	0.00104212	1.33433	0.41612		Arginine	0.96399	0.970685	0.947922	-0.0771601		Arginine	0.000392385	0.00142239	0.693479	-0.528075		Arginine	0.000723551	0.00180888	0.710123	-0.493859
Tyrosine	5.05312e-07	2.55688e-05	1.38082	0.465529		Histidine	4.39524e-09	2.22399e-07	0.679522	-0.557407		FFA 20:2	3.29525e-05	0.00104212	1.72912	0.790035		Asparagine	0.00725991	0.018798	0.862369	-0.213622		Asparagine	0.077023	0.131392	0.896971	-0.156867		Asparagine	0.00729386	0.014292	0.864536	-0.210002
Taurocholic acid	7.31572e-07	3.08479e-05	15.9098	3.99184		2-Aminooctanoic acid	8.4073e-09	3.54508e-07	0.287528	-1.79823		Glucuronic acid	1.27897e-05	0.00104212	2.93676	1.55423		Aspartic acid	0.124813	0.21044	1.04373	0.0617543		Aspartic acid	0.000460505	0.00162862	0.754508	-0.406392		Aspartic acid	0.000590697	0.00161606	0.657681	-0.604539
Urea	1.47069e-06	5.31548e-05	0.666038	-0.586323		Cytidine	4.69727e-08	1.48551e-06	2.57334	1.36364		Hydroxyglutaric acid	2.27906e-05	0.00104212	1.76666	0.821022		Betaine	0.662286	0.750245	0.980542	-0.0283482		Betaine	0.204489	0.279726	0.856091	-0.224165		Betaine	0.3276	0.402559	0.914757	-0.12854
Deoxycytidine	2.81316e-06	8.89661e-05	2.04859	1.03463		Phenylalanine	4.69727e-08	1.48551e-06	1.44761	0.533675		Neopterin	2.27906e-05	0.00104212	2.27843	1.18804		Carnitine	0.0449753	0.0893345	0.836414	-0.25771		Carnitine	0.055725	0.0997546	0.84612	-0.241066		Carnitine	0.0014282	0.00328713	0.77584	-0.366169
LPE 18:2 sn-2	5.15117e-06	0.000144805	1.98312	0.987774		Phe-Phe	1.01023e-07	2.83987e-06	0.250844	-1.99514		LPC 18:2 sn-2	3.94427e-05	0.00110878	0.742969	-0.428627		Choline	1.25744e-10	7.29313e-09	0.461077	-1.11692		Choline	1.43681e-09	1.04168e-07	0.468808	-1.09293		Choline	7.27237e-08	6.59059e-07	0.520422	-0.942247
LPE 20:4 sn-2	6.87828e-06	0.0001582	1.6189	0.695018		Citrulline	1.28882e-07	3.26071e-06	0.57457	-0.799444		Guanidineacetic acid	6.64572e-05	0.00168137	0.526687	-0.924981		Citrulline	0.844871	0.887727	1.03928	0.0555798		Citrulline	0.0109329	0.026869	1.36129	0.444978		Citrulline	1.34477e-07	1.02627e-06	1.80879	0.855024
Pipecolic acid	6.87828e-06	0.0001582	2.34298	1.22835		Guanidineacetic acid	1.63683e-07	3.76471e-06	0.496485	-1.01018		Tryptophan	0.000175675	0.00404053	0.761288	-0.393485		Creatine	0.987993	0.987993	1.03572	0.0506315		Creatine	0.478341	0.55935	0.911559	-0.133592		Creatine	0.818948	0.879611	0.863826	-0.211187
cAMP	9.58407e-06	0.000202064	3.25466	1.70251		Indole-3-carboxylic acid	1.03874e-06	2.19002e-05	0.407501	-1.29513		FFA 16:2	0.000204831	0.00431852	2.62734	1.3936		Creatinine	0.0106881	0.0258296	1.2461	0.317419		Creatinine	8.15546e-05	0.000407773	1.57387	0.654319		Creatinine	0.000799626	0.00196518	1.37599	0.460469
10:1-Carnitine	1.19314e-05	0.000215618	0.260374	-1.94134		Tyrosine	1.40828e-06	2.74073e-05	1.42284	0.508769		2-Isopropylmaleate	0.000238273	0.00463717	0.344835	-1.53602		Cystathionine	0.619106	0.712463	1.15462	0.207415		Cystathionine	0.180391	0.253948	0.816794	-0.291956		Cystathionine	0.0282558	0.0493626	0.610197	-0.712654
14:2-Carnitine	1.19314e-05	0.000215618	0.29018	-1.78498		Thiamine	1.71202e-06	3.09387e-05	0.310592	-1.68691		Serotonin	0.000276572	0.00499805	0.43684	-1.19482		Cystine	0.0561297	0.104344	1.21422	0.280032		Cystine	0.25931	0.341818	1.14697	0.19783		Cystine	0.913671	0.93959	0.934826	-0.0972305
16:2-Carnitine	2.00767e-05	0.00028219	0.370444	-1.43267		Methionine sulfoxide	3.62972e-06	6.12213e-05	1.64374	0.716983		FFA 15:0	0.000370211	0.00550961	0.691008	-0.533226		Glutamine	0.96399	0.970685	0.965438	-0.050745		Glutamine	0.396347	0.487036	0.926863	-0.109572		Glutamine	0.0732894	0.110698	1.14742	0.198398
18:3-Carnitine	2.00767e-05	0.00028219	0.536977	-0.897067		Deoxyadenosine	5.19736e-06	8.21832e-05	3.82908	1.937		N-Acetyl-L-alanine	0.000370211	0.00550961	1.34629	0.428991		Glycerophosphocholine	1.25744e-10	7.29313e-09	0.333546	-1.58404		Glycerophosphocholine	1.43681e-09	1.04168e-07	0.252925	-1.98322		Glycerophosphocholine	9.36947e-11	2.26429e-09	0.255894	-1.96638
FFA 18:2	2.00767e-05	0.00028219	0.705908	-0.502448		Serotonin	6.19519e-06	9.2199e-05	0.40535	-1.30276		Phe-Phe	0.000370211	0.00550961	0.272517	-1.87558		Glycine	0.577172	0.685983	0.641293	-0.640943		Glycine	0.457039	0.547691	0.823906	-0.279448		Glycine	0.221324	0.297147	1.42505	0.511012
LPE 18:2 sn-1	2.00767e-05	0.00028219	1.70614	0.77074		N-Acetyl-Asp-Glu	8.74232e-06	0.000122878	1.85247	0.889452		FFA 17:0	0.000426973	0.00600135	0.679896	-0.556614		Histidine	0.423888	0.534468	1.04117	0.0582041		Histidine	0.0273183	0.0550161	1.22381	0.291377		Histidine	3.79428e-06	2.03767e-05	1.53221	0.615612
LPE 20:4 sn-1	2.57709e-05	0.00034316	1.54569	0.628252		Deoxycytidine	1.05731e-05	0.00013375	2.77414	1.47204		Thiamine	0.000491451	0.00654405	0.394027	-1.34363		Homoserine	0.269544	0.383176	0.900187	-0.151704		Homoserine	0.129228	0.195188	0.773849	-0.369877		Homoserine	0.461637	0.544206	0.929051	-0.10617
Linolenic acid	3.28981e-05	0.000378328	0.283186	-1.82018		Uric acid	1.03374e-05	0.00013375	0.583358	-0.777547		LPC 18:2 sn-1	0.000564523	0.00680116	0.629348	-0.668069		Hydroxyproline	0.149295	0.245997	0.949291	-0.0750773		Hydroxyproline	0.769218	0.820122	1.13057	0.177049		Hydroxyproline	0.30411	0.380137	1.3516	0.434671
Methylitaconate	3.28981e-05	0.000378328	0.64899	-0.623732		5-Hydroxyindoleacetaldehyde	1.98122e-05	0.00023869	0.535248	-0.90172		Trimethyllysine	0.000564523	0.00680116	1.48337	0.568875		Hypoxanthine	0.269544	0.383176	1.81314	0.858489		Hypoxanthine	0.665983	0.737156	1.35875	0.442285		Hypoxanthine	0.655613	0.725678	1.23547	0.305063
LPE 16:0 sn-2	3.28981e-05	0.000378328	1.47852	0.564151		Taurocholic acid	2.36552e-05	0.000249365	12.2789	3.61811		Glutamine	0.000740571	0.00814628	0.807778	-0.30797		Isoleucine	0.00140824	0.00464078	0.811999	-0.300451		Isoleucine	0.112155	0.176767	0.832022	-0.265307		Isoleucine	0.111338	0.159841	0.87216	-0.197335
FFA 16:2	4.17147e-05	0.000390882	0.3753	-1.41388		Glucuronic acid	2.36552e-05	0.000249365	2.9537	1.56252		Uridine	0.000740571	0.00814628	0.726187	-0.461588		Kynurenine	0.774859	0.832256	1.07169	0.0998872		Kynurenine	0.00551234	0.0153709	0.765531	-0.385468		Kynurenine	0.000532929	0.00148605	0.548139	-0.867386
18:1-Carnitine	4.17147e-05	0.000390882	0.558923	-0.839278		Purine	2.31864e-05	0.000249365	1.29885	0.377237		16:2-Carnitine	0.000845823	0.00891638	2.02105	1.0151		Leucine	3.97535e-05	0.000213491	0.801485	-0.319252		Leucine	0.0150481	0.0340934	0.805432	-0.312165		Leucine	0.0012996	0.00308921	0.772444	-0.372499
Acetylcarnitine	4.17147e-05	0.000390882	0.663781	-0.591221		Kynurenine	4.26274e-05	0.00043139	1.95514	0.967273		3-Indolyl sulfate	0.000964236	0.00975806	0.371897	-1.42702		Lysine	0.459874	0.574842	0.991189	-0.0127677		Lysine	0.274431	0.35529	1.10967	0.150129		Lysine	0.260495	0.34338	1.07755	0.107753
Kynurenine	4.17147e-05	0.000390882	1.39993	0.485355		Urea	4.93983e-05	0.000480684	0.730962	-0.452132		2-Aminooctanoic acid	0.00109725	0.00985421	0.501591	-0.995417		Methionine	0.00140824	0.00464078	0.765494	-0.385538		Methionine	0.0300138	0.0588109	0.775916	-0.366027		Methionine	0.000532929	0.00148605	0.691453	-0.532298
FFA 15:0	4.17147e-05	0.000390882	1.59868	0.676879		Glycocholic acid	5.714e-05	0.0005163	5.71737	2.51535		CMP	0.0011885	0.00985421	0.488327	-1.03408		Dimethylglycine	2.51487e-10	7.29313e-09	0.476388	-1.06979		Dimethylglycine	2.87361e-09	1.04168e-07	0.471998	-1.08315		Dimethylglycine	3.81316e-08	3.94935e-07	0.519381	-0.945135
Indole-3-carboxylic acid	5.26354e-05	0.000459199	0.527062	-0.923955		5-Hydroxyindoleacetic acid	5.714e-05	0.0005163	0.540075	-0.888769		Deoxyadenosine	0.00109725	0.00985421	2.59667	1.37666		Ornithine	0.619106	0.712463	0.954468	-0.0672319		Ornithine	0.0711756	0.122863	1.1621	0.216732		Ornithine	0.99039	0.99039	0.959787	-0.0592141
Glycochenodeoxycholate	5.26354e-05	0.000459199	3.49508	1.80533		Glutamate	8.74907e-05	0.000737838	1.38926	0.474315		FFA 20:5	0.00124638	0.00985421	1.58895	0.66807		Phenylalanine	0.00124779	0.00430783	0.902992	-0.147215		Phenylalanine	3.02692e-05	0.000182876	0.697801	-0.519112		Phenylalanine	7.27237e-08	6.59059e-07	0.62378	-0.68089
LPC P-18:0	8.24112e-05	0.000695001	0.682655	-0.550772		LPC 16:0 sn-1	8.74907e-05	0.000737838	0.864287	-0.210418		Glycocholic acid	0.00109725	0.00985421	0.446893	-1.162		Proline	0.406516	0.531034	0.938818	-0.0910827		Proline	0.0121813	0.0294382	0.81843	-0.28907		Proline	0.894586	0.933201	0.997688	-0.00333881
10:0-Carnitine	0.00010233	0.000784526	0.253673	-1.97896		Pipecolic acid	0.000115234	0.000911069	2.09826	1.0692		Histidine	0.00124638	0.00985421	0.798722	-0.324234		Serine	0.868506	0.905996	0.915355	-0.127596		Serine	0.089853	0.148053	0.822912	-0.28119		Serine	0.875561	0.926689	0.945803	-0.0803887
14:1-Carnitine	0.00010233	0.000784526	0.360178	-1.47322		LPC 20:2 sn-1	0.000115234	0.000911069	0.676674	-0.563466		Pro Leu	0.00124638	0.00985421	2.21286	1.14591		Trimethyllysine	0.774859	0.832256	1.12685	0.172292		Trimethyllysine	0.112155	0.176767	1.41622	0.502047		Trimethyllysine	0.221324	0.297147	0.954735	-0.0668279
LPC O-16:0	0.00010233	0.000784526	0.734039	-0.446072		LPE 16:0 sn-2	0.000223016	0.0016595	1.55261	0.634691		AMP	0.00182994	0.0140295	7.1784	2.84366		Tryptophan	0.662286	0.750245	0.952579	-0.0700896		Tryptophan	0.00551234	0.0153709	0.860236	-0.217195		Tryptophan	0.100637	0.148901	1.12997	0.17629
FFA 20:2	0.000126509	0.000889078	0.601069	-0.734396		LPC O-16:0	0.000223016	0.0016595	0.637557	-0.649374		Altrose	0.00203974	0.0151781	2.59748	1.37711		Tyrosine	0.916101	0.948818	1.05139	0.0723001		Tyrosine	0.000169045	0.000680874	0.761423	-0.393229		Tyrosine	0.000127072	0.00048488	0.738941	-0.436469
FFA 17:0	0.000126509	0.000889078	1.53729	0.620393		Indoleacrylic acid	0.000325404	0.00235221	0.10668	-3.22864		Oxalosuccinic acid	0.00258362	0.0186759	0.714645	-0.484701		Urea	0.423888	0.534468	0.93426	-0.0981042		Urea	6.3004e-06	5.07532e-05	1.40271	0.488219		Urea	0.0002813	0.000886707	1.27812	0.354028
LPC 18:2 sn-1	0.000126509	0.000889078	1.58836	0.667538		5-Hydroxy-L-tryptophan	0.000415595	0.00269604	0.817685	-0.290383		FFA 18:4	0.00290082	0.0203863	2.33883	1.22579		Valine/Norvaline	0.00657018	0.017975	0.844158	-0.244414		Valine/Norvaline	0.138466	0.206985	0.873859	-0.194527		Valine/Norvaline	0.0342062	0.0570104	0.866332	-0.207008
12:1-Carnitine	0.000155636	0.00106422	0.339297	-1.55938		4-Hydroxybenzoic acid	0.000415595	0.00269604	0.671484	-0.574576		cAMP	0.00325185	0.0216505	0.541578	-0.884759		Glucose/Fructose	6.53161e-05	0.000315694	1.83908	0.878983		Glucose/Fructose	9.83351e-05	0.000459954	2.02914	1.02087		Glucose/Fructose	0.00349658	0.00745595	1.49114	0.57642
Neopterin	0.000232587	0.00154854	1.82979	0.871678		3-Methyl-2-oxovaleric acid	0.000415595	0.00269604	0.663427	-0.591989		FFA 22:6	0.00325185	0.0216505	1.24845	0.320135		Glutamate	0.00025645	0.00103292	0.760252	-0.395451		Glutamate	0.000169045	0.000680874	0.64137	-0.640771		Glutamate	8.95617e-08	7.21469e-07	0.547236	-0.869765
12:0-Carnitine	0.000282605	0.00174388	0.383302	-1.38345		Guanosine	0.000415595	0.00269604	0.566591	-0.81962		14:2-Carnitine	0.00453947	0.0294484	2.05456	1.03883		Inositol	0.419284	0.534468	0.948268	-0.0766331		Inositol	0.180391	0.253948	0.94923	-0.0751707		Inositol	0.0164628	0.0302165	0.830853	-0.267334
LPC 20:2 sn-1	0.000282605	0.00174388	0.723134	-0.467666		LysoPC(P-16:0/0:0)	0.000468684	0.00296443	0.684278	-0.547346		alpha-ketoisovaleric acid	0.00505831	0.0319938	1.2758	0.3514		Lactic acid	0.00883064	0.0224639	0.871365	-0.198652		Lactic acid	0.849464	0.886132	0.983725	-0.0236731		Lactic acid	0.0106816	0.0206511	0.80891	-0.305949
Phenylalanine	0.000282605	0.00174388	1.29405	0.371897		AICAR	0.000593627	0.00357589	1.98794	0.991271		Uric acid	0.00562832	0.0347309	0.706056	-0.502146		1-Methyladenosine	0.197757	0.308331	0.882991	-0.179529		1-Methyladenosine	0.000538995	0.00186082	0.749894	-0.415242		1-Methyladenosine	0.00206457	0.0045358	0.785591	-0.34815
Galactose 1-phosphate	0.000341961	0.002012	0.547928	-0.867942		LPC P-18:0	0.000593627	0.00357589	0.718023	-0.477898		10:1-Carnitine	0.00768782	0.0432226	1.92359	0.943802		1-Methylnicotinamide	0.356947	0.479234	1.51433	0.598676		1-Methylnicotinamide	0.0150481	0.0340934	2.27818	1.18788		1-Methylnicotinamide	0.00674278	0.0133932	1.9373	0.954047
Glycoursodeoxycholic acid	0.000341961	0.002012	3.03613	1.60223		cAMP	0.000625947	0.0036829	1.76265	0.817747		12:1-Carnitine	0.00768782	0.0432226	1.7171	0.779972		2-Aminoadipic acid	0.597976	0.704931	1.08172	0.113325		2-Aminoadipic acid	0.641024	0.714988	1.07471	0.103954		2-Aminoadipic acid	0.522623	0.606242	0.93466	-0.0974866
alpha-ketoisovaleric acid	0.000412282	0.00231794	0.691128	-0.532974		Benzenetricarboxylic acid	0.000801766	0.00461015	0.715671	-0.482631		14:0-Carnitine	0.00768782	0.0432226	1.8017	0.849358		2-Aminooctanoic acid	0.96399	0.970685	0.953039	-0.0693933		2-Aminooctanoic acid	0.0166852	0.0372207	1.66257	0.733418		2-Aminooctanoic acid	1.70394e-06	9.91793e-06	3.3146	1.72883
LPC 20:3 sn-1	0.000412282	0.00231794	1.90666	0.93105		Phenyllactic acid	0.000837774	0.00471015	0.670983	-0.575652		18:3-Carnitine	0.00768782	0.0432226	1.37376	0.45813		Deoxycytidine	0.729121	0.807043	1.89226	0.920114		Deoxycytidine	0.00173947	0.00560496	0.923693	-0.114515		Deoxycytidine	0.000681671	0.00176504	0.682109	-0.551927
LPC 18:3 sn-2	0.000495153	0.0026654	1.71511	0.778302		Pro Leu	0.00093729	0.0051551	1.96409	0.973859		3-Formylalanine	0.00850635	0.0457895	1.62692	0.702142		Deoxyinosine	0.195213	0.308331	2.93246	1.55211		Deoxyinosine	0.396347	0.487036	2.65311	1.40769		Deoxyinosine	0.855086	0.911673	1.98492	0.989083
4:0-Carnitine	0.000495153	0.0026654	1.82641	0.869008		Oxalosuccinic acid	0.0010473	0.00563759	0.714879	-0.484229		Cytidine	0.00850635	0.0457895	1.63917	0.712962		Indoleacrylic acid	0.00725991	0.018798	0.139887	-2.83767		Indoleacrylic acid	0.274431	0.35529	0.643641	-0.635672		Indoleacrylic acid	0.250289	0.332953	1.31127	0.390968
Adenine	0.000592656	0.00306004	1.88573	0.915126		Aspartic acid	0.00116876	0.00616035	1.58699	0.666294		Glycochenodeoxycholate	0.00939923	0.0466276	0.573297	-0.802645		3-Nitrotyrosine	8.42483e-09	1.74514e-07	0.511617	-0.966864		3-Nitrotyrosine	5.74723e-09	1.6667e-07	0.433623	-1.20549		3-Nitrotyrosine	1.45747e-11	5.28334e-10	0.409878	-1.28674
Taurochenodeoxycholate	0.000592656	0.00306004	5.92034	2.56568		Adenine	0.00145023	0.00748792	1.9181	0.939677		Indole	0.00939923	0.0466276	0.819217	-0.287682		4-Pyridoxic acid	0.684305	0.763263	1.22065	0.28765		4-Pyridoxic acid	0.903872	0.929514	1.12133	0.165213		4-Pyridoxic acid	0.570879	0.646698	0.794627	-0.331651
14:0-Carnitine	0.000706804	0.00343887	0.614586	-0.702314		Glutamine	0.00179085	0.00865388	0.841396	-0.249143		Proline	0.00939923	0.0466276	0.820326	-0.285731		5-Hydroxyindoleacetic acid	2.452e-08	3.95045e-07	0.366129	-1.44958		5-Hydroxyindoleacetic acid	9.83351e-05	0.000459954	0.459168	-1.1229		5-Hydroxyindoleacetic acid	0.178425	0.248766	0.677923	-0.560806
18:0-Carnitine	0.000706804	0.00343887	0.758504	-0.398772		Hydroxyproline	0.00179085	0.00865388	0.702345	-0.509749		Uracil	0.00939923	0.0466276	1.74371	0.802164		5-Hydroxy-L-tryptophan	0.389565	0.513518	0.72618	-0.461601		5-Hydroxy-L-tryptophan	0.931258	0.950932	1.19502	0.257036		5-Hydroxy-L-tryptophan	0.0620439	0.0946986	0.888092	-0.171219
LPC 20:3 sn-2	0.000706804	0.00343887	1.86993	0.902987		Iminoaspartic acid	0.00181287	0.00865388	0.664933	-0.588718		Dehydroepiandrosterone Sulfate	0.010372	0.0504638	0.448393	-1.15717		5-Hydroxylysine	6.53161e-05	0.000315694	1.62451	0.700001		5-Hydroxylysine	0.0711756	0.122863	1.29872	0.377085		5-Hydroxylysine	0.044549	0.0709847	1.25599	0.328826
2-Aminooctanoic acid	0.000840206	0.00386495	0.573231	-0.802811		10:1-Carnitine	0.00179085	0.00865388	0.500853	-0.997542		14:1-Carnitine	0.0114303	0.0535531	2.53006	1.33917		Adenine	0.167493	0.26985	1.50835	0.592971		Adenine	0.0329269	0.0620053	0.799874	-0.322155		Adenine	0.0364086	0.0593174	0.786378	-0.346706
Malate	0.000840206	0.00386495	0.737873	-0.438556		L-Homocysteine	0.00220113	0.0103127	0.53213	-0.910151		LPE 18:2 sn-2	0.0114303	0.0535531	0.760126	-0.395689		Adenosine	0.231731	0.342868	1.40865	0.494311		Adenosine	0.112155	0.176767	1.36588	0.449835		Adenosine	0.30411	0.380137	1.28866	0.365869
LPC 16:0 sn-1	0.000840206	0.00386495	0.903523	-0.146367		Deoxyinosine	0.00238671	0.0108127	1.47736	0.563026		Taurine	0.0125802	0.0578689	0.795694	-0.329714		AICAR	2.36494e-05	0.000142882	1.84096	0.880459		AICAR	0.903872	0.929514	1.00857	0.0123086		AICAR	0.391212	0.464965	0.926067	-0.110812
N-Acetyl-L-alanine	0.00099542	0.00434209	0.827052	-0.27395		Glyceric acid	0.00243607	0.0108127	0.837858	-0.255222		Carnitine	0.0138279	0.0592959	1.34166	0.424014		cAMP	3.63148e-05	0.000202525	4.21128	2.07426		cAMP	0.180391	0.253948	1.29392	0.371752		cAMP	0.000127072	0.00048488	2.38917	1.25651
Arginine	0.00099542	0.00434209	1.36691	0.450915		5-Methoxyindoleacetate	0.00243607	0.0108127	0.730918	-0.452218		L-Homocysteine	0.0138279	0.0592959	0.638773	-0.646625		12:0-Carnitine	0.478473	0.592979	0.617692	-0.695041		12:0-Carnitine	0.00151465	0.00499145	2.0728	1.05158		12:0-Carnitine	0.0364086	0.0593174	1.49023	0.575534
N-Acetyl-Asp-Glu	0.000984387	0.00434209	1.75212	0.809104		Cystathionine	0.00297379	0.0129719	1.89221	0.920069		LPE 20:4 sn-1	0.0138279	0.0592959	0.873911	-0.194441		14:0-Carnitine	0.025868	0.055983	0.769489	-0.378028		14:0-Carnitine	3.71989e-05	0.000207456	2.61994	1.38953		14:0-Carnitine	0.00488654	0.00997955	1.71622	0.779236
3-Methyl-2-oxovaleric acid	0.00117567	0.00495742	0.672147	-0.573151		CMP	0.0031255	0.0134025	0.633161	-0.659357		Orotic acid	0.0138279	0.0592959	1.5051	0.589861		16:0-Carnitine	0.0304575	0.0630906	0.753296	-0.408712		16:0-Carnitine	0.000201215	0.000767793	1.92302	0.943371		16:0-Carnitine	0.0301342	0.0514053	1.39044	0.475545
1,5-Anhydroglucitol	0.00117567	0.00495742	1.83839	0.878439		cis-Aconitic acid	0.00328018	0.0138314	0.723354	-0.467227		10:0-Carnitine	0.0151801	0.0609612	2.16058	1.11142		18:0-Carnitine	0.311276	0.425802	0.746716	-0.421368		18:0-Carnitine	0.0184709	0.0405801	1.61297	0.689723		18:0-Carnitine	0.0342062	0.0570104	1.43213	0.51816
Histidine	0.00138415	0.00574081	0.850762	-0.233173		Succinate	0.00361418	0.0140675	1.34794	0.430753		18:1-Carnitine	0.0151801	0.0609612	1.76703	0.821327		3:0-Carnitine	0.751884	0.825933	1.00416	0.00599399		3:0-Carnitine	0.742951	0.797984	0.933774	-0.0988552		3:0-Carnitine	0.951976	0.96529	0.976408	-0.0344445
LPE 18:1 sn-1	0.00162481	0.00652504	1.21804	0.284559		Taurine	0.00361418	0.0140675	0.751716	-0.411741		Citrulline	0.0151801	0.0609612	0.752599	-0.410047		4:0-Carnitine	0.821372	0.869336	0.968137	-0.0467176		4:0-Carnitine	0.0225315	0.0466723	1.40858	0.494243		4:0-Carnitine	0.292786	0.372403	0.870049	-0.200832
Cholic acid	0.00162481	0.00652504	16.1251	4.01124		1-Methyl-5-carboxylamide-2-pyridone	0.00361418	0.0140675	0.664303	-0.590088		LPE 20:4 sn-2	0.0151801	0.0609612	0.857544	-0.221718		5:0-Carnitine	3.45229e-06	2.63464e-05	0.534377	-0.904069		5:0-Carnitine	0.00697466	0.0187282	0.738423	-0.43748		5:0-Carnitine	0.000142835	0.000531053	0.520001	-0.943415
L-3-Aminoisobutyrate	0.00190157	0.00728934	0.66624	-0.585886		Inosine diphosphate	0.00361418	0.0140675	0.661414	-0.596375		Glucose/Fructose	0.0166434	0.0637998	1.36079	0.444448		6:0-Carnitine	1.15055e-06	1.1122e-05	0.435333	-1.19981		6:0-Carnitine	2.45363e-05	0.000154686	2.47649	1.3083		6:0-Carnitine	0.655613	0.725678	0.892448	-0.164161
N-Acetylputrescine	0.00190157	0.00728934	0.670479	-0.576736		NMN	0.00341569	0.0140675	0.319575	-1.64577		Lactic acid	0.0166434	0.0637998	1.21611	0.282276		8:0-Carnitine	0.000122546	0.000522624	0.524263	-0.931637		8:0-Carnitine	0.000282588	0.00105065	2.39327	1.25898		8:0-Carnitine	0.655613	0.725678	1.07321	0.101927
Methionine sulfoxide	0.00190157	0.00728934	1.18698	0.247298		AMP	0.00372533	0.0142804	7.53328	2.91328		Methionine sulfoxide	0.0166434	0.0637998	1.38481	0.469685		cGMP	0.156418	0.254838	1.52684	0.610549		cGMP	0.0329269	0.0620053	0.946345	-0.0795619		cGMP	0.0143975	0.0267645	1.00442	0.00636212
AICAR	0.00221923	0.00838006	1.82532	0.868151		LPC 20:3 sn-1	0.00397789	0.0148001	1.62951	0.704436		12:0-Carnitine	0.0182253	0.066826	1.82012	0.86403		CMP	0.00351153	0.0106077	2.63222	1.39628		CMP	0.0656865	0.116153	2.0301	1.02155		CMP	1.70999e-06	9.91793e-06	4.15727	2.05564
Mannose	0.00258255	0.00946933	1.28669	0.363659		6-Hydroxypseudooxynicotine	0.00397789	0.0148001	0.460848	-1.11764		5-Hydroxyindoleacetic acid	0.0182253	0.066826	0.677316	-0.562099		Cytidine	0.536593	0.653831	1.97666	0.983067		Cytidine	0.180391	0.253948	1.2591	0.332388		Cytidine	4.19858e-05	0.000173941	0.768132	-0.380574
LPE 18:1 sn-2	0.00258255	0.00946933	1.51569	0.59997		Altrose	0.00437352	0.0158072	1.86304	0.897659		L-3-Aminoisobutyrate	0.0182253	0.066826	1.28147	0.357803		Cytosine	0.0521863	0.0995659	0.732005	-0.450075		Cytosine	0.000141563	0.000622018	0.49991	-1.00026		Cytosine	4.19858e-05	0.000173941	0.43168	-1.21197
Leucinic acid	0.00299728	0.0105321	0.702673	-0.509075		1-Methyl-4-pyridone-3-carboxamide	0.00437352	0.0158072	0.740104	-0.4342		Guanine	0.0199329	0.0700419	0.767971	-0.380876		dAMP	0.000304276	0.00119243	3.61514	1.85405		dAMP	0.0225315	0.0466723	2.63773	1.39929		dAMP	0.0228018	0.0403202	2.51392	1.32994
1-Methylpyrrolinium	0.00299728	0.0105321	0.971876	-0.0411563		Phenylpyruvic acid	0.00480343	0.0171164	1.35414	0.437382		LPC O-16:0	0.0199329	0.0700419	0.86856	-0.203302		FAD	1.21971e-08	2.21073e-07	2.23737	1.1618		FAD	4.31042e-08	8.92873e-07	3.01517	1.59224		FAD	1.05771e-09	1.9171e-08	3.08779	1.62658
5:0-Carnitine	0.00299728	0.0105321	1.43187	0.517902		Inosine	0.00527006	0.0182647	0.766815	-0.38305		LPE 18:2 sn-1	0.0199329	0.0700419	0.790978	-0.33829		Glycochenodeoxycholate	0.00314838	0.00992425	4.56924	2.19195		Glycochenodeoxycholate	0.37722	0.471525	1.30733	0.386628		Glycochenodeoxycholate	0.194794	0.269001	2.28038	1.18927
Alanine/Sarcosine	0.00346914	0.0120232	1.21536	0.281382		Galactose 1-phosphate	0.00527006	0.0182647	0.664037	-0.590665		5-Hydroxy-L-tryptophan	0.021774	0.0744437	1.34561	0.428255		Glycocholic acid	0.0970691	0.171647	10.2052	3.35123		Glycocholic acid	0.00151465	0.00499145	0.797677	-0.326123		Glycocholic acid	0.20337	0.278195	1.78494	0.835877
1,3-Dimethyluric acid	0.00400496	0.0136926	1.2688	0.343465		Arginine	0.00577606	0.0194846	1.33487	0.416699		Purine	0.021774	0.0744437	1.14774	0.198793		GMP	0.219985	0.33227	5.7122	2.51405		GMP	0.563653	0.643541	4.64897	2.21691		GMP	0.292786	0.372403	4.97084	2.31349
LPC 20:4 sn-1	0.00529681	0.0174038	1.37604	0.460524		Leucinic acid	0.00577606	0.0194846	0.725465	-0.463021		XMP	0.0222251	0.0749726	0.775147	-0.367458		GSH	1.22226e-05	8.86137e-05	2.50705	1.32599		GSH	6.46563e-08	1.1719e-06	4.19229	2.06774		GSH	2.4319e-08	2.93854e-07	3.57795	1.83913
LPC 22:6 sn-1	0.00529681	0.0174038	1.42158	0.507494		1-Methylpyrrolinium	0.00632414	0.0207793	1.04714	0.0664579		3-Methyl pyruvic acid	0.0237567	0.0780576	1.42799	0.51399		Guanidineacetic acid	0.497465	0.611292	0.962677	-0.054877		Guanidineacetic acid	0.849464	0.886132	1.02124	0.0303201		Guanidineacetic acid	0.000251951	0.000830294	1.93898	0.955301
Citraconic acid	0.00529681	0.0174038	1.56385	0.645104		12:1-Carnitine	0.00632414	0.0207793	0.582607	-0.779406		S-Adenosylhomocysteine	0.0237567	0.0780576	1.40103	0.486493		Guanine	0.00351153	0.0106077	2.10749	1.07552		Guanine	0.230777	0.306998	1.64157	0.71508		Guanine	0.00043248	0.00125419	2.13755	1.09596
Guanosine	0.00606879	0.0189556	0.601952	-0.732279		18:0-Carnitine	0.00691721	0.0221526	0.855897	-0.224492		alpha-Ketoglutaric acid	0.0258891	0.0839736	1.81858	0.862816		Guanosine	0.000390101	0.00145038	5.50392	2.46046		Guanosine	2.27447e-06	2.5369e-05	9.14345	3.19274		Guanosine	1.52472e-08	2.21085e-07	9.7141	3.28008
Purine	0.00606879	0.0189556	1.13166	0.178445		FAD	0.00691721	0.0221526	0.724584	-0.464774		Glycoursodeoxycholic acid	0.0281797	0.0902465	0.62527	-0.677449		Inosine	1.15055e-07	1.51664e-06	34.9207	5.12601		Inosine	9.81339e-07	1.18578e-05	37.9219	5.24496		Inosine	4.34535e-09	7.00084e-08	45.5399	5.50906
LPC 18:2 sn-2	0.00606879	0.0189556	1.19311	0.254732		LPE 16:0 sn-1	0.00755831	0.0233202	1.10281	0.141178		Cholic acid	0.0294997	0.0932929	0.135857	-2.87984		Kynurenic acid	0.243904	0.357233	0.9409	-0.0878868		Kynurenic acid	0.500159	0.580185	1.00025	0.000363403		Kynurenic acid	0.00674278	0.0133932	0.641915	-0.639546
Aspartic acid	0.00606879	0.0189556	1.38333	0.468146		18:3-Carnitine	0.00755831	0.0233202	0.737678	-0.438937		Kynurenic acid	0.0306375	0.0956949	1.55823	0.639909		Melatonin	0.0521863	0.0995659	3.137	1.64939		Melatonin	0.0373219	0.0685022	3.11509	1.63927		Melatonin	0.0187795	0.0340379	3.42379	1.77559
LPE 16:1	0.00693677	0.0214025	1.59138	0.670281		Trimethylamine N-oxide	0.00755831	0.0233202	0.480684	-1.05684		Indole-3-carboxylic acid	0.0319292	0.0985133	0.773155	-0.37117		Methionine sulfoxide	0.016868	0.0382166	0.643606	-0.63575		Methionine sulfoxide	8.00158e-06	6.10647e-05	0.542221	-0.883048		Methionine sulfoxide	5.66332e-10	1.17312e-08	0.39155	-1.35273
Isocitrate	0.00790993	0.024111	0.777776	-0.362573		FFA 20:3	0.00825063	0.0242722	1.30205	0.380787		Dihydrouracil	0.0332712	0.101417	1.1805	0.239395		N-Acetyl-aspartic acid	0.326062	0.44186	1.07872	0.109326		N-Acetyl-aspartic acid	1	1	1.00522	0.00750817		N-Acetyl-aspartic acid	0.352211	0.429164	1.04384	0.0619058
GSH	0.00829229	0.0249756	0.598015	-0.741746		3-Nitrotyrosine	0.00825063	0.0242722	1.24822	0.319871		1,3-Dimethyluric acid	0.0360904	0.108701	0.803464	-0.315695		N-Acetyl-L-lysine	0.423888	0.534468	0.905918	-0.142547		N-Acetyl-L-lysine	0.036071	0.067055	0.809437	-0.305009		N-Acetyl-L-lysine	0.0301342	0.0514053	0.821356	-0.28392
Phenyllactic acid	0.00899896	0.0261694	0.821492	-0.283682		Citrate	0.00825063	0.0242722	0.708074	-0.498028		5-Hydroxyindoleacetaldehyde	0.0391042	0.116393	0.824936	-0.277647		N-Acetylputrescine	0.0304575	0.0630906	1.39546	0.480738		N-Acetylputrescine	2.96126e-06	2.86255e-05	2.08128	1.05747		N-Acetylputrescine	0.00188536	0.0042058	1.65098	0.723319
LPE 16:0 sn-1	0.00899896	0.0261694	1.01176	0.0168633		10:0-Carnitine	0.00825063	0.0242722	0.548082	-0.867536		Indoleacrylic acid	0.0423227	0.123076	0.490852	-1.02664		NAD	0.219985	0.33227	1.42559	0.511555		NAD	0.687355	0.755049	1.2739	0.349247		NAD	0.267891	0.349948	1.39255	0.477733
LPE 22:4	0.00899896	0.0261694	1.33855	0.420676		Taurochenodeoxycholate	0.00972077	0.0282685	4.54167	2.18322		LPC 20:4 sn-1	0.0423227	0.123076	0.80013	-0.321693		Neopterin	0.0200818	0.0447979	1.89523	0.922371		Neopterin	0.129228	0.195188	1.03576	0.0506932		Neopterin	1.64683e-05	7.70293e-05	0.454594	-1.13735
Thymine	0.0102144	0.0290364	0.771487	-0.374287		FFA 12:0	0.010669	0.0306734	1.17126	0.228057		Glyoxylic acid	0.043381	0.12472	1.2373	0.30719		Nicotinamide	0.00536031	0.014947	0.932205	-0.101281		Nicotinamide	0.0394588	0.071519	1.13222	0.17915		Nicotinamide	0.364935	0.437318	1.30544	0.384531
Xanthine	0.0102144	0.0290364	1.47643	0.562113		GSH	0.0109414	0.031103	0.700696	-0.51314		Mannose	0.0457554	0.128623	0.812826	-0.298982		Nicotinate	3.45229e-06	2.63464e-05	0.533158	-0.907366		Nicotinate	5.35929e-07	7.06452e-06	0.450285	-1.15109		Nicotinate	2.4319e-08	2.93854e-07	0.485618	-1.04211
Carnitine	0.0115684	0.03252	0.715658	-0.482658		1-Methylnicotinamide	0.0116012	0.0326121	0.781668	-0.355372		Succinate	0.0457554	0.128623	1.18307	0.242533		N-Methyl-L-arginine	6.53161e-05	0.000315694	1.7212	0.783416		N-Methyl-L-arginine	6.3004e-06	5.07532e-05	1.85232	0.889334		N-Methyl-L-arginine	4.24066e-07	2.79498e-06	1.81715	0.86168
5-Hydroxyindoleacetaldehyde	0.0130728	0.0340972	0.648836	-0.624074		5-Hydroxylysine	0.011829	0.0328873	1.29341	0.371175		Inosine diphosphate	0.0494126	0.135885	0.707682	-0.498827		Pantothenic acid	0.0117372	0.0278998	0.821997	-0.282796		Pantothenic acid	0.217356	0.291821	0.83655	-0.257477		Pantothenic acid	0.0955957	0.142901	0.897332	-0.156286
Citrulline	0.0130728	0.0340972	0.763448	-0.389398		Tryptophan	0.0126028	0.0346577	0.843009	-0.246379		NMN	0.0494126	0.135885	0.762946	-0.390347		Phosphocholine	0.774859	0.832256	1.18474	0.24457		Phosphocholine	0.089853	0.148053	0.884393	-0.17724		Phosphocholine	0.105882	0.15508	1.02915	0.041454
Ornithine	0.0130728	0.0340972	0.821331	-0.283964		dAMP	0.0127757	0.0347555	1.43805	0.524112		Ursodeoxycholate	0.0533044	0.145011	0.262889	-1.92747		Pipecolic acid	0.124813	0.21044	1.53258	0.615962		Pipecolic acid	0.00979593	0.0249195	0.654114	-0.612386		Pipecolic acid	0.0387278	0.0623948	0.730403	-0.453235
16:0-Carnitine	0.0130728	0.0340972	0.83205	-0.265258		Xanthine	0.0148313	0.039498	1.45627	0.542273		LysoPC(P-16:0/0:0)	0.0574412	0.152975	0.804539	-0.313766		Purine	0.296927	0.410043	1.09513	0.131107		Purine	0.19217	0.265378	0.967721	-0.0473374		Purine	0.000723551	0.00180888	0.843155	-0.24613
Lactic acid	0.0130728	0.0340972	0.885781	-0.174979		LPC 17:0 sn-1	0.0148313	0.039498	0.613825	-0.7041		Pyruvate	0.0574412	0.152975	1.70528	0.770005		Pyridoxamine	0.0561297	0.104344	1.12438	0.169133		Pyridoxamine	0.217356	0.291821	1.0875	0.121015		Pyridoxamine	0.0202767	0.0362977	1.19376	0.255518
LPC 22:5 sn-2	0.0130728	0.0340972	1.30642	0.385615		Cytosine	0.0154591	0.0407412	1.69571	0.761891		Deoxyinosine	0.062386	0.164413	1.33663	0.418603		Riboflavin	0.00725991	0.018798	0.578015	-0.790821		Riboflavin	0.0204162	0.0435345	0.456778	-1.13043		Riboflavin	0.00488654	0.00997955	0.66329	-0.592289
Cytosine	0.0123848	0.0340972	1.46427	0.550184		LPC 14:0 sn-1	0.0160669	0.0419065	0.714988	-0.484009		LPC 22:6 sn-1	0.0714266	0.184397	0.895163	-0.159778		S-Adenosylmethionine	2.51487e-10	7.29313e-09	3.2217	1.68782		S-Adenosylmethionine	2.80177e-07	4.06257e-06	2.78923	1.47987		S-Adenosylmethionine	1.54211e-07	1.11803e-06	3.18608	1.67178
FAD	0.0147414	0.0372957	0.742036	-0.430438		14:2-Carnitine	0.0188042	0.0485455	0.596191	-0.746153		Taurocholic acid	0.0714266	0.184397	0.771784	-0.37373		SDMA-ADMA	0.00536031	0.014947	0.816769	-0.292001		SDMA-ADMA	0.000201215	0.000767793	0.696235	-0.522353		SDMA-ADMA	0.00031373	0.000947725	0.71934	-0.475254
LPC 22:4	0.0147414	0.0372957	1.30239	0.381159		LPE 18:0 sn-2	0.0203156	0.0508895	1.35489	0.438172		LPE 18:1 sn-2	0.0766487	0.193921	0.905444	-0.143302		Serotonin	0.197757	0.308331	1.4969	0.581976		Serotonin	0.120462	0.187817	1.61319	0.689915		Serotonin	5.15827e-06	2.67125e-05	3.69286	1.88474
Chenodeoxycholate	0.0147414	0.0372957	1.36021	0.443824		Phosphocholine	0.0203156	0.0508895	1.15118	0.203116		Ornithine	0.0766487	0.193921	1.21079	0.275946		S-Methyl-5'-thioadenosine	0.0484713	0.0949775	1.3526	0.435737		S-Methyl-5'-thioadenosine	1	1	1.02598	0.0370016		S-Methyl-5'-thioadenosine	0.744926	0.81829	1.07724	0.107342
Lysine	0.0165874	0.0411433	0.89323	-0.162897		XMP	0.0200299	0.0508895	0.791664	-0.33704		3-Hydroxyanthranilate	0.0821686	0.20381	0.694185	-0.526608		Spermidine	0.147701	0.245997	4.42252	2.14487		Spermidine	0.795745	0.842212	4.70895	2.2354		Spermidine	0.894586	0.933201	2.90909	1.54057
Tryptophan	0.0165874	0.0411433	1.10735	0.147106		Gluconic acid	0.0219289	0.0538643	1.72138	0.783565		Citraconic acid	0.0821686	0.20381	0.74535	-0.424009		Taurocholic acid	0.0141036	0.0329843	20.4444	4.35363		Taurocholic acid	0.0204162	0.0435345	1.28502	0.361791		Taurocholic acid	0.111338	0.159841	1.665	0.735522
Glycerophosphocholine	0.0186261	0.0448799	1.31875	0.399174		LPC 18:2 sn-2	0.0219289	0.0538643	0.886447	-0.173894		Hydroxyproline	0.0941447	0.229025	0.836465	-0.257622		Thiamine	0.0106881	0.0258296	0.585287	-0.772783		Thiamine	0.616452	0.692912	0.742515	-0.429507		Thiamine	0.000654079	0.00172439	1.88443	0.914125
LPC 22:5 sn-1	0.0186261	0.0448799	1.32791	0.409162		3-Formylalanine	0.0236496	0.0569842	1.38122	0.465941		LPC 15:0 sn-1	0.0941447	0.229025	0.840721	-0.2503		Thymine	0.208662	0.321873	0.914739	-0.128568		Thymine	0.129228	0.195188	1.18568	0.24572		Thymine	0.913671	0.93959	0.982584	-0.0253468
Cytidine	0.0186261	0.0448799	1.56991	0.650679		Malate	0.0236496	0.0569842	0.921734	-0.117577		1-Methyl-5-carboxylamide-2-pyridone	0.100622	0.237919	0.871337	-0.198697		Trimethylamine N-oxide	0.798028	0.850839	1.22234	0.289642		Trimethylamine N-oxide	0.14819	0.219261	1.21147	0.276756		Trimethylamine N-oxide	0.000654079	0.00172439	2.54291	1.34648
Dihydrouracil	0.0208721	0.0484462	0.817823	-0.290139		Dehydroepiandrosterone Sulfate	0.025483	0.0608226	0.529337	-0.917742		FFA 20:3	0.100622	0.237919	1.22121	0.288311		Uracil	0.000165673	0.000686358	1.47977	0.565377		Uracil	0.0248284	0.0507059	1.87755	0.908852		Uracil	1.0287e-06	6.48526e-06	1.07675	0.106688
cis-Aconitic acid	0.0208721	0.0484462	0.904704	-0.144483		cGMP	0.0285986	0.0676209	1.52012	0.604187		Fumaric acid	0.100622	0.237919	0.880775	-0.183155		Xanthosine	0.000122546	0.000522624	2.40151	1.26394		Xanthosine	3.71989e-05	0.000207456	2.69858	1.4322		Xanthosine	0.00031373	0.000947725	1.31674	0.396969
Phenylpyruvic acid	0.0208721	0.0484462	1.21404	0.279822		Nicotinamide	0.0295105	0.0691311	0.714095	-0.485812		Glutamate	0.107439	0.244883	1.17202	0.228994		NMN	0.029319	0.0625185	0.882121	-0.180951		NMN	0.00979593	0.0249195	2.10596	1.07448		NMN	0.000112916	0.0004548	2.76029	1.46482
LPE 22:5 sn-1	0.0208721	0.0484462	1.22007	0.286962		4:0-Carnitine	0.0340583	0.0769353	1.99493	0.996338		Glycine	0.107439	0.244883	0.57816	-0.79046		Anthranilate	0.000339834	0.00129673	2.14021	1.09775		Anthranilate	0.0329269	0.0620053	1.6813	0.749575		Anthranilate	0.000882851	0.00213356	1.99327	0.995134
LPE 18:0 sn-2	0.0233421	0.0532032	1.28727	0.364312		Androsterone sulfate	0.0340583	0.0769353	0.629244	-0.668308		LPC 20:3 sn-2	0.107439	0.244883	0.803377	-0.315851		3-Hydroxyanthranilate	0.00435026	0.0128732	1.85602	0.892209		3-Hydroxyanthranilate	0.0300138	0.0588109	1.51663	0.600871		3-Hydroxyanthranilate	0.0002813	0.000886707	2.18477	1.12748
1-Methylnicotinamide	0.0233421	0.0532032	0.66471	-0.589204		Chenodeoxycholate	0.0340583	0.0769353	1.30377	0.382693		Thymine	0.107439	0.244883	1.2067	0.271066		Benzenetricarboxylic acid	4.55677e-07	4.71951e-06	2.40068	1.26345		Benzenetricarboxylic acid	2.51538e-06	2.60521e-05	2.93745	1.55457		Benzenetricarboxylic acid	2.0821e-12	2.0127e-10	3.35445	1.74608
Cystathionine	0.0290208	0.0655559	1.4136	0.499371		LPC 16:1 sn-1	0.0340583	0.0769353	0.835863	-0.258661		Glyceric acid	0.114606	0.254344	0.664477	-0.589709		Leucinic acid	0.000583685	0.00211586	0.619215	-0.691487		Leucinic acid	0.478341	0.55935	0.881228	-0.182413		Leucinic acid	0.292786	0.372403	0.853542	-0.228466
LPE 22:6 sn-2	0.0358042	0.0787691	1.30074	0.379337		FFA 18:2	0.0365425	0.0818164	0.941917	-0.0863284		LPC 16:0 sn-2	0.114606	0.254344	0.850916	-0.232912		2-Hydroxyphenylacetic acid	0.0694275	0.12743	0.772117	-0.373109		2-Hydroxyphenylacetic acid	0.19217	0.265378	0.487386	-1.03686		2-Hydroxyphenylacetic acid	0.0115029	0.0219463	0.378106	-1.40314
3-Methyl pyruvic acid	0.0358042	0.0787691	0.74519	-0.42432		12:0-Carnitine	0.0391753	0.0869418	0.697653	-0.519419		LPE 22:5 sn-2	0.114606	0.254344	0.981997	-0.0262095		3-Methyl-2-oxovaleric acid	0.000105058	0.000476043	0.689255	-0.53689		3-Methyl-2-oxovaleric acid	0.742951	0.797984	1.02545	0.036261		3-Methyl-2-oxovaleric acid	0.507006	0.59287	1.03893	0.0550994
LPC 14:0 sn-1	0.0358042	0.0787691	0.713822	-0.486364		Trimethyllysine	0.0419632	0.0923191	1.18027	0.23912		LPC 20:4 sn-2	0.122133	0.268692	0.85055	-0.233533		Phenyllactic acid	0.283017	0.398422	0.995868	-0.00597309		Phenyllactic acid	0.0832441	0.140353	1.21227	0.277709		Phenyllactic acid	0.0492642	0.0768098	1.48419	0.569679
Iminoaspartic acid	0.0389689	0.0849925	0.841961	-0.248174		Alanine/Sarcosine	0.0449127	0.097119	1.13683	0.185016		Phenylalanine	0.13003	0.281175	1.11866	0.161778		4-Hydroxybenzoic acid	1.15055e-07	1.51664e-06	0.421197	-1.24743		4-Hydroxybenzoic acid	1.01151e-05	7.33346e-05	0.521994	-0.937896		4-Hydroxybenzoic acid	9.33724e-06	4.513e-05	0.627263	-0.672857
LPE 22:5 sn-2	0.039657	0.0850272	1.20122	0.264497		Glucose/Fructose	0.0449127	0.097119	1.23333	0.302564		Serine	0.13003	0.281175	0.870067	-0.200801		AMP	0.684305	0.763263	1.73113	0.791713		AMP	0.568564	0.644076	1.64958	0.722097		AMP	0.0125574	0.0236471	0.229798	-2.12156
FFA 18:4	0.039657	0.0850272	0.702409	-0.509616		16:2-Carnitine	0.0480305	0.101264	0.748685	-0.41757		LPC 20:2 sn-2	0.138306	0.294045	0.861814	-0.214551		Cholic acid	0.0970691	0.171647	2.86939	1.52074		Cholic acid	0.00432477	0.0125418	0.177946	-2.49049		Cholic acid	0.760832	0.8259	1.3098	0.389345
Uric acid	0.043844	0.0932146	0.826221	-0.275401		Glycochenodeoxycholate	0.0480305	0.101264	2.00372	1.00268		LPE 22:6 sn-2	0.138306	0.294045	1.03812	0.05398		cis-Aconitic acid	0.0238007	0.0522894	0.780441	-0.357638		cis-Aconitic acid	0.545287	0.627513	0.862649	-0.213155		cis-Aconitic acid	0.554565	0.633164	1.07892	0.109589
1-Methyladenosine	0.0483847	0.102011	1.17749	0.235714		LPC 22:5 sn-1	0.0480305	0.101264	1.31867	0.399086		Choline	0.14697	0.307301	0.900824	-0.150683		Citraconic acid	3.40388e-07	3.79664e-06	0.526338	-0.925939		Citraconic acid	1.00576e-08	2.4306e-07	0.336565	-1.57104		Citraconic acid	9.36947e-11	2.26429e-09	0.451553	-1.14703
Deoxyadenosine	0.0533007	0.108751	1.47461	0.560332		Choline	0.0513234	0.105568	0.885969	-0.174672		LPC 22:4	0.14697	0.307301	0.896835	-0.157085		Citrate	0.032996	0.0673862	0.696007	-0.522825		Citrate	0.37722	0.471525	0.855572	-0.225039		Citrate	0.763245	0.8259	0.982959	-0.0247971
LPE 22:6 sn-1	0.0533007	0.108751	1.26986	0.344673		Kynurenic acid	0.0513234	0.105568	1.46577	0.551659		16:0-Carnitine	0.156032	0.313302	1.42386	0.50981		Fumaric acid	3.35229e-05	0.000194433	0.705842	-0.502583		Fumaric acid	0.000169045	0.000680874	0.661217	-0.596804		Fumaric acid	0.00225885	0.00488856	0.750722	-0.413649
5-Hydroxy-L-tryptophan	0.0533007	0.108751	0.607671	-0.718638		Pyroglutamic acid	0.0513234	0.105568	1.19087	0.252013		1-Methyl-4-pyridone-3-carboxamide	0.156032	0.313302	0.866226	-0.207184		Gluconic acid	0.373041	0.496247	1.10402	0.142763		Gluconic acid	0.00227957	0.0068862	0.957069	-0.0633045		Gluconic acid	0.000251951	0.000830294	0.641357	-0.640802
6-Hydroxypseudooxynicotine	0.0533007	0.108751	0.532754	-0.908459		1-Methylhistidine	0.0547982	0.108312	0.822414	-0.282064		4-Hydroxybenzoic acid	0.156032	0.313302	0.832176	-0.265039		Glucuronic acid	0.00536031	0.014947	1.83165	0.87314		Glucuronic acid	0.00876243	0.023101	1.82114	0.864843		Glucuronic acid	0.00488654	0.00997955	0.620119	-0.689384
3-Indolyl sulfate	0.058612	0.114952	1.53922	0.622198		Acetylcarnitine	0.0547982	0.108312	0.795859	-0.329415		Kynurenine	0.156032	0.313302	1.3966	0.481918		Glyceric acid	1.52401e-07	1.84152e-06	0.558651	-0.83998		Glyceric acid	0.000141563	0.000622018	0.443047	-1.17447		Glyceric acid	0.0017202	0.00389732	0.666761	-0.584758
Indole	0.058612	0.114952	1.11192	0.153052		alpha-Ketoglutaric acid	0.0547982	0.108312	2.06269	1.04453		Pyridoxamine	0.156032	0.313302	0.910984	-0.134503		Hydroxyglutaric acid	2.36494e-05	0.000142882	0.650908	-0.619475		Hydroxyglutaric acid	1.97949e-05	0.000130466	0.54435	-0.877395		Hydroxyglutaric acid	4.16421e-12	2.0127e-10	0.308124	-1.69842
LysoPC(P-16:0/0:0)	0.058612	0.114952	0.850522	-0.23358		LPC 16:0 sn-2	0.0547982	0.108312	0.867274	-0.20544		2-Aminoadipic acid	0.165499	0.319628	1.14985	0.201441		Indole-3-carboxylic acid	5.02975e-10	1.21552e-08	0.396301	-1.33533		Indole-3-carboxylic acid	0.0150481	0.0340934	0.751906	-0.411375		Indole-3-carboxylic acid	0.970864	0.977606	0.972517	-0.0402047
5-Hydroxyindoleacetic acid	0.058612	0.114952	0.797375	-0.326671		Methylitaconate	0.0547982	0.108312	0.802368	-0.317664		Alanine/Sarcosine	0.165499	0.319628	0.935386	-0.0963665		Isocitrate	0.269544	0.383176	1.18675	0.247014		Isocitrate	0.0135501	0.0322093	1.52582	0.609587		Isocitrate	0.170627	0.240203	1.16053	0.21479
FFA 20:5	0.058612	0.114952	0.760406	-0.395158		Glyoxylic acid	0.0608876	0.119415	1.20847	0.273179		Androsterone sulfate	0.165499	0.319628	0.658862	-0.601953		Malonate	2.51487e-10	7.29313e-09	0.446871	-1.16207		Malonate	2.87361e-09	1.04168e-07	0.357585	-1.48364		Malonate	4.16421e-12	2.0127e-10	0.307276	-1.7024
Creatinine	0.0643409	0.12332	0.791741	-0.3369		Cystine	0.0706562	0.136458	1.29887	0.377262		Iminoaspartic acid	0.16342	0.319628	0.789743	-0.340544		N-Acetyl-Asp-Glu	0.0357082	0.0719124	0.835323	-0.259595		N-Acetyl-Asp-Glu	5.54938e-05	0.000298022	0.476749	-1.0687		N-Acetyl-Asp-Glu	4.24066e-07	2.79498e-06	0.450923	-1.14905
Pyruvate	0.0643409	0.12332	0.738722	-0.436897		LPC 22:6 sn-1	0.0706562	0.136458	1.27254	0.347716		Xanthosine	0.165499	0.319628	2.04944	1.03523		N-Acetyl-L-alanine	8.98699e-05	0.000420359	0.778101	-0.361971		N-Acetyl-L-alanine	0.158411	0.232016	0.940813	-0.0880202		N-Acetyl-L-alanine	2.8353e-05	0.000124581	0.698818	-0.517011
LPC 17:0 sn-1	0.0643409	0.12332	0.649163	-0.623347		3-Indolyl sulfate	0.0751457	0.144029	0.572431	-0.804827		Dimethylglycine	0.17538	0.336144	0.908771	-0.138011		Orotic acid	0.0106881	0.0258296	0.878617	-0.186694		Orotic acid	0.112155	0.176767	1.05793	0.0812436		Orotic acid	0.000349527	0.00103431	0.702896	-0.508617
3-Nitrotyrosine	0.070508	0.132137	1.17987	0.238622		alpha-ketoisovaleric acid	0.0798595	0.150779	0.881741	-0.181574		Trimethylamine N-oxide	0.185682	0.353214	0.47641	-1.06973		Pyroglutamic acid	2.25295e-06	2.04174e-05	0.718789	-0.47636		Pyroglutamic acid	4.92825e-06	4.46622e-05	0.674163	-0.56883		Pyroglutamic acid	8.95617e-08	7.21469e-07	0.603584	-0.728373
SDMA-ADMA	0.070508	0.132137	1.17312	0.230352		Lysine	0.0798595	0.150779	0.919856	-0.120521		Citrate	0.196412	0.370837	0.870404	-0.200242		Pyruvate	0.577172	0.685983	0.944471	-0.0824212		Pyruvate	0.290125	0.372285	1.27852	0.354476		Pyruvate	0.3276	0.402559	0.749745	-0.415529
Proline	0.070508	0.132137	1.1471	0.197987		Citraconic acid	0.0848046	0.15893	1.16562	0.221095		5-Methoxyindoleacetate	0.207576	0.383334	0.888003	-0.171364		S-Adenosylhomocysteine	2.89181e-06	2.46654e-05	0.520038	-0.94331		S-Adenosylhomocysteine	0.00620609	0.0169789	0.651191	-0.618846		S-Adenosylhomocysteine	3.24535e-06	1.80991e-05	0.464793	-1.10534
Benzenetricarboxylic acid	0.0738857	0.137449	0.817267	-0.29112		Cholic acid	0.0950987	0.174932	2.19071	1.1314		Gluconic acid	0.207576	0.383334	1.49226	0.577497		Glycerol 3-phosphate	0.619106	0.712463	1.27202	0.347127		Glycerol 3-phosphate	0.986236	1	1.1025	0.140775		Glycerol 3-phosphate	0.364935	0.437318	0.873586	-0.194978
Phosphocholine	0.0771358	0.138407	1.33961	0.421811		LPC 14:0 sn-2	0.0954172	0.174932	0.926341	-0.110385		GMP	0.20466	0.383334	0.935249	-0.0965782		Succinate	2.36494e-05	0.000142882	0.712604	-0.488828		Succinate	8.15546e-05	0.000407773	0.625443	-0.677049		Succinate	3.81316e-08	3.94935e-07	0.528662	-0.919582
Malonate	0.0771358	0.138407	1.24969	0.321572		N-Acetylputrescine	0.0954172	0.174932	0.845232	-0.242581		Adenosine	0.219181	0.396091	1.05993	0.0839657		Taurine	0.577172	0.685983	1.11394	0.155678		Taurine	0.457039	0.547691	1.17912	0.237705		Taurine	0.0014282	0.00328713	1.48187	0.567419
Orotic acid	0.0771358	0.138407	0.830506	-0.267938		LPE 16:1	0.101099	0.1827	1.73101	0.791612		Allantoic acid	0.219181	0.396091	1.17626	0.234211		Taurochenodeoxycholate	0.00281884	0.00908294	12.8729	3.68626		Taurochenodeoxycholate	0.716972	0.781661	2.17435	1.12058		Taurochenodeoxycholate	0.538477	0.619676	2.83439	1.50304
Allantoic acid	0.0771358	0.138407	0.815902	-0.293532		LPE 22:5 sn-1	0.101099	0.1827	1.4695	0.555324		LPE 18:1 sn-1	0.219181	0.396091	0.95704	-0.0633483		Uridine	0.296927	0.410043	0.804834	-0.313237		Uridine	0.416032	0.506929	1.3289	0.410235		Uridine	0.0464318	0.0731806	1.82997	0.871823
4-Hydroxybenzoic acid	0.0771358	0.138407	0.8069	-0.309537		1-Methyladenosine	0.10704	0.192064	1.12398	0.168621		2-Hydroxyphenylacetic acid	0.231232	0.409102	1.28902	0.366275		Xanthine	0.0970691	0.171647	0.902853	-0.147437		Xanthine	0.00227957	0.0068862	0.611511	-0.70955		Xanthine	0.000225419	0.000778232	0.619978	-0.68971
LPC 22:6 sn-2	0.0842449	0.145986	1.26326	0.337155		Glycerophosphocholine	0.113247	0.198969	1.30345	0.38234		Anthranilate	0.231232	0.409102	0.843489	-0.245559		Galactose 1-phosphate	0.231731	0.342868	1.41731	0.503157		Galactose 1-phosphate	2.80177e-07	4.06257e-06	2.58668	1.3711		Galactose 1-phosphate	2.4806e-05	0.000112402	2.13439	1.09382
5-Hydroxylysine	0.0842449	0.145986	1.25086	0.322916		Hypoxanthine	0.113247	0.198969	1.46757	0.553426		Nicotinuric acid	0.231232	0.409102	1.31961	0.400111		alpha-Ketoglutaric acid	0.00124779	0.00430783	0.628488	-0.670043		alpha-Ketoglutaric acid	0.478341	0.55935	0.55411	-0.851757		alpha-Ketoglutaric acid	8.07021e-06	4.0351e-05	0.304693	-1.71457
LPC 20:4 sn-2	0.0842449	0.145986	1.17614	0.234056		LPC 17:0 sn-2	0.113247	0.198969	0.850956	-0.232844		Inositol	0.240111	0.421861	1.14248	0.192164		alpha-ketoisovaleric acid	0.11737	0.202602	0.862354	-0.213648		alpha-ketoisovaleric acid	0.0109329	0.026869	1.24775	0.319326		alpha-ketoisovaleric acid	0.951976	0.96529	0.978013	-0.0320739
Thiamine	0.0842449	0.145986	0.788249	-0.343276		Dimethylglycine	0.119727	0.207473	0.917223	-0.124656		Isocitrate	0.243732	0.422358	1.31476	0.394797		Malate	1.97816e-05	0.000136587	0.56716	-0.818173		Malate	0.0033674	0.00996477	0.768642	-0.379616		Malate	0.000225419	0.000778232	0.615318	-0.700596
FFA 22:6	0.0842449	0.145986	0.769959	-0.377146		N-Acetyl-L-lysine	0.119727	0.207473	1.10295	0.141373		LPC 16:0 sn-1	0.243732	0.422358	0.956574	-0.0640513
Indoleacrylic acid	0.0878178	0.151142	0.217336	-2.202		LPC 22:4	0.126487	0.217696	1.16803	0.224074		Aspartic acid	0.256687	0.435851	1.14722	0.198147
Ursodeoxycholate	0.0918579	0.153908	6.01459	2.58847		FFA 16:2	0.133533	0.225226	0.986039	-0.0202839		Homoserine	0.256687	0.435851	0.832945	-0.263707
S-Methyl-5'-thioadenosine	0.0918579	0.153908	1.31835	0.398736		FFA 20:5	0.133533	0.225226	1.20824	0.272912		LPC 20:3 sn-1	0.256687	0.435851	0.854638	-0.226614
Betaine	0.0918579	0.153908	1.14537	0.195816		Indole	0.133533	0.225226	0.910903	-0.13463		LPC 14:0 sn-1	0.270099	0.443734	1.00163	0.00235494
Inosine diphosphate	0.0918579	0.153908	0.93462	-0.0975477		Malonate	0.140871	0.236029	1.4543	0.540325		LPC 17:0 sn-1	0.270099	0.443734	0.945564	-0.0807527
FFA 20:4	0.099995	0.163218	1.10966	0.150116		Creatinine	0.173266	0.288396	0.905603	-0.143049		Methionine	0.270099	0.443734	1.12215	0.166271
LPC 16:1 sn-1	0.099995	0.163218	0.832732	-0.264075		Glycoursodeoxycholic acid	0.182152	0.291674	1.8984	0.924784		Methylitaconate	0.270099	0.443734	1.23633	0.306069
5-Methoxyindoleacetate	0.099995	0.163218	0.823104	-0.280854		Isoleucine	0.182152	0.291674	0.93102	-0.103116		N-Acetylputrescine	0.270099	0.443734	1.26064	0.334155
1-Methyl-5-carboxylamide-2-pyridone	0.099995	0.163218	0.762394	-0.391391		LPC 15:0 sn-2	0.182152	0.291674	0.891804	-0.165202		LPC 17:0 sn-2	0.283971	0.460542	0.869711	-0.201392
Anthranilate	0.108678	0.174023	1.27295	0.348178		LPC 20:3 sn-2	0.182152	0.291674	1.50226	0.587137		Taurochenodeoxycholate	0.283971	0.460542	0.767131	-0.382455
S-Adenosylhomocysteine	0.107884	0.174023	0.798595	-0.324463		LPC 22:5 sn-2	0.182152	0.291674	1.18512	0.245037		LPC 22:5 sn-2	0.298303	0.474658	0.907156	-0.140578
Uracil	0.108678	0.174023	0.788141	-0.343475		SDMA-ADMA	0.182152	0.291674	1.13544	0.183253		Malate	0.298303	0.474658	1.24918	0.320979
cGMP	0.116863	0.185951	1.61341	0.690111		14:1-Carnitine	0.191364	0.304497	0.911271	-0.134048		Pipecolic acid	0.298303	0.474658	0.895552	-0.159151
Glutamate	0.117927	0.186472	1.18536	0.245321		5:0-Carnitine	0.200906	0.31376	1.42826	0.514261		Asparagine	0.313098	0.485974	1.03752	0.0531354
Trimethyllysine	0.127763	0.20077	0.795671	-0.329755		LPC 18:1 sn-2	0.200906	0.31376	0.896623	-0.157427		Galactose 1-phosphate	0.313098	0.485974	1.21191	0.277278
Nicotinate	0.138203	0.211912	1.18405	0.243724		Spermidine	0.198456	0.31376	1.52024	0.604303		LPC 18:1 sn-2	0.313098	0.485974	0.895746	-0.158838
Dehydroepiandrosterone Sulfate	0.138203	0.211912	1.18052	0.239423		Inositol	0.203188	0.315377	1.14132	0.190701		Nicotinamide	0.313098	0.485974	0.86731	-0.205381
N-Acetyl-L-lysine	0.138203	0.211912	1.1192	0.162462		3-Hydroxyanthranilate	0.210781	0.319328	0.849526	-0.23527		Chenodeoxycholate	0.328354	0.497446	0.958512	-0.0611311
Hydroxyproline	0.138203	0.211912	0.839658	-0.252126		LPE 20:4 sn-1	0.210781	0.319328	1.3508	0.433811		LPC 18:3 sn-2	0.328354	0.497446	0.988025	-0.0173802
Pyroglutamic acid	0.149269	0.226138	1.06619	0.0924693		N-Acetyl-L-alanine	0.210781	0.319328	1.11345	0.15504		L-Threonine	0.328354	0.497446	1.0251	0.0357584
Inosine	0.149269	0.226138	0.920858	-0.118949		S-Methyl-5'-thioadenosine	0.210781	0.319328	1.25562	0.328395		N-Formiminoglycine	0.328354	0.497446	1.10934	0.149701
Guanine	0.160975	0.240986	1.28382	0.360444		Fumaric acid	0.220995	0.330839	0.940218	-0.0889335		Cystine	0.344071	0.518155	1.22694	0.295061
Citrate	0.160975	0.240986	0.8135	-0.297786		Thymine	0.220995	0.330839	0.930952	-0.103221		Phenylpyruvic acid	0.360247	0.539305	1.1154	0.15756
GMP	0.183554	0.273172	1.2287	0.297136		LPC 16:1 sn-2	0.23155	0.340594	0.836105	-0.258244		LPE 22:4	0.363758	0.541358	1.02388	0.0340463
Gluconic acid	0.186379	0.275753	1.15354	0.206068		LPC 22:6 sn-2	0.23155	0.340594	1.15786	0.211459		1-Amlnocydohexanecarboxylic acid	0.37688	0.54702	0.855739	-0.224757
dAMP	0.196984	0.28975	1.37055	0.454757		LPE 20:4 sn-2	0.23155	0.340594	1.38828	0.4733		Acetylcarnitine	0.37688	0.54702	1.19898	0.261806
Glyceric acid	0.200105	0.29264	1.26093	0.334487		Orotic acid	0.233968	0.342161	1.25	0.321923		cis-Aconitic acid	0.37688	0.54702	0.799548	-0.322744
Pantothenic acid	0.214532	0.311934	0.982603	-0.025319		2-Aminoadipic acid	0.242449	0.348521	1.15734	0.210812		dAMP	0.380508	0.54702	1.04925	0.0693552
Serine	0.22967	0.328286	1.11234	0.153594		L-3-Aminoisobutyrate	0.242449	0.348521	0.853768	-0.228083		Glycerol 3-phosphate	0.380536	0.54702	1.26204	0.335753
1-Methyl-4-pyridone-3-carboxamide	0.22967	0.328286	0.854401	-0.227016		Uracil	0.242449	0.348521	1.37429	0.458689		LPC 20:5 sn-2	0.37688	0.54702	1.12313	0.167521
LPC 14:0 sn-2	0.22967	0.328286	0.83033	-0.268243		2-Hydroxyphenylacetic acid	0.250424	0.357951	2.04207	1.03003		Benzenetricarboxylic acid	0.3891	0.556172	0.875688	-0.191511
Spermidine	0.24156	0.34334	0.939174	-0.0905356		Glycinamide ribonucleotide	0.256175	0.364114	0.941754	-0.0865781		FFA 20:4	0.393965	0.556833	0.948454	-0.076351
Trimethylamine N-oxide	0.245529	0.347033	1.00897	0.0128857		Mannose	0.277238	0.391851	1.04585	0.0646773		N-Acetyl-Asp-Glu	0.393965	0.556833	1.05727	0.0803482
2-Isopropylmaleate	0.262117	0.366385	0.932689	-0.100532		18:1-Carnitine	0.289538	0.404713	0.987635	-0.0179504		LPC 15:0 sn-2	0.411498	0.575188	0.958512	-0.0611321
Xanthosine	0.262117	0.366385	0.889916	-0.168258		LPE 18:1 sn-1	0.289538	0.404713	1.16571	0.221211		Urea	0.411498	0.575188	1.09748	0.134191
Hydroxyglutaric acid	0.279439	0.388451	1.19575	0.25792		FFA 18:4	0.315197	0.435764	1.64282	0.716171		N-Acetyl-aspartic acid	0.429473	0.593752	0.962996	-0.0543976
NMN	0.283738	0.392272	0.41887	-1.25543		LPE 22:6 sn-1	0.315197	0.435764	1.6098	0.686883		Nicotinate	0.429473	0.593752	0.927242	-0.108982
Creatine	0.297499	0.406851	1.13621	0.184223		3-Methyl pyruvic acid	0.328557	0.449324	1.06413	0.0896698		4-Hydroxyphenylpyruvate	0.447884	0.615841	1.11492	0.156945
Adenosine	0.297499	0.406851	1.03131	0.0444759		4-Pyridoxic acid	0.328557	0.449324	1.53613	0.619301		1-Methyladenosine	0.466723	0.621479	0.95456	-0.0670923
Deoxyinosine	0.311393	0.423561	1.10529	0.144423		S-Adenosylhomocysteine	0.33137	0.450734	1.11886	0.162029		Inosine	0.466723	0.621479	0.832718	-0.264101
FFA 20:3	0.316299	0.425657	1.0662	0.0924755		Betaine	0.34227	0.463071	1.07192	0.100192		LPC 14:0 sn-2	0.466723	0.621479	1.11563	0.157857
L-Threonine	0.316299	0.425657	1.00296	0.0042606		LPE 22:4	0.345194	0.464543	1.37052	0.454723		LPC 22:6 sn-2	0.466723	0.621479	0.916562	-0.125696
Hypoxanthine	0.335838	0.444854	1.33441	0.416204		1,3-Dimethyluric acid	0.356335	0.472004	1.01943	0.0277694		LPE 16:0 sn-1	0.466723	0.621479	1.08999	0.124315
Valine/Norvaline	0.335838	0.444854	0.966012	-0.0498874		1,5-Anhydroglucitol	0.356335	0.472004	0.825398	-0.276838		Phosphocholine	0.466723	0.621479	0.859343	-0.218694
Nicotinamide	0.335838	0.444854	0.823345	-0.280432		FFA 15:0	0.356335	0.472004	1.1047	0.143653		1-Methylhistidine	0.485983	0.630531	0.953071	-0.0693444
N-Acetyl-aspartic acid	0.356113	0.464416	1.07312	0.101818		Nicotinuric acid	0.359357	0.473528	1.29072	0.368181		5:0-Carnitine	0.485983	0.630531	0.997479	-0.00364118
4-Hydroxyphenylpyruvate	0.356113	0.464416	0.850087	-0.234317		LPC 20:2 sn-2	0.37075	0.483504	0.947849	-0.0772702		LPC 18:1 sn-1	0.485983	0.630531	0.945773	-0.0804345
Altrose	0.356113	0.464416	0.717249	-0.479454		LPC 20:4 sn-1	0.37075	0.483504	1.10101	0.138831		LPC 20:2 sn-1	0.485983	0.630531	0.935753	-0.0958005
Methionine	0.377121	0.48929	0.986567	-0.0195113		Dihydrothymine	0.385513	0.497627	1.04335	0.0612177		S-Adenosylmethionine	0.481022	0.630531	0.875442	-0.191916
alpha-Ketoglutaric acid	0.398851	0.507082	1.13423	0.181714		Nicotinate	0.385513	0.497627	1.0979	0.134742		4-Pyridoxic acid	0.505652	0.652704	1.41114	0.496864
Glycinamide ribonucleotide	0.393376	0.507082	0.970398	-0.0433508		Pyridoxamine	0.400622	0.514504	0.94188	-0.0863851		1-Methylpyrrolinium	0.525722	0.671756	1.07744	0.107614
Asparagine	0.398851	0.507082	0.961424	-0.056755		LPC 20:5 sn-2	0.416072	0.531647	1.09708	0.133663		Dihydrothymine	0.525722	0.671756	1.0769	0.106887
Glycine	0.398851	0.507082	0.778357	-0.361495		FFA 20:4	0.481204	0.611782	1.05246	0.0737654		4:0-Carnitine	0.54618	0.69439	1.09227	0.12733
Fumaric acid	0.421297	0.525064	1.06749	0.0942214		Carnitine	0.498293	0.6241	0.960166	-0.0586437		LPE 16:1	0.567015	0.713705	1.08774	0.121331
Glutamine	0.421297	0.525064	1.04162	0.0588269		LPE 22:6 sn-2	0.498293	0.6241	1.35033	0.433317		S-Methyl-5'-thioadenosine	0.567015	0.713705	0.952413	-0.0703408
Pyridoxamine	0.421297	0.525064	1.03392	0.0481179		Pantothenic acid	0.498293	0.6241	0.916045	-0.12651		Creatinine	0.588213	0.722417	1.14381	0.19385
Isoleucine	0.421297	0.525064	0.975934	-0.035144		LPE 18:1 sn-2	0.515693	0.642711	1.37237	0.456668		Cystathionine	0.588213	0.722417	1.33857	0.420698
LPC 20:2 sn-2	0.444443	0.548508	1.09983	0.137281		2-Isopropylmaleate	0.533395	0.658288	0.321624	-1.63656		LPC 16:1 sn-1	0.588213	0.722417	1.00376	0.00541413
LPC 15:0 sn-2	0.444443	0.548508	0.930405	-0.10407		N-Formiminoglycine	0.533395	0.658288	1.06461	0.090327		LPC 20:5 sn-1	0.588213	0.722417	1.05874	0.0823551
Serotonin	0.468278	0.575118	0.927913	-0.107938		Guanine	0.551392	0.673924	0.985937	-0.0204322		Lysine	0.588213	0.722417	1.02981	0.0423765
S-Adenosylmethionine	0.474876	0.580404	1.15505	0.207952		Methionine	0.551392	0.673924	1.10708	0.14676		Isoleucine	0.609761	0.745263	0.953978	-0.0679723
Choline	0.517936	0.62399	0.98351	-0.0239889		3:0-Carnitine	0.569676	0.686323	1.26843	0.343046		Betaine	0.631643	0.7538	0.935867	-0.0956248
Kynurenic acid	0.517936	0.62399	0.940663	-0.0882502		Melatonin	0.565485	0.686323	0.916238	-0.126206		FAD	0.631643	0.7538	0.976481	-0.0343359
1-Methylhistidine	0.517936	0.62399	0.862909	-0.212719		Valine/Norvaline	0.569676	0.686323	0.974405	-0.0374065		Guanosine	0.631643	0.7538	0.941256	-0.087341
Melatonin	0.538342	0.6455	1.00703	0.0101127		Glycerol 3-phosphate	0.574866	0.689295	1.4561	0.542105		Malonate	0.631643	0.7538	1.16373	0.218752
3-Formylalanine	0.543719	0.645826	0.848978	-0.236201		Homoserine	0.588237	0.698704	0.968931	-0.0455345		Phenyllactic acid	0.631643	0.7538	0.816786	-0.29197
LPC 16:1 sn-2	0.543719	0.645826	0.807014	-0.309335		LPE 18:2 sn-2	0.588237	0.698704	1.50742	0.592086		LPC 18:3 sn-1	0.653844	0.773002	1.04361	0.0615816
CMP	0.570107	0.67087	1.29659	0.374725		1-Amlnocydohexanecarboxylic acid	0.626153	0.730031	0.916852	-0.125239		Pyroglutamic acid	0.653844	0.773002	1.11693	0.159543
3:0-Carnitine	0.570107	0.67087	1.2825	0.358954		Allantoic acid	0.626153	0.730031	0.959716	-0.0593213		Riboflavin	0.676347	0.792203	0.688655	-0.538146
Glycerol 3-phosphate	0.597071	0.689767	1.15377	0.206352		LPC 18:3 sn-1	0.626153	0.730031	1.03342	0.0474234		SDMA-ADMA	0.676347	0.792203	0.96788	-0.0470992
LPC 18:1 sn-1	0.597071	0.689767	1.03069	0.043617		Xanthosine	0.626153	0.730031	1.82383	0.866972		Leucine	0.699135	0.807677	1.04271	0.0603338
N-Formiminoglycine	0.597071	0.689767	0.95968	-0.0593741		FFA 17:0	0.645489	0.735624	1.0452	0.0637788		LPE 22:6 sn-1	0.699135	0.807677	1.2677	0.34221
Glucose/Fructose	0.597071	0.689767	0.906334	-0.141885		Isocitrate	0.645489	0.735624	1.02259	0.032224		Pantothenic acid	0.699135	0.807677	0.932263	-0.101191
Homoserine	0.624584	0.711801	1.16326	0.218173		Lactic acid	0.645489	0.735624	1.07721	0.107297		LPC 16:1 sn-2	0.72219	0.830519	1.03605	0.0510912
Phe-Phe	0.624584	0.711801	0.920471	-0.119556		LPC 20:5 sn-1	0.645489	0.735624	1.04251	0.060066		18:0-Carnitine	0.745494	0.834557	1.1284	0.17428
L-Homocysteine	0.624584	0.711801	0.83305	-0.263526		Ornithine	0.645489	0.735624	0.994458	-0.0080178		Creatine	0.745494	0.834557	1.05526	0.0775954
2-Hydroxyphenylacetic acid	0.652614	0.727363	1.5842	0.663756		14:0-Carnitine	0.665061	0.747824	1.1073	0.147044		LPE 18:0 sn-2	0.745494	0.834557	1.05253	0.0738602
Cystine	0.652614	0.727363	1.05863	0.0822012		4-Hydroxyphenylpyruvate	0.665061	0.747824	0.947782	-0.0773727		LPE 22:5 sn-1	0.745494	0.834557	1.20444	0.268361
Dihydrothymine	0.652614	0.727363	0.96884	-0.0456692		Pyruvate	0.665061	0.747824	1.25972	0.333107		NAD	0.742261	0.834557	0.914791	-0.128485
Taurine	0.652614	0.727363	0.944729	-0.0820273		Linolenic acid	0.684858	0.7633	1.21106	0.276265		Xanthine	0.745494	0.834557	0.986342	-0.0198399
Guanidineacetic acid	0.652614	0.727363	0.942656	-0.085197		LPC 18:2 sn-1	0.684858	0.7633	0.999632	-0.000531528		6-Hydroxypseudooxynicotine	0.769026	0.845928	0.865031	-0.209177
NAD	0.67674	0.749242	1.11908	0.162307		Leucine	0.70487	0.782158	1.0376	0.0532464		GSH	0.769026	0.845928	1.1717	0.228606
Leucine	0.68113	0.749242	0.995099	-0.00708735		FFA 20:2	0.745484	0.812964	1.03932	0.0556381		LPC P-18:0	0.769026	0.845928	1.05181	0.0728737
Androsterone sulfate	0.68113	0.749242	0.955048	-0.0663552		LPC 18:3 sn-2	0.745484	0.812964	1.69457	0.760922		Spermidine	0.769026	0.845928	1.6187	0.694838
LPC 16:0 sn-2	0.710093	0.771045	1.01922	0.0274715		L-Threonine	0.745484	0.812964	1.02813	0.040019		2-[3-Carboxy-3-(methylammonio)propyl]-L-histidine	0.792767	0.85349	1.29336	0.371121
2-Aminoadipic acid	0.710093	0.771045	1.00652	0.00937128		Ursodeoxycholate	0.745484	0.812964	1.58117	0.660994		3-Nitrotyrosine	0.792767	0.85349	1.05793	0.0812483
LPC 17:0 sn-2	0.710093	0.771045	0.978435	-0.0314519		Proline	0.766062	0.831818	0.940993	-0.0877439		5-Hydroxylysine	0.790082	0.85349	1.03402	0.048259
3-Hydroxyanthranilate	0.73947	0.799512	1.22378	0.291338		Dihydrouracil	0.786802	0.847068	0.965438	-0.0507438		Arginine	0.792767	0.85349	0.976562	-0.0342163
1-Amlnocydohexanecarboxylic acid	0.769219	0.828138	1.07142	0.0995187		LPC 18:1 sn-1	0.786802	0.847068	0.974803	-0.0368175		Leucinic acid	0.792767	0.85349	1.03244	0.0460534
Riboflavin	0.799303	0.846124	1.26542	0.339614		LPC 20:4 sn-2	0.828715	0.884662	1.00036	0.000523202		3-Methyl-2-oxovaleric acid	0.816697	0.860935	0.987027	-0.0188384
Succinate	0.799303	0.846124	1.13936	0.188221		LPE 22:5 sn-2	0.828715	0.884662	1.17959	0.238288		AICAR	0.816697	0.860935	1.08909	0.12312
Oxalosuccinic acid	0.799303	0.846124	1.00033	0.000472344		LPE 18:2 sn-1	0.849859	0.903421	1.34952	0.43245		LPC 22:5 sn-1	0.816697	0.860935	0.99304	-0.0100764
LPC 18:3 sn-1	0.799303	0.846124	0.990234	-0.0141582		16:0-Carnitine	0.871109	0.910705	1.18472	0.244551		LPE 16:0 sn-2	0.816697	0.860935	1.05011	0.07054
XMP	0.811734	0.855703	1.02131	0.0304187		2-[3-Carboxy-3-(methylammonio)propyl]-L-histidine	0.871109	0.910705	1.27868	0.354659		N-Acetyl-L-lysine	0.816697	0.860935	0.985489	-0.0210887
LPC 18:1 sn-2	0.829677	0.856769	1.00098	0.00141166		Adenosine	0.871109	0.910705	1.09311	0.128442		Glycerophosphocholine	0.865038	0.904358	0.9884	-0.0168336
Nicotinuric acid	0.829677	0.856769	0.978111	-0.0319294		N-Methyl-L-arginine	0.871109	0.910705	0.947196	-0.0782644		N-Methyl-L-arginine	0.865038	0.904358	1.01935	0.0276542
LPC 20:5 sn-2	0.829677	0.856769	0.976805	-0.0338579		GMP	0.880382	0.916612	1.14914	0.200558		Melatonin	0.912664	0.950222	0.909838	-0.136318
N-Methyl-L-arginine	0.829677	0.856769	0.929213	-0.105919		N-Acetyl-aspartic acid	0.935348	0.96589	1.03342	0.0474203		3:0-Carnitine	0.938426	0.961221	0.989034	-0.0159079
Pro Leu	0.829677	0.856769	0.887577	-0.172055		S-Adenosylmethionine	0.934581	0.96589	1.01118	0.0160362		Cytosine	0.938426	0.961221	1.15806	0.211706
Inositol	0.873819	0.898684	0.998987	-0.00146244		Asparagine	0.956873	0.972244	0.997494	-0.00361959		Glycinamide ribonucleotide	0.937593	0.961221	0.970482	-0.0432274
AMP	0.891131	0.912778	1.04944	0.0696155		FFA 22:6	0.956873	0.972244	0.961254	-0.0570108		Valine/Norvaline	0.938426	0.961221	1.00869	0.0124809
4-Pyridoxic acid	0.922122	0.929469	1.08857	0.122437		Glycine	0.956873	0.972244	0.450015	-1.15196		1-Methylnicotinamide	1	1	1.17595	0.233832
Dimethylglycine	0.922122	0.929469	1.0093	0.0133553		Riboflavin	0.956873	0.972244	0.871437	-0.198532		Adenine	1	1	1.01716	0.0245505
Glucuronic acid	0.922122	0.929469	1.00577	0.0082971		Anthranilate	0.978429	0.986225	1.07372	0.102618		cGMP	0.987506	1	0.942181	-0.085924
2-[3-Carboxy-3-(methylammonio)propyl]-L-histidine	0.922122	0.929469	0.988654	-0.0164622		Serine	0.978429	0.986225	0.967808	-0.0472076		Deoxycytidine	1	1	1.35417	0.437411
Glyoxylic acid	0.952511	0.956291	0.976701	-0.0340107		Creatine	1	1	1.19899	0.261819		Hypoxanthine	1	1	1.09979	0.137222
LPC 20:5 sn-1	0.984401	0.984401	0.984669	-0.0222891		NAD	1	1	1.02372	0.033822		Tyrosine	0.987674	1	1.03043	0.0432401

## Sheet: Fig. 1e
KEGG metabolic pathways enriched by significantly changed serum metabolites in mild and severe patient
ID	Description	GeneRatio	BgRatio	pvalue	p.adjust	qvalue	geneID	Count	abs_mean	Fold enrichment	Group
path:map00120	Primary bile acid biosynthesis	6/43	47/6147	7.08177e-07	1.75021e-05	1.01168e-05	C01921/C05122/C05466/C05465/C00695/C02528	6	2.74921	18.2494	MvsH
path:map00240	Pyrimidine metabolism	6/43	65/6147	4.96218e-06	0.000107307	6.20273e-05	C00299/C00086/C00881/C00178/C00380/C00475	6	0.653262	13.1957	MvsH
path:map00220	Arginine biosynthesis	4/43	23/6147	1.6693e-05	0.000288789	0.00016693	C00086/C00062/C00049/C00327	4	0.473695	24.8615	MvsH
path:map00230	Purine metabolism	6/43	95/6147	4.46858e-05	0.000644221	0.000372382	C00086/C00575/C00147/C04677/C00387/C00385	6	0.894416	9.02864	MvsH
path:map00330	Arginine and proline metabolism	3/43	78/6147	0.0168571	0.0690686	0.039924	C00086/C00062/C02714	3	0.537991	5.49821	MvsH
path:map00230	Purine metabolism	13/60	95/6147	3.52957e-12	3.33545e-10	1.56044e-10	C00559/C00366/C00086/C00387/C04677/C00575/C00147/C05512/C00104/C00020/C00294/C00360/C00385	13	0.942854	14.0195	SvsH
path:map00760	Nicotinate and nicotinamide metabolism	7/60	55/6147	8.30444e-07	1.96192e-05	9.17859e-06	C00049/C05840/C00042/C05842/C00455/C01297/C02918	7	0.770662	13.0391	SvsH
path:map00220	Arginine biosynthesis	5/60	23/6147	2.19959e-06	4.61914e-05	2.161e-05	C00327/C00086/C00025/C00049/C00062	5	0.561777	22.2717	SvsH
path:map00250	Alanine, aspartate and glutamate metabolism	5/60	28/6147	6.18865e-06	9.74713e-05	4.56006e-05	C12270/C00025/C00049/C00042/C00158	5	0.591768	18.2946	SvsH
path:map00020	Citrate cycle (TCA cycle)	4/60	20/6147	3.53652e-05	0.000393721	0.000184197	C05379/C00417/C00042/C00158	4	0.470059	20.49	SvsH
path:map00240	Pyrimidine metabolism	6/60	65/6147	3.54141e-05	0.000393721	0.000184197	C00299/C00475/C00881/C00086/C00055/C00380	6	0.982353	9.45692	SvsH
path:map00330	Arginine and proline metabolism	5/60	78/6147	0.00091552	0.00543051	0.00254059	C00581/C00086/C00025/C01157/C00062	5	0.572614	6.56731	SvsH
path:map00120	Primary bile acid biosynthesis	4/60	47/6147	0.00106958	0.00594562	0.00278158	C05122/C01921/C00245/C05465	4	2.18211	8.71915	SvsH
path:map00340	Histidine metabolism	4/60	47/6147	0.00106958	0.00594562	0.00278158	C00135/C00025/C04677/C00049	4	0.672322	8.71915	SvsH
path:map00430	Taurine and hypotaurine metabolism	3/60	22/6147	0.00119327	0.0063691	0.0029797	C05122/C00025/C00245	3	1.50139	13.9705	SvsH
path:map00380	Tryptophan metabolism	5/60	83/6147	0.00121316	0.0063691	0.0029797	C00780/C05634/C00328/C05635/C05660	5	0.902548	6.17169	SvsH
path:map00360	Phenylalanine metabolism	4/60	60/6147	0.00266106	0.0107009	0.00500625	C00079/C00082/C00042/C00166	4	0.477645	6.83	SvsH
path:map00630	Glyoxylate and dicarboxylate metabolism	4/60	62/6147	0.00300043	0.0118142	0.00552711	C00025/C00417/C00042/C00158	4	0.467581	6.60968	SvsH
path:map00270	Cysteine and methionine metabolism	4/60	63/6147	0.00318074	0.0119616	0.00559609	C00049/C00155/C02291/C00051	4	0.752413	6.50476	SvsH
path:map00920	Sulfur metabolism	3/60	33/6147	0.00391755	0.0137778	0.00644575	C00155/C00042/C00245	3	0.584215	9.31364	SvsH
path:map00400	Phenylalanine, tyrosine and tryptophan biosynthesis	3/60	34/6147	0.00426709	0.0141488	0.00661931	C00079/C00082/C00166	3	0.493275	9.03971	SvsH
path:map00260	Glycine, serine and threonine metabolism	3/60	50/6147	0.0125183	0.0324105	0.0151628	C00581/C00049/C02291	3	0.865514	6.147	SvsH
path:map00310	Lysine degradation	3/60	54/6147	0.0154133	0.0388415	0.0181715	C00408/C00042/C16741	3	0.623708	5.69167	SvsH

## Sheet: Fig. 2a; Fig. S4a
Pathway enrichment analysis of metabolites which were significantly associated with the cytokines
ID	Description	GeneRatio	BgRatio	pvalue	p.adjust	qvalue	geneID	Count	t_mean	FoldEnrich	cyto	Group
path:map00230	Purine metabolism	3/6	95/6147	6.91642e-05	0.00103746	0.000218413	C05512/C00147/C00242	3	3.42109	32.3526	IL-1b	S
path:map00400	Phenylalanine, tyrosine and tryptophan biosynthesis	2/11	34/6147	0.00158316	0.035621	0.0199978	C00108/C01179	2	2.26112	32.8717	IL-1ra	S
path:map00310	Lysine degradation	2/11	54/6147	0.00396019	0.0445521	0.0250117	C00956/C16741	2	2.46861	20.697	IL-1ra	S
path:map00240	Pyrimidine metabolism	2/11	65/6147	0.00569473	0.0512526	0.0287734	C00178/C00106	2	2.5632	17.1944	IL-1ra	S
path:map00380	Tryptophan metabolism	2/11	83/6147	0.00915455	0.0588507	0.033039	C00328/C00108	2	2.30063	13.4655	IL-1ra	S
path:map00020	Citrate cycle (TCA cycle)	5/21	20/6147	4.18209e-09	1.88194e-07	9.24463e-08	C00417/C00158/C00311/C00149/C05379	5	3.14086	73.1786	IL-4	S
path:map00630	Glyoxylate and dicarboxylate metabolism	5/21	62/6147	1.59285e-06	1.59285e-05	7.8245e-06	C00064/C00417/C00158/C00311/C00149	5	3.20956	23.606	IL-4	S
path:map00260	Glycine, serine and threonine metabolism	4/21	50/6147	2.09421e-05	0.0001178	5.78664e-05	C00114/C01026/C00109/C00188	4	2.5971	23.4171	IL-4	S
path:map00230	Purine metabolism	4/21	95/6147	0.000261941	0.0011226	0.000551455	C00064/C00147/C01762/C00366	4	3.10256	12.3248	IL-4	S
path:map00270	Cysteine and methionine metabolism	3/21	63/6147	0.00119633	0.00430678	0.00211561	C00491/C00073/C00109	3	2.59193	13.9388	IL-4	S
path:map00290	Valine, leucine and isoleucine biosynthesis	2/21	23/6147	0.00269353	0.00897842	0.00441045	C00109/C00188	2	2.89435	25.4534	IL-4	S
path:map00250	Alanine, aspartate and glutamate metabolism	2/21	28/6147	0.00398314	0.012803	0.00628918	C00064/C00158	2	2.41839	20.9082	IL-4	S
path:map00240	Pyrimidine metabolism	2/8	65/6147	0.00295909	0.0251522	0.00778707	C00475/C00106	2	2.27055	23.6423	IL-5	S
path:map00330	Arginine and proline metabolism	2/8	78/6147	0.00423607	0.027005	0.00836067	C00077/C00148	2	2.69016	19.7019	IL-5	S
path:map00230	Purine metabolism	2/8	95/6147	0.00622882	0.0301013	0.00931928	C01762/C00499	2	2.78868	16.1763	IL-5	S
path:map00240	Pyrimidine metabolism	4/18	65/6147	3.11809e-05	0.000687272	0.000304056	C00086/C00881/C00178/C00429	4	2.87979	21.0154	IL-6	S
path:map00220	Arginine biosynthesis	3/18	23/6147	3.6005e-05	0.000687272	0.000304056	C00062/C00049/C00086	3	3.39232	44.5435	IL-6	S
path:map00330	Arginine and proline metabolism	3/18	78/6147	0.00139831	0.00877121	0.00388048	C00062/C00086/C02714	3	2.86319	13.1346	IL-6	S
path:map00380	Tryptophan metabolism	3/18	83/6147	0.0016734	0.00962206	0.0042569	C00328/C00108/C05634	3	2.85146	12.3434	IL-6	S
path:map00770	Pantothenate and CoA biosynthesis	2/18	28/6147	0.0029266	0.0155335	0.00687218	C00049/C00429	2	3.45573	24.3929	IL-6	S
path:map00410	beta-Alanine metabolism	2/18	32/6147	0.00381368	0.018796	0.00831553	C00049/C00429	2	3.45573	21.3438	IL-6	S
path:map00400	Phenylalanine, tyrosine and tryptophan biosynthesis	2/18	34/6147	0.00429853	0.0197733	0.00874789	C00079/C00108	2	3.71332	20.0882	IL-6	S
path:map00760	Nicotinate and nicotinamide metabolism	2/18	55/6147	0.0109725	0.0378551	0.0167475	C00049/C05380	2	4.12336	12.4182	IL-6	S
path:map00360	Phenylalanine metabolism	2/18	60/6147	0.0129658	0.0406655	0.0179909	C00079/C05852	2	3.70687	11.3833	IL-6	S
path:map00270	Cysteine and methionine metabolism	2/18	63/6147	0.0142324	0.0418614	0.0185199	C00049/C00051	2	3.19407	10.8413	IL-6	S
path:map00230	Purine metabolism	2/18	95/6147	0.0307923	0.0596742	0.0264005	C00086/C00144	2	3.03759	7.18947	IL-6	S
path:map00020	Citrate cycle (TCA cycle)	5/24	20/6147	8.68206e-09	4.16739e-07	1.73641e-07	C00417/C00122/C00311/C00022/C00149	5	2.77345	64.0312	IL-8	S
path:map00620	Pyruvate metabolism	4/24	31/6147	5.2431e-06	5.03338e-05	2.09724e-05	C00186/C00122/C00022/C00149	4	2.85515	33.0484	IL-8	S
path:map00630	Glyoxylate and dicarboxylate metabolism	4/24	62/6147	8.57287e-05	0.000514372	0.000214322	C00417/C00311/C00022/C00149	4	2.88974	16.5242	IL-8	S
path:map00770	Pantothenate and CoA biosynthesis	3/24	28/6147	0.000160721	0.000907604	0.000378168	C00106/C00022/C00429	3	3.89667	27.442	IL-8	S
path:map00410	beta-Alanine metabolism	3/24	32/6147	0.000240856	0.00128457	0.000535236	C00315/C00106/C00429	3	3.96034	24.0117	IL-8	S
path:map00480	Glutathione metabolism	3/24	38/6147	0.000403398	0.00193631	0.000806796	C00051/C00315/C01879	3	3.31053	20.2204	IL-8	S
path:map00760	Nicotinate and nicotinamide metabolism	3/24	55/6147	0.00120106	0.00501312	0.0020888	C00455/C00122/C00022	3	2.50901	13.9705	IL-8	S
path:map00270	Cysteine and methionine metabolism	3/24	63/6147	0.00178114	0.00633296	0.00263873	C00051/C00022/C00109	3	2.77752	12.1964	IL-8	S
path:map00240	Pyrimidine metabolism	3/24	65/6147	0.00194916	0.00668284	0.00278452	C00106/C00295/C00429	3	3.88166	11.8212	IL-8	S
path:map00290	Valine, leucine and isoleucine biosynthesis	2/24	23/6147	0.003516	0.0112512	0.004688	C00022/C00109	2	2.68277	22.2717	IL-8	S
path:map00380	Tryptophan metabolism	3/24	83/6147	0.00391555	0.0117467	0.00489444	C01598/C00108/C00632	3	2.85765	9.25753	IL-8	S
path:map00250	Alanine, aspartate and glutamate metabolism	2/24	28/6147	0.00519102	0.0151012	0.00629215	C00122/C00022	2	2.34484	18.2946	IL-8	S
path:map00010	Glycolysis / Gluconeogenesis	2/24	31/6147	0.00634039	0.0169077	0.00704488	C00186/C00022	2	2.55857	16.5242	IL-8	S
path:map00730	Thiamine metabolism	2/24	31/6147	0.00634039	0.0169077	0.00704488	C00378/C00022	2	2.40015	16.5242	IL-8	S
path:map00650	Butanoate metabolism	2/24	42/6147	0.0114372	0.0288941	0.0120392	C00122/C00022	2	2.34484	12.1964	IL-8	S
path:map00640	Propanoate metabolism	2/24	48/6147	0.0147723	0.0363626	0.0151511	C00186/C00109	2	2.85993	10.6719	IL-8	S
path:map00260	Glycine, serine and threonine metabolism	2/24	50/6147	0.0159668	0.0373857	0.0155774	C00022/C00109	2	2.68277	10.245	IL-8	S
path:map00051	Fructose and mannose metabolism	2/24	54/6147	0.018476	0.0412488	0.017187	C00186/C00159	2	3.41197	9.48611	IL-8	S
path:map00360	Phenylalanine metabolism	2/24	60/6147	0.0225309	0.0474034	0.0197514	C00122/C00022	2	2.34484	8.5375	IL-8	S
path:map00330	Arginine and proline metabolism	2/24	78/6147	0.0366363	0.0676362	0.0281818	C00315/C00022	2	2.47693	6.56731	IL-8	S
path:map00350	Tyrosine metabolism	2/24	78/6147	0.0366363	0.0676362	0.0281818	C00122/C00022	2	2.34484	6.56731	IL-8	S
path:map00230	Purine metabolism	2/24	95/6147	0.0523378	0.0851599	0.0354833	C00262/C01762	2	3.45988	5.39211	IL-8	S
path:map00760	Nicotinate and nicotinamide metabolism	2/6	55/6147	0.00115235	0.00852737	0.00266859	C00049/C05842	2	2.83263	37.2545	IL-9	S
path:map00230	Purine metabolism	4/6	95/6147	7.8457e-07	2.58908e-05	8.25863e-07	C00575/C00360/C00144/C00020	4	3.05478	43.1368	IL-10	S
path:map00230	Purine metabolism	3/11	95/6147	0.000539372	0.0182712	0.0108493	C00147/C00144/C03838	3	2.64529	17.6469	IL-13	S
path:map00360	Phenylalanine metabolism	2/11	60/6147	0.00486972	0.0271313	0.0161104	C00079/C05852	2	2.6832	18.6273	IL-13	S
path:map00330	Arginine and proline metabolism	2/11	78/6147	0.00811804	0.0351782	0.0208885	C00148/C02714	2	2.79991	14.3287	IL-13	S
path:map00120	Primary bile acid biosynthesis	2/7	47/6147	0.00117274	0.0106936	0.00168846	C00245/C02528	2	2.40305	37.3678	IL-15	S
path:map00760	Nicotinate and nicotinamide metabolism	2/7	55/6147	0.00160403	0.0106936	0.00168846	C00455/C05840	2	2.60332	31.9325	IL-15	S
path:map00230	Purine metabolism	2/7	95/6147	0.00471895	0.0235948	0.00372549	C00212/C00499	2	2.32193	18.4872	IL-15	S
path:map00230	Purine metabolism	2/8	95/6147	0.00622882	0.0357084	0.011618	C00212/C00499	2	2.56082	16.1763	IL-17	S
path:map00520	Amino sugar and nucleotide sugar metabolism	2/8	108/6147	0.0079923	0.0366314	0.0119183	C00031/C00191	2	3.05851	14.2292	IL-17	S
path:map00260	Glycine, serine and threonine metabolism	4/23	50/6147	3.06152e-05	0.00032802	0.000128906	C00114/C01026/C00109/C00188	4	3.14994	21.3809	Eotaxin	S
path:map00020	Citrate cycle (TCA cycle)	3/23	20/6147	5.00559e-05	0.000469274	0.000184416	C00311/C00026/C00149	3	2.39038	40.0891	Eotaxin	S
path:map00270	Cysteine and methionine metabolism	4/23	63/6147	7.6672e-05	0.000638933	0.00025109	C00041/C00170/C00021/C00109	4	2.50471	16.9689	Eotaxin	S
path:map00250	Alanine, aspartate and glutamate metabolism	3/23	28/6147	0.000141061	0.00096178	0.000377963	C00041/C01042/C00026	3	2.7289	28.6351	Eotaxin	S
path:map00630	Glyoxylate and dicarboxylate metabolism	3/23	62/6147	0.00149881	0.00624503	0.00245419	C00311/C00026/C00149	3	2.39038	12.932	Eotaxin	S
path:map00740	Riboflavin metabolism	2/23	20/6147	0.00244255	0.00832687	0.00327231	C00016/C00255	2	2.38535	26.7261	Eotaxin	S
path:map00430	Taurine and hypotaurine metabolism	2/23	22/6147	0.00295615	0.00963962	0.0037882	C00041/C00026	2	2.28144	24.2964	Eotaxin	S
path:map00290	Valine, leucine and isoleucine biosynthesis	2/23	23/6147	0.00323034	0.00969101	0.0038084	C00109/C00188	2	2.8918	23.2401	Eotaxin	S
path:map00230	Purine metabolism	3/23	95/6147	0.00506149	0.0142047	0.00558218	C00147/C01762/C03838	3	3.19665	8.43982	Eotaxin	S
path:map00120	Primary bile acid biosynthesis	2/23	47/6147	0.013071	0.0272313	0.0107014	C05466/C05465	2	2.26516	11.3728	Eotaxin	S
path:map00564	Glycerophospholipid metabolism	2/23	52/6147	0.0158531	0.0297245	0.0116812	C00114/C00670	2	2.89373	10.2793	Eotaxin	S
path:map00230	Purine metabolism	5/14	95/6147	1.42245e-06	2.84491e-05	1.64705e-05	C00086/C05512/C00294/C00499/C00104	5	2.80362	23.109	FGF basic	S
path:map00220	Arginine biosynthesis	3/14	23/6147	1.62188e-05	0.000194625	0.000112678	C00062/C00077/C00086	3	2.73481	57.2702	FGF basic	S
path:map00330	Arginine and proline metabolism	4/14	78/6147	2.18103e-05	0.000218103	0.00012627	C00062/C00077/C00148/C00086	4	2.68761	22.5165	FGF basic	S
path:map00472	D-Arginine and D-ornithine metabolism	2/14	11/6147	0.000261871	0.00157123	0.000909657	C00062/C00077	2	2.75355	79.8312	FGF basic	S
path:map00250	Alanine, aspartate and glutamate metabolism	2/14	28/6147	0.00176038	0.0087153	0.0050457	C00152/C00042	2	2.34032	31.3622	FGF basic	S
path:map00760	Nicotinate and nicotinamide metabolism	2/14	55/6147	0.00667713	0.0267085	0.0154628	C00042/C05842	2	2.33206	15.9662	FGF basic	S
path:map00240	Pyrimidine metabolism	2/14	65/6147	0.00923174	0.0325826	0.0188636	C00086/C00475	2	2.56069	13.5099	FGF basic	S
path:map00230	Purine metabolism	4/9	95/6147	6.3591e-06	0.000457855	0.000167345	C00147/C00212/C00942/C00242	4	3.31409	28.7579	GM-CSF	S
path:map00230	Purine metabolism	5/27	95/6147	4.89188e-05	0.000456575	0.000200252	C00086/C00360/C00144/C00242/C00385	5	2.77481	11.9825	IP-10	S
path:map00020	Citrate cycle (TCA cycle)	3/27	20/6147	8.19888e-05	0.000688706	0.000302064	C00417/C00158/C00311	3	2.4981	34.15	IP-10	S
path:map00240	Pyrimidine metabolism	4/27	65/6147	0.000166489	0.00127137	0.000557618	C00086/C00881/C00380/C00429	4	3.38572	14.0103	IP-10	S
path:map00760	Nicotinate and nicotinamide metabolism	3/27	55/6147	0.0017031	0.007153	0.00313728	C00049/C05380/C01297	3	2.70661	12.4182	IP-10	S
path:map00630	Glyoxylate and dicarboxylate metabolism	3/27	62/6147	0.00240544	0.00961551	0.00421733	C00417/C00158/C00311	3	2.4981	11.0161	IP-10	S
path:map00270	Cysteine and methionine metabolism	3/27	63/6147	0.00251835	0.00961551	0.00421733	C00049/C00491/C00051	3	2.93815	10.8413	IP-10	S
path:map00220	Arginine biosynthesis	2/27	23/6147	0.00444106	0.0162195	0.00711383	C00049/C00086	2	2.79915	19.7971	IP-10	S
path:map00250	Alanine, aspartate and glutamate metabolism	2/27	28/6147	0.00654622	0.0211493	0.00927602	C00049/C00158	2	2.57075	16.2619	IP-10	S
path:map00770	Pantothenate and CoA biosynthesis	2/27	28/6147	0.00654622	0.0211493	0.00927602	C00049/C00429	2	2.76702	16.2619	IP-10	S
path:map00410	beta-Alanine metabolism	2/27	32/6147	0.00849751	0.0243859	0.0106956	C00049/C00429	2	2.76702	14.2292	IP-10	S
path:map00400	Phenylalanine, tyrosine and tryptophan biosynthesis	2/27	34/6147	0.00955938	0.0259028	0.0113609	C00079/C00108	2	3.65369	13.3922	IP-10	S
path:map00120	Primary bile acid biosynthesis	2/27	47/6147	0.0177865	0.0426876	0.0187226	C05122/C05465	2	2.33787	9.68794	IP-10	S
path:map00790	Folate biosynthesis	2/27	57/6147	0.0255643	0.0534263	0.0234326	C05926/C00156	2	3.17009	7.9883	IP-10	S
path:map00360	Phenylalanine metabolism	2/27	60/6147	0.0281243	0.0562486	0.0246704	C00079/C05852	2	2.66757	7.58889	IP-10	S
path:map00380	Tryptophan metabolism	2/27	83/6147	0.0508479	0.0854245	0.0374669	C00328/C00108	2	4.07482	5.48594	IP-10	S
path:map00230	Purine metabolism	3/12	95/6147	0.000711128	0.00829649	0.00474085	C04677/C00144/C01762	3	2.39634	16.1763	MCP-1	S
path:map00270	Cysteine and methionine metabolism	2/12	63/6147	0.00638671	0.044707	0.0255468	C00051/C00170	2	2.77137	16.2619	MCP-1	S
path:map00020	Citrate cycle (TCA cycle)	3/18	20/6147	2.33043e-05	0.000287853	0.000143732	C00311/C00026/C00149	3	2.54738	51.225	MIP-1a	S
path:map00630	Glyoxylate and dicarboxylate metabolism	4/18	62/6147	2.58329e-05	0.000287853	0.000143732	C00311/C00026/C00149/C00048	4	2.54349	22.0323	MIP-1a	S
path:map00232	Caffeine metabolism	3/18	22/6147	3.13661e-05	0.000300526	0.00015006	C01762/C00385/C00048	3	3.71308	46.5682	MIP-1a	S
path:map00480	Glutathione metabolism	3/18	38/6147	0.000166855	0.00130147	0.000649856	C00051/C00315/C01879	3	3.41645	26.9605	MIP-1a	S
path:map00230	Purine metabolism	3/18	95/6147	0.00246606	0.0106863	0.00533592	C01762/C00385/C00048	3	3.71308	10.7842	MIP-1a	S
path:map00770	Pantothenate and CoA biosynthesis	2/18	28/6147	0.0029266	0.0114138	0.00569917	C00106/C00141	2	3.66312	24.3929	MIP-1a	S
path:map00620	Pyruvate metabolism	2/18	31/6147	0.00358152	0.0126981	0.00634049	C00186/C00149	2	2.65081	22.0323	MIP-1a	S
path:map00410	beta-Alanine metabolism	2/18	32/6147	0.00381368	0.0129333	0.00645794	C00315/C00106	2	4.15031	21.3438	MIP-1a	S
path:map00120	Primary bile acid biosynthesis	2/18	47/6147	0.00809863	0.0217825	0.0108766	C05466/C00695	2	2.73454	14.5319	MIP-1a	S
path:map00051	Fructose and mannose metabolism	2/18	54/6147	0.0105918	0.0266503	0.0133072	C00186/C00159	2	2.68752	12.6481	MIP-1a	S
path:map00330	Arginine and proline metabolism	2/18	78/6147	0.0213252	0.0504049	0.0251684	C00315/C00048	2	2.81764	8.75641	MIP-1a	S
path:map00120	Primary bile acid biosynthesis	2/11	47/6147	0.00301212	0.0342135	0.020168	C00245/C02528	2	2.32486	23.7795	PDGF-bb	S
path:map00260	Glycine, serine and threonine metabolism	2/11	50/6147	0.00340337	0.0342135	0.020168	C00114/C01026	2	2.46127	22.3527	PDGF-bb	S
path:map00760	Nicotinate and nicotinamide metabolism	2/11	55/6147	0.00410562	0.0342135	0.020168	C00253/C05840	2	2.7319	20.3207	PDGF-bb	S
path:map00250	Alanine, aspartate and glutamate metabolism	2/8	28/6147	0.000550894	0.00351332	0.00113792	C00041/C00049	2	3.42041	54.8839	MIP-1b	S
path:map00120	Primary bile acid biosynthesis	2/8	47/6147	0.00155604	0.00674285	0.00218392	C05466/C00695	2	2.36748	32.6968	MIP-1b	S
path:map00270	Cysteine and methionine metabolism	2/8	63/6147	0.00278204	0.0111282	0.00360426	C00041/C00049	2	3.42041	24.3929	MIP-1b	S
path:map00250	Alanine, aspartate and glutamate metabolism	8/23	28/6147	2.89906e-14	1.47852e-12	4.57746e-13	C00041/C00064/C00025/C01042/C00158/C00122/C00042/C00026	8	2.49777	76.3602	RANTES	S
path:map00020	Citrate cycle (TCA cycle)	6/23	20/6147	5.06335e-11	9.49766e-10	2.94045e-10	C00417/C00158/C00122/C00042/C00026/C00149	6	2.46769	80.1783	RANTES	S
path:map00630	Glyoxylate and dicarboxylate metabolism	7/23	62/6147	1.62112e-09	2.06693e-08	6.39917e-09	C00064/C00025/C00417/C00158/C00042/C00026/C00149	7	2.32469	30.1746	RANTES	S
path:map00220	Arginine biosynthesis	4/23	23/6147	1.25867e-06	6.75706e-06	2.09197e-06	C00064/C00025/C00122/C00026	4	2.53702	46.4802	RANTES	S
path:map00620	Pyruvate metabolism	4/23	31/6147	4.38467e-06	2.23618e-05	6.92316e-06	C00186/C00122/C00042/C00149	4	2.41678	34.4853	RANTES	S
path:map00471	D-Glutamine and D-glutamate metabolism	3/23	13/6147	1.27745e-05	5.212e-05	1.61362e-05	C00064/C00025/C00026	3	2.44702	61.6756	RANTES	S
path:map00650	Butanoate metabolism	4/23	42/6147	1.51778e-05	5.95436e-05	1.84346e-05	C00025/C00122/C00042/C00026	4	2.54738	25.4534	RANTES	S
path:map00120	Primary bile acid biosynthesis	4/23	47/6147	2.38883e-05	8.40209e-05	2.60127e-05	C05466/C01921/C00695/C05465	4	2.4118	22.7456	RANTES	S
path:map00430	Taurine and hypotaurine metabolism	3/23	22/6147	6.72898e-05	0.000214486	6.64044e-05	C00041/C00025/C00026	3	2.99116	36.4447	RANTES	S
path:map00230	Purine metabolism	4/23	95/6147	0.000378479	0.00101592	0.000314526	C00064/C00262/C01762/C03838	4	2.083	11.2531	RANTES	S
path:map00760	Nicotinate and nicotinamide metabolism	3/23	55/6147	0.0010576	0.00269688	0.000834947	C00122/C00042/C05842	3	2.07437	14.5779	RANTES	S
path:map00360	Phenylalanine metabolism	3/23	60/6147	0.00136277	0.00331566	0.00102652	C00079/C00122/C00042	3	2.35284	13.363	RANTES	S
path:map00190	Oxidative phosphorylation	2/23	16/6147	0.00155676	0.00369279	0.00114328	C00122/C00042	2	2.45534	33.4076	RANTES	S
path:map00910	Nitrogen metabolism	2/23	19/6147	0.0022033	0.00510765	0.00158131	C00064/C00025	2	2.13685	28.1327	RANTES	S
path:map00340	Histidine metabolism	2/23	47/6147	0.013071	0.0266649	0.00825537	C00025/C00026	2	2.63942	11.3728	RANTES	S
path:map00640	Propanoate metabolism	2/23	48/6147	0.0136085	0.0272169	0.0084263	C00186/C00042	2	2.07787	11.1359	RANTES	S
path:map00310	Lysine degradation	2/23	54/6147	0.0170312	0.0334074	0.0103428	C00042/C00026	2	2.58549	9.89855	RANTES	S
path:map00330	Arginine and proline metabolism	2/23	78/6147	0.0338569	0.0539595	0.0167057	C00300/C00025	2	2.65788	6.85284	RANTES	S
path:map00350	Tyrosine metabolism	2/23	78/6147	0.0338569	0.0539595	0.0167057	C00122/C00042	2	2.45534	6.85284	RANTES	S
path:map00430	Taurine and hypotaurine metabolism	2/7	22/6147	0.000254033	0.00474195	0.00196096	C00041/C00026	2	2.87016	79.8312	TNF-a	S
path:map00250	Alanine, aspartate and glutamate metabolism	2/7	28/6147	0.000414338	0.00580073	0.0023988	C00041/C00026	2	2.87016	62.7245	TNF-a	S
path:map00760	Nicotinate and nicotinamide metabolism	3/10	55/6147	7.78206e-05	0.00319064	0.00184312	C00455/C00022/C05840	3	2.63781	33.5291	VEGF	S
path:map00430	Taurine and hypotaurine metabolism	2/10	22/6147	0.000540824	0.00633537	0.00365971	C00022/C00245	2	2.58556	55.8818	VEGF	S
path:map00010	Glycolysis / Gluconeogenesis	2/10	31/6147	0.00108019	0.00950214	0.00548904	C00031/C00022	2	3.15506	39.6581	VEGF	S
path:map00030	Pentose phosphate pathway	2/10	35/6147	0.00137739	0.0102678	0.00593135	C00031/C00022	2	3.15506	35.1257	VEGF	S
path:map00120	Primary bile acid biosynthesis	2/10	47/6147	0.0024765	0.015621	0.00902369	C00245/C05465	2	2.65052	26.1574	VEGF	S
path:map00260	Glycine, serine and threonine metabolism	2/10	50/6147	0.00279909	0.0163947	0.00947061	C00719/C00022	2	2.47838	24.588	VEGF	S
path:map00240	Pyrimidine metabolism	2/10	65/6147	0.0046912	0.0222005	0.0128244	C00380/C00383	2	2.78232	18.9138	VEGF	S
path:map00290	Valine, leucine and isoleucine biosynthesis	3/19	23/6147	4.26516e-05	0.000794385	0.000269378	C00123/C02226/C00188	3	2.41812	42.1991	CTACK	S
path:map00270	Cysteine and methionine metabolism	3/19	63/6147	0.00088444	0.00658907	0.00223437	C00491/C00073/C00021	3	2.47809	15.406	CTACK	S
path:map00020	Citrate cycle (TCA cycle)	2/19	20/6147	0.00166382	0.0112686	0.00382122	C00311/C05379	2	3.65914	32.3526	CTACK	S
path:map00230	Purine metabolism	3/19	95/6147	0.00289587	0.0179786	0.00609658	C00575/C00366/C00655	3	3.23829	10.2166	CTACK	S
path:map00340	Histidine metabolism	2/19	47/6147	0.00900757	0.0372326	0.0126257	C01152/C00025	2	2.43114	13.7671	CTACK	S
path:map00260	Glycine, serine and threonine metabolism	2/19	50/6147	0.0101514	0.0398041	0.0134977	C00719/C00188	2	2.51064	12.9411	CTACK	S
path:map00630	Glyoxylate and dicarboxylate metabolism	2/19	62/6147	0.0153292	0.044025	0.014929	C00025/C00311	2	2.60546	10.4363	CTACK	S
path:map00860	Porphyrin and chlorophyll metabolism	2/19	142/6147	0.0701338	0.0905794	0.0307157	C00025/C00188	2	2.3457	4.55671	CTACK	S
path:map00250	Alanine, aspartate and glutamate metabolism	2/6	28/6147	0.000296792	0.00286774	0.000782619	C00152/C00064	2	2.30253	73.1786	GRO-a	S
path:map00120	Primary bile acid biosynthesis	2/6	47/6147	0.000841775	0.00378799	0.00103376	C00695/C00245	2	2.58394	43.5957	GRO-a	S
path:map00020	Citrate cycle (TCA cycle)	2/16	20/6147	0.00117445	0.0185563	0.0116209	C00022/C05379	2	2.53875	38.4188	HGF	S
path:map00770	Pantothenate and CoA biosynthesis	2/16	28/6147	0.00230833	0.0216216	0.0135405	C00106/C00022	2	2.77617	27.442	HGF	S
path:map00010	Glycolysis / Gluconeogenesis	2/16	31/6147	0.00282672	0.0216216	0.0135405	C00186/C00022	2	2.60706	24.7863	HGF	S
path:map00620	Pyruvate metabolism	2/16	31/6147	0.00282672	0.0216216	0.0135405	C00186/C00022	2	2.60706	24.7863	HGF	S
path:map00410	beta-Alanine metabolism	2/16	32/6147	0.0030106	0.0216216	0.0135405	C00135/C00106	2	2.47451	24.0117	HGF	S
path:map00053	Ascorbate and aldarate metabolism	2/16	49/6147	0.00695644	0.0455282	0.028512	C00191/C00022	2	2.5462	15.6811	HGF	S
path:map00051	Fructose and mannose metabolism	2/16	54/6147	0.00840098	0.0455282	0.028512	C00186/C00159	2	2.51201	14.2292	HGF	S
path:map00040	Pentose and glucuronate interconversions	2/16	55/6147	0.00870481	0.0455282	0.028512	C00191/C00022	2	2.5462	13.9705	HGF	S
path:map00760	Nicotinate and nicotinamide metabolism	2/16	55/6147	0.00870481	0.0455282	0.028512	C00455/C00022	2	2.56252	13.9705	HGF	S
path:map00360	Phenylalanine metabolism	2/16	60/6147	0.0102972	0.0455282	0.028512	C05852/C00022	2	2.53746	12.8063	HGF	S
path:map00330	Arginine and proline metabolism	2/16	78/6147	0.017001	0.0610492	0.038232	C02714/C00022	2	2.76165	9.85096	HGF	S
path:map00230	Purine metabolism	2/16	95/6147	0.0246371	0.0809388	0.0506879	C00366/C00655	2	2.76143	8.08816	HGF	S
path:map00520	Amino sugar and nucleotide sugar metabolism	2/16	108/6147	0.0312628	0.0882057	0.0552387	C00191/C00159	2	2.45115	7.11458	HGF	S
path:map00230	Purine metabolism	6/25	95/6147	1.62433e-06	3.97962e-05	2.00904e-05	C00262/C00147/C00212/C01762/C00559/C03838	6	2.65726	15.5293	IL-1a	S
path:map00120	Primary bile acid biosynthesis	4/25	47/6147	3.37458e-05	0.000551181	0.000278255	C05466/C00695/C00245/C05465	4	2.33744	20.926	IL-1a	S
path:map00410	beta-Alanine metabolism	3/25	32/6147	0.000272734	0.00381827	0.00192759	C00315/C00106/C00383	3	2.05104	23.0512	IL-1a	S
path:map00260	Glycine, serine and threonine metabolism	3/25	50/6147	0.00102691	0.00914885	0.00461864	C00114/C01026/C00109	3	2.52603	14.7528	IL-1a	S
path:map00020	Citrate cycle (TCA cycle)	2/25	20/6147	0.00288503	0.0217487	0.0109795	C00311/C00149	2	2.30439	24.588	IL-1a	S
path:map00010	Glycolysis / Gluconeogenesis	2/25	31/6147	0.00687018	0.0396046	0.0199937	C00031/C00186	2	2.76332	15.8632	IL-1a	S
path:map00620	Pyruvate metabolism	2/25	31/6147	0.00687018	0.0396046	0.0199937	C00186/C00149	2	2.28917	15.8632	IL-1a	S
path:map00052	Galactose metabolism	2/25	46/6147	0.0147331	0.0546537	0.027591	C00031/C00159	2	2.95522	10.6904	IL-1a	S
path:map00640	Propanoate metabolism	2/25	48/6147	0.0159776	0.0546537	0.027591	C00186/C00109	2	2.7696	10.245	IL-1a	S
path:map00051	Fructose and mannose metabolism	2/25	54/6147	0.0199708	0.0599193	0.0302493	C00186/C00159	2	2.37615	9.10667	IL-1a	S
path:map00630	Glyoxylate and dicarboxylate metabolism	2/25	62/6147	0.025874	0.0704348	0.0355578	C00311/C00149	2	2.30439	7.93161	IL-1a	S
path:map00270	Cysteine and methionine metabolism	2/25	63/6147	0.0266564	0.0706036	0.035643	C00491/C00109	2	2.68972	7.80571	IL-1a	S
path:map00240	Pyrimidine metabolism	2/25	65/6147	0.0282501	0.0728555	0.0367799	C00106/C00383	2	2.02342	7.56554	IL-1a	S
path:map00330	Arginine and proline metabolism	2/25	78/6147	0.0395005	0.0851378	0.0429804	C00148/C00315	2	2.89595	6.30462	IL-1a	S
path:map00630	Glyoxylate and dicarboxylate metabolism	2/6	62/6147	0.00146293	0.0423921	0.0132217	C00064/C00417	2	2.45424	33.0484	IL-2Ra	S
path:map00230	Purine metabolism	2/6	95/6147	0.00340488	0.0423921	0.0132217	C00064/C00942	2	2.69213	21.5684	IL-2Ra	S
path:map00230	Purine metabolism	3/9	95/6147	0.000280836	0.00786341	0.00266055	C00242/C00020/C00559	3	2.53275	21.5684	IL-3	S
path:map00052	Galactose metabolism	2/9	46/6147	0.00190762	0.0178044	0.00602406	C00031/C00446	2	2.43218	29.6957	IL-3	S
path:map00520	Amino sugar and nucleotide sugar metabolism	2/9	108/6147	0.0101586	0.0384087	0.0129954	C00031/C00446	2	2.43218	12.6481	IL-3	S
path:map00260	Glycine, serine and threonine metabolism	3/14	50/6147	0.000173093	0.00327551	0.00157785	C00114/C01026/C00188	3	2.29393	26.3443	IL-12(p40)	S
path:map00020	Citrate cycle (TCA cycle)	2/14	20/6147	0.000894106	0.00879204	0.00423524	C00311/C00149	2	2.49722	43.9071	IL-12(p40)	S
path:map00410	beta-Alanine metabolism	2/14	32/6147	0.00229792	0.0150641	0.00725659	C00315/C00106	2	2.85432	27.442	IL-12(p40)	S
path:map00480	Glutathione metabolism	2/14	38/6147	0.00323161	0.0154392	0.00743727	C00315/C01879	2	2.66097	23.109	IL-12(p40)	S
path:map00630	Glyoxylate and dicarboxylate metabolism	2/14	62/6147	0.00842567	0.0261639	0.0126035	C00311/C00149	2	2.49722	14.1636	IL-12(p40)	S
path:map00330	Arginine and proline metabolism	2/14	78/6147	0.0131052	0.0368193	0.0177363	C01157/C00315	2	2.65312	11.2582	IL-12(p40)	S
path:map00230	Purine metabolism	2/14	95/6147	0.0190602	0.0476976	0.0229765	C01762/C03838	2	3.44684	9.24361	IL-12(p40)	S
path:map00260	Glycine, serine and threonine metabolism	4/23	50/6147	3.06152e-05	0.0020053	0.00083789	C00114/C01026/C00109/C00188	4	3.34666	21.3809	IL-16	S
path:map00230	Purine metabolism	4/23	95/6147	0.000378479	0.00991615	0.00414335	C00147/C00575/C00559/C03838	4	3.25669	11.2531	IL-16	S
path:map00270	Cysteine and methionine metabolism	3/23	63/6147	0.00156991	0.022851	0.00954802	C00170/C00021/C00109	3	3.37355	12.7267	IL-16	S
path:map00290	Valine, leucine and isoleucine biosynthesis	2/23	23/6147	0.00323034	0.0384704	0.0160744	C00109/C00188	2	2.54854	23.2401	IL-16	S
path:map00120	Primary bile acid biosynthesis	2/23	47/6147	0.013071	0.0612114	0.0255765	C05466/C00695	2	2.27793	11.3728	IL-16	S
path:map00640	Propanoate metabolism	2/23	48/6147	0.0136085	0.0612114	0.0255765	C00186/C00109	2	2.42835	11.1359	IL-16	S
path:map00051	Fructose and mannose metabolism	2/23	54/6147	0.0170312	0.0640343	0.026756	C00186/C00159	2	2.44915	9.89855	IL-16	S
path:map00240	Pyrimidine metabolism	2/23	65/6147	0.0241479	0.0679381	0.0283871	C00055/C00106	2	2.66557	8.22341	IL-16	S
path:map00260	Glycine, serine and threonine metabolism	4/16	50/6147	6.56227e-06	0.000761223	0.000221045	C00114/C01026/C00109/C00188	4	1.99691	30.735	IL-18	S
path:map00230	Purine metabolism	4/16	95/6147	8.45204e-05	0.00408923	0.00118743	C00575/C00360/C00020/C00559	4	2.94054	16.1763	IL-18	S
path:map00240	Pyrimidine metabolism	3/16	65/6147	0.000572863	0.00474658	0.00137832	C00055/C00383/C00299	3	2.43301	17.7317	IL-18	S
path:map00290	Valine, leucine and isoleucine biosynthesis	2/16	23/6147	0.00155676	0.0100325	0.00291324	C00109/C00188	2	1.87834	33.4076	IL-18	S
path:map00760	Nicotinate and nicotinamide metabolism	2/16	55/6147	0.00870481	0.0316665	0.00919537	C00253/C05840	2	1.91317	13.9705	IL-18	S
path:map00270	Cysteine and methionine metabolism	2/16	63/6147	0.0113103	0.033385	0.00969439	C00021/C00109	2	2.20902	12.1964	IL-18	S
path:map00020	Citrate cycle (TCA cycle)	4/22	20/6147	5.74352e-07	1.20614e-05	5.44123e-06	C00417/C00122/C00311/C00149	4	2.80327	55.8818	MCP-3	S
path:map00630	Glyoxylate and dicarboxylate metabolism	4/22	62/6147	5.99147e-05	0.00045753	0.000206405	C00064/C00417/C00311/C00149	4	2.87634	18.0264	MCP-3	S
path:map00620	Pyruvate metabolism	3/22	31/6147	0.000167648	0.000938827	0.000423531	C00186/C00122/C00149	3	2.6533	27.0396	MCP-3	S
path:map00230	Purine metabolism	4/22	95/6147	0.00031638	0.001661	0.000749322	C00064/C00144/C01762/C00385	4	2.86531	11.7646	MCP-3	S
path:map00240	Pyrimidine metabolism	3/22	65/6147	0.00150559	0.00665629	0.00300284	C00064/C00106/C00429	3	3.7117	12.8958	MCP-3	S
path:map00232	Caffeine metabolism	2/22	22/6147	0.00270494	0.0108198	0.0048811	C01762/C00385	2	3.53155	25.4008	MCP-3	S
path:map00220	Arginine biosynthesis	2/22	23/6147	0.00295615	0.011094	0.0050048	C00064/C00122	2	2.33464	24.2964	MCP-3	S
path:map00380	Tryptophan metabolism	3/22	83/6147	0.00303764	0.011094	0.0050048	C00328/C01598/C00108	3	2.94714	10.0991	MCP-3	S
path:map00250	Alanine, aspartate and glutamate metabolism	2/22	28/6147	0.00436916	0.0141157	0.006368	C00064/C00122	2	2.33464	19.9578	MCP-3	S
path:map00770	Pantothenate and CoA biosynthesis	2/22	28/6147	0.00436916	0.0141157	0.006368	C00106/C00429	2	4.32715	19.9578	MCP-3	S
path:map00410	beta-Alanine metabolism	2/22	32/6147	0.00568368	0.0159143	0.00717939	C00106/C00429	2	4.32715	17.4631	MCP-3	S
path:map00480	Glutathione metabolism	2/22	38/6147	0.00795192	0.0202412	0.00913139	C00051/C01879	2	4.10802	14.7057	MCP-3	S
path:map00051	Fructose and mannose metabolism	2/22	54/6147	0.0156374	0.0364873	0.0164604	C00186/C00159	2	2.65442	10.3485	MCP-3	S
path:map00760	Nicotinate and nicotinamide metabolism	2/22	55/6147	0.0161926	0.0367615	0.0165841	C00455/C00122	2	2.48563	10.1603	MCP-3	S
path:map00230	Purine metabolism	8/24	95/6147	1.45023e-09	1.33422e-07	5.80094e-08	C00086/C00147/C00360/C00144/C00242/C00020/C03838/C00655	8	2.78569	21.5684	M-CSF	S
path:map00240	Pyrimidine metabolism	4/24	65/6147	0.000103234	0.00189951	0.000825875	C00086/C00881/C00380/C00383	4	3.03215	15.7615	M-CSF	S
path:map00400	Phenylalanine, tyrosine and tryptophan biosynthesis	3/24	34/6147	0.000289095	0.00401024	0.00174358	C00079/C00082/C01179	3	3.01105	22.5993	M-CSF	S
path:map00220	Arginine biosynthesis	2/24	23/6147	0.003516	0.0147545	0.006415	C00049/C00086	2	3.04815	22.2717	M-CSF	S
path:map00410	beta-Alanine metabolism	2/24	32/6147	0.00674703	0.0248291	0.0107952	C00049/C00383	2	3.13431	16.0078	M-CSF	S
path:map00760	Nicotinate and nicotinamide metabolism	2/24	55/6147	0.0191279	0.0557064	0.0242202	C00049/C02295	2	2.87093	9.31364	M-CSF	S
path:map00360	Phenylalanine metabolism	2/24	60/6147	0.0225309	0.0610037	0.0265234	C00079/C00082	2	2.78709	8.5375	M-CSF	S
path:map00270	Cysteine and methionine metabolism	2/24	63/6147	0.0246847	0.0630831	0.0274274	C00049/C00491	2	2.69201	8.13095	M-CSF	S
path:map00330	Arginine and proline metabolism	2/24	78/6147	0.0366363	0.0717136	0.0311798	C00791/C00086	2	3.32068	6.56731	M-CSF	S
path:map00350	Tyrosine metabolism	2/24	78/6147	0.0366363	0.0717136	0.0311798	C00082/C01179	2	2.88403	6.56731	M-CSF	S
path:map00130	Ubiquinone and other terpenoid-quinone biosynthesis	2/24	92/6147	0.0494143	0.0845576	0.0367642	C00082/C01179	2	2.88403	5.56793	M-CSF	S
path:map00230	Purine metabolism	6/23	95/6147	9.49256e-07	3.60717e-05	1.59875e-05	C00262/C00147/C00242/C01762/C02718/C00499	6	3.1854	16.8796	MIF	S
path:map00330	Arginine and proline metabolism	5/23	78/6147	8.13472e-06	0.00015456	6.85029e-05	C00062/C00077/C00148/C00315/C00022	5	2.96521	17.1321	MIF	S
path:map00010	Glycolysis / Gluconeogenesis	3/23	31/6147	0.000192137	0.00162107	0.000718479	C00031/C00186/C00022	3	2.95463	25.864	MIF	S
path:map00620	Pyruvate metabolism	3/23	31/6147	0.000192137	0.00162107	0.000718479	C00186/C00022/C00149	3	2.68238	25.864	MIF	S
path:map00480	Glutathione metabolism	3/23	38/6147	0.000354483	0.00252569	0.00111942	C00077/C00315/C01879	3	2.3806	21.0995	MIF	S
path:map00472	D-Arginine and D-ornithine metabolism	2/23	11/6147	0.000721686	0.00433011	0.00191916	C00062/C00077	2	2.85495	48.5929	MIF	S
path:map00020	Citrate cycle (TCA cycle)	2/23	20/6147	0.00244255	0.0107096	0.00474665	C00022/C00149	2	2.86379	26.7261	MIF	S
path:map00220	Arginine biosynthesis	2/23	23/6147	0.00323034	0.0126986	0.00562817	C00062/C00077	2	2.85495	23.2401	MIF	S
path:map00770	Pantothenate and CoA biosynthesis	2/23	28/6147	0.00477183	0.018133	0.00803677	C00106/C00022	2	2.86861	19.0901	MIF	S
path:map00410	beta-Alanine metabolism	2/23	32/6147	0.00620484	0.0219096	0.00971061	C00315/C00106	2	2.73744	16.7038	MIF	S
path:map00030	Pentose phosphate pathway	2/23	35/6147	0.00739282	0.0243306	0.0107837	C00031/C00022	2	3.27217	15.272	MIF	S
path:map00052	Galactose metabolism	2/23	46/6147	0.0125432	0.0346534	0.0153588	C00031/C00159	2	3.33355	11.62	MIF	S
path:map00120	Primary bile acid biosynthesis	2/23	47/6147	0.013071	0.0346534	0.0153588	C05466/C05465	2	2.64608	11.3728	MIF	S
path:map00051	Fructose and mannose metabolism	2/23	54/6147	0.0170312	0.0388312	0.0172105	C00186/C00159	2	2.57455	9.89855	MIF	S
path:map00760	Nicotinate and nicotinamide metabolism	2/23	55/6147	0.017634	0.0394172	0.0174702	C00455/C00022	2	2.42316	9.71858	MIF	S
path:map00360	Phenylalanine metabolism	2/23	60/6147	0.0207822	0.0447013	0.0198122	C00079/C00022	2	2.47719	8.9087	MIF	S
path:map00630	Glyoxylate and dicarboxylate metabolism	2/23	62/6147	0.0221028	0.0452946	0.0200752	C00022/C00149	2	2.86379	8.62132	MIF	S
path:map00240	Pyrimidine metabolism	3/14	65/6147	0.000378037	0.00907288	0.00457623	C00881/C00106/C00429	3	2.25992	20.2648	MIG	S
path:map00770	Pantothenate and CoA biosynthesis	2/14	28/6147	0.00176038	0.0219667	0.0110797	C00106/C00429	2	2.27185	31.3622	MIG	S
path:map00410	beta-Alanine metabolism	2/14	32/6147	0.00229792	0.0219667	0.0110797	C00106/C00429	2	2.27185	27.442	MIG	S
path:map00270	Cysteine and methionine metabolism	2/14	63/6147	0.00869062	0.0439471	0.0221663	C00491/C00051	2	2.95438	13.9388	MIG	S
path:map00380	Tryptophan metabolism	2/14	83/6147	0.0147547	0.0542577	0.0273668	C00328/C00108	2	3.38656	10.58	MIG	S
path:map00770	Pantothenate and CoA biosynthesis	2/15	28/6147	0.00202549	0.0196745	0.0108187	C00864/C00106	2	2.2084	29.2714	b-NGF	S
path:map00010	Glycolysis / Gluconeogenesis	2/15	31/6147	0.00248116	0.0196745	0.0108187	C00031/C00186	2	2.33496	26.4387	b-NGF	S
path:map00410	beta-Alanine metabolism	2/15	32/6147	0.00264285	0.0196745	0.0108187	C00864/C00106	2	2.2084	25.6125	b-NGF	S
path:map00052	Galactose metabolism	2/15	46/6147	0.00540713	0.0281229	0.0154643	C00031/C00159	2	2.82217	17.8174	b-NGF	S
path:map00120	Primary bile acid biosynthesis	2/15	47/6147	0.0056395	0.0281229	0.0154643	C00695/C00245	2	2.27889	17.4383	b-NGF	S
path:map00640	Propanoate metabolism	2/15	48/6147	0.00587642	0.0281229	0.0154643	C00186/C00109	2	2.35228	17.075	b-NGF	S
path:map00051	Fructose and mannose metabolism	2/15	54/6147	0.00739224	0.030955	0.0170216	C00186/C00159	2	2.68764	15.1778	b-NGF	S
path:map00230	Purine metabolism	2/15	95/6147	0.0217738	0.0607852	0.0334247	C00262/C01762	2	2.68888	8.62737	b-NGF	S
path:map00520	Amino sugar and nucleotide sugar metabolism	2/15	108/6147	0.0276675	0.0662044	0.0364046	C00031/C00159	2	2.82217	7.58889	b-NGF	S
path:map00920	Sulfur metabolism	2/11	33/6147	0.00149149	0.0194107	0.011099	C00263/C00042	2	2.42695	33.8678	SCF	S
path:map00310	Lysine degradation	2/11	54/6147	0.00396019	0.0267313	0.0152849	C00047/C00042	2	2.8649	20.697	SCF	S
path:map00240	Pyrimidine metabolism	2/11	65/6147	0.00569473	0.0326245	0.0186547	C00475/C00383	2	2.80164	17.1944	SCF	S
path:map00520	Amino sugar and nucleotide sugar metabolism	2/11	108/6147	0.0151687	0.0563512	0.0322216	C00031/C00191	2	2.7159	10.3485	SCF	S
path:map00230	Purine metabolism	4/13	95/6147	3.44089e-05	0.00170324	0.000325979	C00147/C00575/C00387/C00294	4	2.61793	19.9093	SCGF-b	S
path:map00260	Glycine, serine and threonine metabolism	3/13	50/6147	0.000136784	0.00451388	0.000863901	C00114/C01026/C00188	3	3.91099	28.3708	SCGF-b	S
path:map00270	Cysteine and methionine metabolism	2/13	63/6147	0.00749834	0.0384333	0.00735565	C00170/C00021	2	5.17539	15.011	SCGF-b	S
path:map00230	Purine metabolism	2/7	95/6147	0.00471895	0.0821882	0.0432569	C00499/C00104	2	2.75247	18.4872	SDF-1a	S
path:map00250	Alanine, aspartate and glutamate metabolism	2/7	28/6147	0.000414338	0.00216376	0.000726908	C00041/C00049	2	2.73993	62.7245	TNF-b	S
path:map00760	Nicotinate and nicotinamide metabolism	2/7	55/6147	0.00160403	0.00685359	0.00230244	C00049/C05842	2	2.57757	31.9325	TNF-b	S
path:map00270	Cysteine and methionine metabolism	2/7	63/6147	0.00210038	0.00820233	0.00275554	C00041/C00049	2	2.73993	27.8776	TNF-b	S
path:map00270	Cysteine and methionine metabolism	5/30	63/6147	1.12617e-05	0.000330344	0.000181768	C00041/C00051/C00170/C00021/C00109	5	2.60803	16.2619	TRAIL	S
path:map00260	Glycine, serine and threonine metabolism	4/30	50/6147	9.08575e-05	0.00101157	0.000556605	C00114/C01026/C00109/C00188	4	3.60143	16.392	TRAIL	S
path:map00480	Glutathione metabolism	3/30	38/6147	0.000788741	0.00694092	0.00381917	C00051/C00315/C01879	3	3.08435	16.1763	TRAIL	S
path:map00230	Purine metabolism	4/30	95/6147	0.00107832	0.00834231	0.00459027	C00147/C01762/C00385/C03838	4	3.62	8.62737	TRAIL	S
path:map00020	Citrate cycle (TCA cycle)	2/30	20/6147	0.00414274	0.0233524	0.0128494	C00311/C00149	2	4.62047	20.49	TRAIL	S
path:map00232	Caffeine metabolism	2/30	22/6147	0.00500629	0.0253186	0.0139313	C01762/C00385	2	3.73176	18.6273	TRAIL	S
path:map00290	Valine, leucine and isoleucine biosynthesis	2/30	23/6147	0.00546651	0.0253186	0.0139313	C00109/C00188	2	3.36773	17.8174	TRAIL	S
path:map00620	Pyruvate metabolism	2/30	31/6147	0.00980711	0.0392284	0.021585	C00186/C00149	2	3.68703	13.2194	TRAIL	S
path:map00410	beta-Alanine metabolism	2/30	32/6147	0.0104294	0.0399037	0.0219566	C00315/C00106	2	3.89632	12.8063	TRAIL	S
path:map00052	Galactose metabolism	2/30	46/6147	0.0208641	0.0602735	0.0331648	C00446/C00159	2	2.33618	8.9087	TRAIL	S
path:map00640	Propanoate metabolism	2/30	48/6147	0.0226026	0.0602735	0.0331648	C00186/C00109	2	3.44001	8.5375	TRAIL	S
path:map00564	Glycerophospholipid metabolism	2/30	52/6147	0.0262527	0.0660069	0.0363196	C00114/C00093	2	3.08146	7.88077	TRAIL	S
path:map00051	Fructose and mannose metabolism	2/30	54/6147	0.028162	0.0688285	0.0378721	C00186/C00159	2	2.70045	7.58889	TRAIL	S
path:map00630	Glyoxylate and dicarboxylate metabolism	2/30	62/6147	0.0363333	0.0799333	0.0439824	C00311/C00149	2	4.62047	6.60968	TRAIL	S
path:map00052	Galactose metabolism	3/12	46/6147	8.2322e-05	0.00448655	0.000779892	C00137/C00446/C00159	3	3.45597	33.4076	IL-1b	M
path:map00270	Cysteine and methionine metabolism	3/12	63/6147	0.000211357	0.00575947	0.00100116	C00019/C00170/C00021	3	3.50794	24.3929	IL-1b	M
path:map00520	Amino sugar and nucleotide sugar metabolism	2/12	108/6147	0.0179957	0.0346033	0.00601507	C00446/C00159	2	3.23539	9.48611	IL-1b	M
path:map00270	Cysteine and methionine metabolism	3/9	63/6147	8.24946e-05	0.00336703	0.00107673	C00041/C00170/C00109	3	2.5309	32.5238	IL-2	M
path:map00430	Taurine and hypotaurine metabolism	2/9	22/6147	0.000433599	0.00787213	0.0025174	C00041/C00025	2	2.71086	62.0909	IL-2	M
path:map00290	Valine, leucine and isoleucine biosynthesis	2/9	23/6147	0.000474533	0.00787213	0.0025174	C00109/C02631	2	2.37901	59.3913	IL-2	M
path:map00250	Alanine, aspartate and glutamate metabolism	2/9	28/6147	0.000706297	0.00787213	0.0025174	C00041/C00025	2	2.71086	48.7857	IL-2	M
path:map00400	Phenylalanine, tyrosine and tryptophan biosynthesis	2/6	34/6147	0.000439329	0.0123637	0.00379588	C00078/C00082	2	3.78967	60.2647	IL-5	M
path:map00380	Tryptophan metabolism	2/6	83/6147	0.00260866	0.0156519	0.00480542	C00078/C05660	2	4.88804	24.6867	IL-5	M
path:map00290	Valine, leucine and isoleucine biosynthesis	2/3	23/6147	4.0089e-05	0.0011374	6.3014e-05	C00022/C00141	2	3.0016	178.174	IL-6	M
path:map00770	Pantothenate and CoA biosynthesis	2/3	28/6147	5.98633e-05	0.0011374	6.3014e-05	C00022/C00141	2	3.0016	146.357	IL-6	M
path:map00230	Purine metabolism	4/11	95/6147	1.62632e-05	0.000406579	0.000205429	C05512/C04677/C00048/C03838	4	4.65089	23.5292	IL-7	M
path:map00260	Glycine, serine and threonine metabolism	2/11	50/6147	0.00340337	0.0283614	0.01433	C00258/C00048	2	3.92446	22.3527	IL-7	M
path:map00630	Glyoxylate and dicarboxylate metabolism	2/11	62/6147	0.00519247	0.0284737	0.0143867	C00258/C00048	2	3.92446	18.0264	IL-7	M
path:map00240	Pyrimidine metabolism	2/11	65/6147	0.00569473	0.0284737	0.0143867	C00178/C00383	2	5.72821	17.1944	IL-7	M
path:map00330	Arginine and proline metabolism	2/11	78/6147	0.00811804	0.0338252	0.0170906	C01157/C00048	2	2.51757	14.3287	IL-7	M
path:map00430	Taurine and hypotaurine metabolism	3/13	22/6147	1.11219e-05	0.000240232	0.000103023	C00041/C00025/C00026	3	2.71542	64.479	IL-8	M
path:map00250	Alanine, aspartate and glutamate metabolism	3/13	28/6147	2.34863e-05	0.000422753	0.000181298	C00041/C00025/C00026	3	2.71542	50.6621	IL-8	M
path:map00270	Cysteine and methionine metabolism	3/13	63/6147	0.000272758	0.00226599	0.000971769	C00041/C02291/C00170	3	2.587	22.5165	IL-8	M
path:map00471	D-Glutamine and D-glutamate metabolism	2/13	13/6147	0.000317877	0.0024522	0.00105162	C00025/C00026	2	2.54373	72.7456	IL-8	M
path:map00220	Arginine biosynthesis	2/13	23/6147	0.00101883	0.00687711	0.00294925	C00025/C00026	2	2.54373	41.1171	IL-8	M
path:map00400	Phenylalanine, tyrosine and tryptophan biosynthesis	2/13	34/6147	0.00222969	0.012674	0.00543525	C00082/C00166	2	2.80305	27.8145	IL-8	M
path:map00650	Butanoate metabolism	2/13	42/6147	0.00338953	0.0174319	0.00747566	C00025/C00026	2	2.54373	22.5165	IL-8	M
path:map00340	Histidine metabolism	2/13	47/6147	0.00423032	0.0198641	0.00851871	C00025/C00026	2	2.54373	20.1211	IL-8	M
path:map00360	Phenylalanine metabolism	2/13	60/6147	0.00682007	0.0294627	0.0126351	C00082/C00166	2	2.80305	15.7615	IL-8	M
path:map00630	Glyoxylate and dicarboxylate metabolism	2/13	62/6147	0.00726895	0.0301941	0.0129487	C00025/C00026	2	2.54373	15.2531	IL-8	M
path:map00130	Ubiquinone and other terpenoid-quinone biosynthesis	2/13	92/6147	0.0155259	0.0453189	0.019435	C00082/C00156	2	2.33597	10.2793	IL-8	M
path:map00400	Phenylalanine, tyrosine and tryptophan biosynthesis	3/16	34/6147	8.24449e-05	0.00138507	0.000607489	C00082/C00463/C00166	3	3.43824	33.8989	IL-9	M
path:map00360	Phenylalanine metabolism	3/16	60/6147	0.000452378	0.00422219	0.00185184	C00082/C00122/C00166	3	3.05401	19.2094	IL-9	M
path:map00250	Alanine, aspartate and glutamate metabolism	2/16	28/6147	0.00230833	0.0159959	0.00701577	C00152/C00122	2	2.15466	27.442	IL-9	M
path:map00120	Primary bile acid biosynthesis	2/16	47/6147	0.00641389	0.0299315	0.0131278	C00695/C02528	2	2.47772	16.3484	IL-9	M
path:map00760	Nicotinate and nicotinamide metabolism	2/16	55/6147	0.00870481	0.0365602	0.0160352	C00122/C06178	2	3.63562	13.9705	IL-9	M
path:map00270	Cysteine and methionine metabolism	2/16	63/6147	0.0113103	0.0413073	0.0181172	C00073/C00170	2	2.47279	12.1964	IL-9	M
path:map00350	Tyrosine metabolism	2/16	78/6147	0.017001	0.0492444	0.0215984	C00082/C00122	2	2.3781	9.85096	IL-9	M
path:map00230	Purine metabolism	2/16	95/6147	0.0246371	0.0540641	0.0237123	C00020/C03838	2	2.05083	8.08816	IL-9	M
path:map00250	Alanine, aspartate and glutamate metabolism	5/17	28/6147	8.02222e-09	2.06572e-07	7.38888e-08	C00041/C00064/C00025/C00042/C00026	5	2.9197	64.5693	IL-10	M
path:map00630	Glyoxylate and dicarboxylate metabolism	5/17	62/6147	4.99634e-07	7.35176e-06	2.62965e-06	C00064/C00025/C00042/C00026/C00149	5	2.89132	29.1603	IL-10	M
path:map00471	D-Glutamine and D-glutamate metabolism	3/17	13/6147	4.94105e-06	5.08929e-05	1.82039e-05	C00064/C00025/C00026	3	2.98453	83.4434	IL-10	M
path:map00020	Citrate cycle (TCA cycle)	3/17	20/6147	1.94607e-05	0.000154188	5.51517e-05	C00042/C00026/C00149	3	2.65642	54.2382	IL-10	M
path:map00430	Taurine and hypotaurine metabolism	3/17	22/6147	2.61992e-05	0.000177552	6.35085e-05	C00041/C00025/C00026	3	2.66046	49.3075	IL-10	M
path:map00220	Arginine biosynthesis	3/17	23/6147	3.00775e-05	0.000182234	6.51835e-05	C00064/C00025/C00026	3	2.98453	47.1637	IL-10	M
path:map00620	Pyruvate metabolism	3/17	31/6147	7.53023e-05	0.000430897	0.000154128	C00186/C00042/C00149	3	2.83089	34.9924	IL-10	M
path:map00230	Purine metabolism	4/17	95/6147	0.000109223	0.000562497	0.0002012	C00064/C00147/C00385/C00655	4	2.28127	15.2248	IL-10	M
path:map00650	Butanoate metabolism	3/17	42/6147	0.000188732	0.000925685	0.000331109	C00025/C00042/C00026	3	3.04878	25.8277	IL-10	M
path:map00640	Propanoate metabolism	3/17	48/6147	0.000281442	0.00111495	0.000398805	C00186/C00042/C00109	3	2.91623	22.5993	IL-10	M
path:map00270	Cysteine and methionine metabolism	3/17	63/6147	0.000629802	0.00223688	0.000800112	C00041/C00051/C00109	3	2.19996	17.2185	IL-10	M
path:map00910	Nitrogen metabolism	2/17	19/6147	0.00119755	0.00385461	0.00137876	C00064/C00025	2	3.24367	38.0619	IL-10	M
path:map00290	Valine, leucine and isoleucine biosynthesis	2/17	23/6147	0.00176032	0.00533274	0.00190747	C00141/C00109	2	2.40043	31.4425	IL-10	M
path:map00770	Pantothenate and CoA biosynthesis	2/17	28/6147	0.00260876	0.00709923	0.00253933	C00864/C00141	2	2.53031	25.8277	IL-10	M
path:map00480	Glutathione metabolism	2/17	38/6147	0.00477356	0.0117066	0.00418733	C00025/C00051	2	2.64047	19.031	IL-10	M
path:map00340	Histidine metabolism	2/17	47/6147	0.00723383	0.0165574	0.00592243	C00025/C00026	2	2.8707	15.3867	IL-10	M
path:map00310	Lysine degradation	2/17	54/6147	0.00946785	0.0203164	0.00726699	C00042/C00026	2	2.93559	13.3922	IL-10	M
path:map00260	Glycine, serine and threonine metabolism	3/9	50/6147	4.11079e-05	0.00160321	0.00103852	C00719/C00037/C00109	3	4.05416	40.98	IL-12(p70)	M
path:map00052	Galactose metabolism	3/15	46/6147	0.000167596	0.0113702	0.00317751	C00137/C00446/C00159	3	2.74179	26.7261	IL-13	M
path:map00270	Cysteine and methionine metabolism	3/15	63/6147	0.000427624	0.0120804	0.00337598	C00019/C00170/C00021	3	4.15194	19.5143	IL-13	M
path:map00564	Glycerophospholipid metabolism	2/15	52/6147	0.00686914	0.0462599	0.0129278	C00588/C00093	2	3.35787	15.7615	IL-13	M
path:map00230	Purine metabolism	2/15	95/6147	0.0217738	0.0462599	0.0129278	C00575/C00366	2	3.16026	8.62737	IL-13	M
path:map00520	Amino sugar and nucleotide sugar metabolism	2/15	108/6147	0.0276675	0.0466824	0.0130458	C00446/C00159	2	2.81127	7.58889	IL-13	M
path:map00250	Alanine, aspartate and glutamate metabolism	3/13	28/6147	2.34863e-05	0.00112734	0.000247224	C00049/C00025/C01042	3	2.93916	50.6621	IL-15	M
path:map00230	Purine metabolism	4/13	95/6147	3.44089e-05	0.00122388	0.000268396	C00212/C00575/C00360/C00242	4	2.69772	19.9093	IL-15	M
path:map00220	Arginine biosynthesis	2/13	23/6147	0.00101883	0.00505902	0.00110943	C00049/C00025	2	2.83948	41.1171	IL-15	M
path:map00340	Histidine metabolism	2/13	47/6147	0.00423032	0.0160307	0.0035155	C00049/C00025	2	2.83948	20.1211	IL-15	M
path:map00760	Nicotinate and nicotinamide metabolism	2/13	55/6147	0.00575613	0.0202167	0.00443348	C00049/C01297	2	2.79913	17.1944	IL-15	M
path:map00630	Glyoxylate and dicarboxylate metabolism	2/13	62/6147	0.00726895	0.022755	0.00499013	C00025/C00417	2	2.8522	15.2531	IL-15	M
path:map00270	Cysteine and methionine metabolism	2/13	63/6147	0.00749834	0.0229736	0.00503808	C00049/C00021	2	2.96174	15.011	IL-15	M
path:map00290	Valine, leucine and isoleucine biosynthesis	2/4	23/6147	7.99954e-05	0.00135992	0.000252617	C00141/C00109	2	3.51935	133.63	IL-17	M
path:map00260	Glycine, serine and threonine metabolism	4/12	50/6147	1.82816e-06	8.59235e-05	4.0412e-05	C00114/C01026/C00065/C00109	4	3.07691	40.98	Eotaxin	M
path:map00270	Cysteine and methionine metabolism	3/12	63/6147	0.000211357	0.00496688	0.00233605	C00065/C00019/C00109	3	2.927	24.3929	Eotaxin	M
path:map00760	Nicotinate and nicotinamide metabolism	2/12	55/6147	0.00489857	0.0287791	0.0135355	C00003/C00253	2	3.70832	18.6273	Eotaxin	M
path:map00230	Purine metabolism	2/12	95/6147	0.0141036	0.0663121	0.0311882	C00147/C00360	2	3.53648	10.7842	Eotaxin	M
path:map00620	Pyruvate metabolism	3/8	31/6147	6.39526e-06	0.000169474	5.38548e-05	C00186/C00042/C00149	3	3.03828	74.3589	FGF basic	M
path:map00640	Propanoate metabolism	3/8	48/6147	2.4353e-05	0.000322677	0.000102539	C00186/C00042/C00109	3	3.53792	48.0234	FGF basic	M
path:map00020	Citrate cycle (TCA cycle)	2/8	20/6147	0.000278352	0.00295053	0.000937606	C00042/C00149	2	2.9642	76.8375	FGF basic	M
path:map00290	Valine, leucine and isoleucine biosynthesis	2/8	23/6147	0.000369923	0.00326766	0.00103838	C00141/C00109	2	3.2983	66.8152	FGF basic	M
path:map00630	Glyoxylate and dicarboxylate metabolism	2/8	62/6147	0.00269548	0.011905	0.00378313	C00042/C00149	2	2.9642	24.7863	FGF basic	M
path:map00290	Valine, leucine and isoleucine biosynthesis	3/6	23/6147	9.08736e-07	7.17901e-05	2.00878e-05	C00022/C00141/C00109	3	3.15908	133.63	G-CSF	M
path:map00770	Pantothenate and CoA biosynthesis	2/6	28/6147	0.000296792	0.00260517	0.000728962	C00022/C00141	2	2.99123	73.1786	G-CSF	M
path:map00260	Glycine, serine and threonine metabolism	2/6	50/6147	0.000952662	0.00684185	0.00191444	C00022/C00109	2	3.08103	40.98	G-CSF	M
path:map00270	Cysteine and methionine metabolism	2/6	63/6147	0.00151024	0.0099424	0.00278202	C00022/C00109	2	3.08103	32.5238	G-CSF	M
path:map00230	Purine metabolism	2/6	95/6147	0.00340488	0.0200176	0.0056012	C00212/C00942	2	3.26508	21.5684	G-CSF	M
path:map00230	Purine metabolism	4/10	95/6147	1.04731e-05	0.000408452	0.000286633	C05512/C04677/C00048/C03838	4	3.14445	25.8821	IP-10	M
path:map00260	Glycine, serine and threonine metabolism	2/10	50/6147	0.00279909	0.0363882	0.0255356	C00258/C00048	2	3.44676	24.588	IP-10	M
path:map00630	Glyoxylate and dicarboxylate metabolism	2/10	62/6147	0.00427607	0.0416916	0.0292573	C00258/C00048	2	3.44676	19.829	IP-10	M
path:map00220	Arginine biosynthesis	3/13	23/6147	1.27745e-05	0.000498206	0.000208426	C00062/C00064/C00025	3	2.50193	61.6756	MIP-1a	M
path:map00630	Glyoxylate and dicarboxylate metabolism	3/13	62/6147	0.000260088	0.00182426	0.000763184	C00064/C00025/C00417	3	3.13815	22.8797	MIP-1a	M
path:map00240	Pyrimidine metabolism	3/13	65/6147	0.000299285	0.00182426	0.000763184	C00064/C00475/C00106	3	3.02171	21.8237	MIP-1a	M
path:map00471	D-Glutamine and D-glutamate metabolism	2/13	13/6147	0.000317877	0.00182426	0.000763184	C00064/C00025	2	2.59023	72.7456	MIP-1a	M
path:map00330	Arginine and proline metabolism	3/13	78/6147	0.000513017	0.00266769	0.00111604	C00062/C00300/C00025	3	2.34237	18.1864	MIP-1a	M
path:map00910	Nitrogen metabolism	2/13	19/6147	0.000691912	0.00317466	0.00132813	C00064/C00025	2	2.59023	49.7733	MIP-1a	M
path:map00020	Citrate cycle (TCA cycle)	2/13	20/6147	0.000767874	0.00332745	0.00139205	C00417/C05379	2	3.84125	47.2846	MIP-1a	M
path:map00230	Purine metabolism	3/13	95/6147	0.000914143	0.0037528	0.00157	C00064/C00366/C03838	3	3.10697	14.932	MIP-1a	M
path:map00250	Alanine, aspartate and glutamate metabolism	2/13	28/6147	0.00151315	0.00590129	0.00246882	C00064/C00025	2	2.59023	33.7747	MIP-1a	M
path:map00400	Phenylalanine, tyrosine and tryptophan biosynthesis	4/15	34/6147	1.02026e-06	2.68668e-05	1.25295e-05	C00078/C00082/C00463/C00166	4	3.54841	48.2118	PDGF-bb	M
path:map00360	Phenylalanine metabolism	3/15	60/6147	0.000370122	0.00324885	0.00151512	C00082/C00122/C00166	3	3.82144	20.49	PDGF-bb	M
path:map00270	Cysteine and methionine metabolism	3/15	63/6147	0.000427624	0.00337823	0.00157546	C00073/C00019/C00170	3	2.35408	19.5143	PDGF-bb	M
path:map00120	Primary bile acid biosynthesis	2/15	47/6147	0.0056395	0.0247512	0.0115428	C05466/C00695	2	2.23768	17.4383	PDGF-bb	M
path:map00760	Nicotinate and nicotinamide metabolism	2/15	55/6147	0.00766041	0.0302586	0.0141113	C00122/C06178	2	3.57796	14.9018	PDGF-bb	M
path:map00330	Arginine and proline metabolism	2/15	78/6147	0.0149981	0.044675	0.0208344	C00019/C00315	2	2.21055	10.5077	PDGF-bb	M
path:map00350	Tyrosine metabolism	2/15	78/6147	0.0149981	0.044675	0.0208344	C00082/C00122	2	3.58347	10.5077	PDGF-bb	M
path:map00380	Tryptophan metabolism	2/15	83/6147	0.0168769	0.044675	0.0208344	C00078/C00463	2	2.95373	9.8747	PDGF-bb	M
path:map00400	Phenylalanine, tyrosine and tryptophan biosynthesis	3/12	34/6147	3.28834e-05	0.000559017	0.000268259	C00082/C00463/C00166	3	2.83125	45.1985	MIP-1b	M
path:map00360	Phenylalanine metabolism	3/12	60/6147	0.000182735	0.00155325	0.000745367	C00082/C00122/C00166	3	2.93395	25.6125	MIP-1b	M
path:map00250	Alanine, aspartate and glutamate metabolism	2/12	28/6147	0.00128397	0.00851598	0.00408661	C00152/C00122	2	2.38034	36.5893	MIP-1b	M
path:map00760	Nicotinate and nicotinamide metabolism	2/12	55/6147	0.00489857	0.0256233	0.012296	C00122/C06178	2	3.53237	18.6273	MIP-1b	M
path:map00350	Tyrosine metabolism	2/12	78/6147	0.00966199	0.0365009	0.0175159	C00082/C00122	2	2.34799	13.1346	MIP-1b	M
path:map00760	Nicotinate and nicotinamide metabolism	3/11	55/6147	0.000106325	0.000935664	0.000470071	C02918/C00153/C05840	3	3.12518	30.481	RANTES	M
path:map00120	Primary bile acid biosynthesis	2/11	47/6147	0.00301212	0.0132533	0.00665836	C00037/C00245	2	3.08203	23.7795	RANTES	M
path:map00240	Pyrimidine metabolism	2/11	65/6147	0.00569473	0.0208807	0.0104903	C00106/C00295	2	2.39714	17.1944	RANTES	M
path:map00230	Purine metabolism	2/11	95/6147	0.0118715	0.0373105	0.0187445	C00037/C01762	2	2.81479	11.7646	RANTES	M
path:map00400	Phenylalanine, tyrosine and tryptophan biosynthesis	2/6	34/6147	0.000439329	0.00500041	0.00142556	C00082/C00166	2	2.27297	60.2647	TNF-a	M
path:map00120	Primary bile acid biosynthesis	2/6	47/6147	0.000841775	0.00577217	0.00164557	C05466/C00695	2	2.38292	43.5957	TNF-a	M
path:map00360	Phenylalanine metabolism	2/6	60/6147	0.00137052	0.00730942	0.00208383	C00082/C00166	2	2.27297	34.15	TNF-a	M
path:map00400	Phenylalanine, tyrosine and tryptophan biosynthesis	4/13	34/6147	5.38621e-07	1.69665e-05	7.65408e-06	C00078/C00082/C00463/C00166	4	2.64547	55.629	VEGF	M
path:map00360	Phenylalanine metabolism	2/13	60/6147	0.00682007	0.0286443	0.0129222	C00082/C00166	2	2.92946	15.7615	VEGF	M
path:map00270	Cysteine and methionine metabolism	2/13	63/6147	0.00749834	0.0295247	0.0133194	C00019/C00170	2	2.4045	15.011	VEGF	M
path:map00380	Tryptophan metabolism	2/13	83/6147	0.0127578	0.040187	0.0181295	C00078/C00463	2	2.36148	11.3939	VEGF	M
path:map00290	Valine, leucine and isoleucine biosynthesis	2/11	23/6147	0.000721686	0.0295891	0.0189917	C02226/C00141	2	2.38449	48.5929	CTACK	M
path:map00380	Tryptophan metabolism	2/11	83/6147	0.00915455	0.0935162	0.0600232	C00328/C00108	2	2.42587	13.4655	CTACK	M
path:map00230	Purine metabolism	2/11	95/6147	0.0118715	0.0935162	0.0600232	C05512/C04677	2	2.77371	11.7646	CTACK	M
path:map00270	Cysteine and methionine metabolism	2/8	63/6147	0.00278204	0.0339441	0.0103734	C00019/C00170	2	2.79134	24.3929	GRO-a	M
path:map00330	Arginine and proline metabolism	2/8	78/6147	0.00423607	0.0339441	0.0103734	C00025/C00019	2	2.5578	19.7019	GRO-a	M
path:map00330	Arginine and proline metabolism	3/18	78/6147	0.00139831	0.0149153	0.00907675	C00062/C01157/C00315	3	2.729	13.1346	HGF	M
path:map00230	Purine metabolism	3/18	95/6147	0.00246606	0.0197285	0.0120058	C00262/C00559/C00104	3	3.17443	10.7842	HGF	M
path:map00410	beta-Alanine metabolism	2/18	32/6147	0.00381368	0.0271195	0.0165036	C00315/C00429	2	1.45219	21.3438	HGF	M
path:map00630	Glyoxylate and dicarboxylate metabolism	2/18	62/6147	0.0138044	0.0569297	0.0346447	C00065/C00158	2	2.87584	11.0161	HGF	M
path:map00270	Cysteine and methionine metabolism	2/18	63/6147	0.0142324	0.0569297	0.0346447	C00491/C00065	2	3.40899	10.8413	HGF	M
path:map00520	Amino sugar and nucleotide sugar metabolism	2/18	108/6147	0.0389664	0.0997541	0.0607056	C00191/C00446	2	2.99517	6.32407	HGF	M
path:map00230	Purine metabolism	2/4	95/6147	0.00138977	0.0116332	0.000427168	C00575/C00360	2	2.80507	32.3526	IFN-a2	M
path:map00260	Glycine, serine and threonine metabolism	4/13	50/6147	2.62487e-06	0.000165367	7.73646e-05	C00037/C00263/C00109/C00188	4	2.61458	37.8277	IL-1a	M
path:map00290	Valine, leucine and isoleucine biosynthesis	2/13	23/6147	0.00101883	0.00916948	0.00428981	C00109/C00188	2	2.47926	41.1171	IL-1a	M
path:map00270	Cysteine and methionine metabolism	2/13	63/6147	0.00749834	0.0337425	0.015786	C00263/C00109	2	2.51478	15.011	IL-1a	M
path:map00230	Purine metabolism	2/13	95/6147	0.0165017	0.0557173	0.0260666	C00037/C00942	2	3.03857	9.95466	IL-1a	M
path:map00860	Porphyrin and chlorophyll metabolism	2/13	142/6147	0.0349868	0.0719336	0.0336532	C00037/C00188	2	2.71438	6.6598	IL-1a	M
path:map00430	Taurine and hypotaurine metabolism	4/16	22/6147	2.17788e-07	8.34855e-06	2.98026e-06	C00025/C00022/C00245/C00026	4	3.38159	69.8523	IL-2Ra	M
path:map00250	Alanine, aspartate and glutamate metabolism	4/16	28/6147	6.03897e-07	1.38896e-05	4.95831e-06	C00025/C00022/C00042/C00026	4	3.44362	54.8839	IL-2Ra	M
path:map00650	Butanoate metabolism	4/16	42/6147	3.22966e-06	4.64263e-05	1.65732e-05	C00025/C00022/C00042/C00026	4	3.44362	36.5893	IL-2Ra	M
path:map00630	Glyoxylate and dicarboxylate metabolism	4/16	62/6147	1.55989e-05	0.000145539	5.19544e-05	C00025/C00022/C00042/C00026	4	3.44362	24.7863	IL-2Ra	M
path:map00020	Citrate cycle (TCA cycle)	3/16	20/6147	1.60597e-05	0.000145539	5.19544e-05	C00022/C00042/C00026	3	3.09086	57.6281	IL-2Ra	M
path:map00290	Valine, leucine and isoleucine biosynthesis	3/16	23/6147	2.48303e-05	0.000178468	6.37094e-05	C00022/C00141/C02631	3	2.77754	50.1114	IL-2Ra	M
path:map00770	Pantothenate and CoA biosynthesis	3/16	28/6147	4.55677e-05	0.000308252	0.00011004	C00106/C00022/C00141	3	2.81852	41.1629	IL-2Ra	M
path:map00620	Pyruvate metabolism	3/16	31/6147	6.22261e-05	0.000397556	0.000141919	C00186/C00022/C00042	3	2.99457	37.1794	IL-2Ra	M
path:map00471	D-Glutamine and D-glutamate metabolism	2/16	13/6147	0.000487294	0.00215534	0.000769412	C00025/C00026	2	3.9619	59.1058	IL-2Ra	M
path:map00330	Arginine and proline metabolism	3/16	78/6147	0.000977319	0.00401399	0.00143291	C00300/C00025/C00022	3	3.09949	14.7764	IL-2Ra	M
path:map00232	Caffeine metabolism	2/16	22/6147	0.00142355	0.00564512	0.00201519	C01762/C00385	2	3.95004	34.9261	IL-2Ra	M
path:map00220	Arginine biosynthesis	2/16	23/6147	0.00155676	0.0059676	0.00213031	C00025/C00026	2	3.9619	33.4076	IL-2Ra	M
path:map00230	Purine metabolism	3/16	95/6147	0.00173071	0.00642039	0.00229195	C01762/C00385/C00366	3	3.40206	12.1322	IL-2Ra	M
path:map00010	Glycolysis / Gluconeogenesis	2/16	31/6147	0.00282672	0.00956098	0.00341307	C00186/C00022	2	2.93609	24.7863	IL-2Ra	M
path:map00920	Sulfur metabolism	2/16	33/6147	0.00319998	0.0105142	0.00375336	C00042/C00245	2	2.98747	23.2841	IL-2Ra	M
path:map00340	Histidine metabolism	2/16	47/6147	0.00641389	0.0194104	0.00692913	C00025/C00026	2	3.9619	16.3484	IL-2Ra	M
path:map00640	Propanoate metabolism	2/16	48/6147	0.00668262	0.0197052	0.00703433	C00186/C00042	2	3.12228	16.0078	IL-2Ra	M
path:map00053	Ascorbate and aldarate metabolism	2/16	49/6147	0.00695644	0.0199998	0.0071395	C00022/C00026	2	3.08051	15.6811	IL-2Ra	M
path:map00260	Glycine, serine and threonine metabolism	2/16	50/6147	0.00723532	0.0202942	0.00724461	C00300/C00022	2	2.39827	15.3675	IL-2Ra	M
path:map00310	Lysine degradation	2/16	54/6147	0.00840098	0.021762	0.00776859	C00042/C00026	2	3.26671	14.2292	IL-2Ra	M
path:map00040	Pentose and glucuronate interconversions	2/16	55/6147	0.00870481	0.021762	0.00776859	C00022/C00026	2	3.08051	13.9705	IL-2Ra	M
path:map00760	Nicotinate and nicotinamide metabolism	2/16	55/6147	0.00870481	0.021762	0.00776859	C00022/C00042	2	2.92535	13.9705	IL-2Ra	M
path:map00360	Phenylalanine metabolism	2/16	60/6147	0.0102972	0.0251952	0.00899418	C00022/C00042	2	2.92535	12.8063	IL-2Ra	M
path:map00350	Tyrosine metabolism	2/16	78/6147	0.017001	0.0358629	0.0128023	C00022/C00042	2	2.92535	9.85096	IL-2Ra	M
path:map00400	Phenylalanine, tyrosine and tryptophan biosynthesis	3/10	34/6147	1.80728e-05	0.000451819	0.000228288	C00082/C00463/C00166	3	2.47561	54.2382	IL-12(p40)	M
path:map00360	Phenylalanine metabolism	2/10	60/6147	0.00400941	0.025622	0.0129458	C00082/C00166	2	2.67252	20.49	IL-12(p40)	M
path:map00270	Cysteine and methionine metabolism	2/10	63/6147	0.00441243	0.025622	0.0129458	C00019/C00170	2	2.44165	19.5143	IL-12(p40)	M
path:map00330	Arginine and proline metabolism	2/10	78/6147	0.00669684	0.0304402	0.0153803	C00019/C00315	2	2.50886	15.7615	IL-12(p40)	M
path:map00052	Galactose metabolism	2/3	46/6147	0.00016359	0.0016359	0.000516601	C00137/C00446	2	3.49342	89.087	IL-16	M
path:map00290	Valine, leucine and isoleucine biosynthesis	2/7	23/6147	0.000278076	0.00600164	0.00295497	C00022/C00141	2	2.58037	76.3602	IL-18	M
path:map00770	Pantothenate and CoA biosynthesis	2/7	28/6147	0.000414338	0.00642223	0.00316205	C00022/C00141	2	2.58037	62.7245	IL-18	M
path:map00260	Glycine, serine and threonine metabolism	2/7	50/6147	0.0013268	0.0137102	0.00675037	C02291/C00022	2	2.37239	35.1257	IL-18	M
path:map00270	Cysteine and methionine metabolism	2/7	63/6147	0.00210038	0.0186034	0.00915956	C02291/C00022	2	2.37239	27.8776	IL-18	M
path:map00430	Taurine and hypotaurine metabolism	3/18	22/6147	3.13661e-05	0.000291313	7.57999e-05	C00025/C00245/C00026	3	3.11578	46.5682	LIF	M
path:map00220	Arginine biosynthesis	3/18	23/6147	3.6005e-05	0.000291313	7.57999e-05	C00327/C00025/C00026	3	2.99622	44.5435	LIF	M
path:map00290	Valine, leucine and isoleucine biosynthesis	3/18	23/6147	3.6005e-05	0.000291313	7.57999e-05	C00123/C00183/C02631	3	2.76317	44.5435	LIF	M
path:map00250	Alanine, aspartate and glutamate metabolism	3/18	28/6147	6.59944e-05	0.000489459	0.000127358	C00025/C01042/C00026	3	2.7831	36.5893	LIF	M
path:map00471	D-Glutamine and D-glutamate metabolism	2/18	13/6147	0.000619819	0.00324493	0.000844335	C00025/C00026	2	2.86619	52.5385	LIF	M
path:map00630	Glyoxylate and dicarboxylate metabolism	3/18	62/6147	0.00071584	0.00353943	0.000920964	C00025/C00026/C00149	3	2.71785	16.5242	LIF	M
path:map00020	Citrate cycle (TCA cycle)	2/18	20/6147	0.00149159	0.00698692	0.001818	C00026/C00149	2	2.51772	34.15	LIF	M
path:map00232	Caffeine metabolism	2/18	22/6147	0.00180718	0.00804195	0.00209252	C01762/C00385	2	3.26339	31.0455	LIF	M
path:map00770	Pantothenate and CoA biosynthesis	2/18	28/6147	0.0029266	0.0113247	0.00294669	C00183/C00106	2	3.01324	24.3929	LIF	M
path:map00920	Sulfur metabolism	2/18	33/6147	0.00405269	0.0136386	0.00354877	C00245/C00155	2	3.24061	20.697	LIF	M
path:map00280	Valine, leucine and isoleucine degradation	2/18	42/6147	0.00650647	0.0193025	0.00502254	C00123/C00183	2	2.95769	16.2619	LIF	M
path:map00650	Butanoate metabolism	2/18	42/6147	0.00650647	0.0193025	0.00502254	C00025/C00026	2	2.86619	16.2619	LIF	M
path:map00120	Primary bile acid biosynthesis	2/18	47/6147	0.00809863	0.0211993	0.00551609	C00695/C00245	2	3.39904	14.5319	LIF	M
path:map00340	Histidine metabolism	2/18	47/6147	0.00809863	0.0211993	0.00551609	C00025/C00026	2	2.86619	14.5319	LIF	M
path:map00310	Lysine degradation	2/18	54/6147	0.0105918	0.024171	0.00628931	C00408/C00026	2	2.73718	12.6481	LIF	M
path:map00760	Nicotinate and nicotinamide metabolism	2/18	55/6147	0.0109725	0.0244138	0.00635249	C02918/C05842	2	2.26986	12.4182	LIF	M
path:map00270	Cysteine and methionine metabolism	2/18	63/6147	0.0142324	0.0301369	0.00784164	C02291/C00155	2	2.67526	10.8413	LIF	M
path:map00230	Purine metabolism	2/18	95/6147	0.0307923	0.0463512	0.0120606	C01762/C00385	2	3.26339	7.18947	LIF	M
path:map00290	Valine, leucine and isoleucine biosynthesis	2/8	23/6147	0.000369923	0.0038842	0.00136288	C00141/C00109	2	2.45404	66.8152	MCP-3	M
path:map00230	Purine metabolism	3/9	95/6147	0.000280836	0.012076	0.00591234	C00037/C00212/C00499	3	2.55377	21.5684	MIF	M
path:map00760	Nicotinate and nicotinamide metabolism	2/9	55/6147	0.00271834	0.0389629	0.0190761	C02295/C01297	2	2.42208	24.8364	MIF	M
path:map00230	Purine metabolism	3/10	95/6147	0.000396706	0.0216205	0.0056374	C00575/C03838/C00655	3	2.50855	19.4116	MIG	M
path:map00270	Cysteine and methionine metabolism	2/10	63/6147	0.00441243	0.0338765	0.00883308	C00073/C00170	2	2.5272	19.5143	MIG	M
path:map00250	Alanine, aspartate and glutamate metabolism	5/16	28/6147	5.68048e-09	2.02604e-07	8.57054e-08	C00041/C00064/C00025/C00042/C00026	5	3.38617	68.6049	b-NGF	M
path:map00471	D-Glutamine and D-glutamate metabolism	3/16	13/6147	4.07408e-06	7.26544e-05	3.07343e-05	C00064/C00025/C00026	3	3.45527	88.6587	b-NGF	M
path:map00630	Glyoxylate and dicarboxylate metabolism	4/16	62/6147	1.55989e-05	0.000208635	8.82569e-05	C00064/C00025/C00042/C00026	4	3.4441	24.7863	b-NGF	M
path:map00430	Taurine and hypotaurine metabolism	3/16	22/6147	2.16259e-05	0.000257108	0.000108762	C00041/C00025/C00026	3	3.40872	52.3892	b-NGF	M
path:map00220	Arginine biosynthesis	3/16	23/6147	2.48303e-05	0.000265684	0.00011239	C00064/C00025/C00026	3	3.45527	50.1114	b-NGF	M
path:map00650	Butanoate metabolism	3/16	42/6147	0.000156168	0.00117874	0.00049863	C00025/C00042/C00026	3	3.49409	27.442	b-NGF	M
path:map00640	Propanoate metabolism	3/16	48/6147	0.000233052	0.00138537	0.000586038	C00186/C00042/C00109	3	3.0369	24.0117	b-NGF	M
path:map00910	Nitrogen metabolism	2/16	19/6147	0.00105861	0.00453085	0.00191664	C00064/C00025	2	3.58997	40.4408	b-NGF	M
path:map00020	Citrate cycle (TCA cycle)	2/16	20/6147	0.00117445	0.0048333	0.00204459	C00042/C00026	2	3.29824	38.4188	b-NGF	M
path:map00290	Valine, leucine and isoleucine biosynthesis	2/16	23/6147	0.00155676	0.0061694	0.00260978	C00141/C00109	2	2.99343	33.4076	b-NGF	M
path:map00230	Purine metabolism	3/16	95/6147	0.00173071	0.0066138	0.00279777	C00064/C00147/C00385	3	2.79118	12.1322	b-NGF	M
path:map00770	Pantothenate and CoA biosynthesis	2/16	28/6147	0.00230833	0.00796748	0.0033704	C00864/C00141	2	3.11147	27.442	b-NGF	M
path:map00620	Pyruvate metabolism	2/16	31/6147	0.00282672	0.00916544	0.00387716	C00186/C00042	2	3.04102	24.7863	b-NGF	M
path:map00340	Histidine metabolism	2/16	47/6147	0.00641389	0.0185483	0.00784629	C00025/C00026	2	3.53585	16.3484	b-NGF	M
path:map00310	Lysine degradation	2/16	54/6147	0.00840098	0.0224726	0.00950638	C00042/C00026	2	3.29824	14.2292	b-NGF	M
path:map00270	Cysteine and methionine metabolism	2/16	63/6147	0.0113103	0.0295172	0.0124864	C00041/C00109	2	3.09156	12.1964	b-NGF	M
path:map00760	Nicotinate and nicotinamide metabolism	4/16	55/6147	9.64222e-06	0.000269982	0.000108264	C00049/C00455/C02295/C01297	4	2.63156	27.9409	SCF	M
path:map00230	Purine metabolism	4/16	95/6147	8.45204e-05	0.00141994	0.000569401	C00212/C00942/C01762/C00385	4	3.15463	16.1763	SCF	M
path:map00232	Caffeine metabolism	2/16	22/6147	0.00142355	0.00797189	0.00319675	C01762/C00385	2	2.89714	34.9261	SCF	M
path:map00220	Arginine biosynthesis	2/16	23/6147	0.00155676	0.00817301	0.0032774	C00062/C00049	2	3.10603	33.4076	SCF	M
path:map00770	Pantothenate and CoA biosynthesis	2/16	28/6147	0.00230833	0.0107722	0.00431969	C00049/C00106	2	3.32007	27.442	SCF	M
path:map00410	beta-Alanine metabolism	2/16	32/6147	0.0030106	0.01331	0.00533735	C00049/C00106	2	3.32007	24.0117	SCF	M
path:map00400	Phenylalanine, tyrosine and tryptophan biosynthesis	2/16	34/6147	0.00339482	0.0142583	0.00571759	C00079/C00108	2	3.11111	22.5993	SCF	M
path:map00240	Pyrimidine metabolism	2/16	65/6147	0.0120094	0.0347859	0.0139492	C00106/C00299	2	3.04644	11.8212	SCF	M
path:map00270	Cysteine and methionine metabolism	3/13	63/6147	0.000272758	0.00722808	0.00136379	C00019/C00170/C00021	3	3.29005	22.5165	SCGF-b	M
path:map00230	Purine metabolism	3/13	95/6147	0.000914143	0.0164538	0.00310449	C00575/C00360/C00366	3	2.71705	14.932	SCGF-b	M
path:map00564	Glycerophospholipid metabolism	2/13	52/6147	0.00515824	0.0353269	0.00666545	C00588/C00093	2	3.91626	18.1864	SCGF-b	M
path:map00760	Nicotinate and nicotinamide metabolism	2/13	55/6147	0.00575613	0.0353269	0.00666545	C00003/C00253	2	2.43975	17.1944	SCGF-b	M
path:map00400	Phenylalanine, tyrosine and tryptophan biosynthesis	3/15	34/6147	6.72406e-05	0.0023198	0.00127403	C00078/C00082/C00166	3	2.5129	36.1588	SDF-1a	M
path:map00260	Glycine, serine and threonine metabolism	2/15	50/6147	0.00636381	0.0473971	0.0260304	C00719/C00078	2	2.53353	16.392	SDF-1a	M
path:map00360	Phenylalanine metabolism	2/15	60/6147	0.00906658	0.0559334	0.0307186	C00082/C00166	2	2.65271	13.66	SDF-1a	M
path:map00230	Purine metabolism	2/15	95/6147	0.0217738	0.0653214	0.0358744	C00144/C03838	2	2.38777	8.62737	SDF-1a	M
path:map00400	Phenylalanine, tyrosine and tryptophan biosynthesis	3/9	34/6147	1.2699e-05	0.000393668	0.000173775	C00082/C00463/C00166	3	3.54415	60.2647	TNF-b	M
path:map00360	Phenylalanine metabolism	3/9	60/6147	7.12449e-05	0.0014724	0.000649954	C00082/C00122/C00166	3	3.44592	34.15	TNF-b	M
path:map00760	Nicotinate and nicotinamide metabolism	2/9	55/6147	0.00271834	0.0240768	0.0106281	C00122/C06178	2	3.1363	24.8364	TNF-b	M
path:map00350	Tyrosine metabolism	2/9	78/6147	0.00540172	0.0279089	0.0123197	C00082/C00122	2	2.61734	17.5128	TNF-b	M
path:map00260	Glycine, serine and threonine metabolism	3/15	50/6147	0.000215128	0.0249549	0.00860513	C00719/C00581/C00258	3	2.5227	24.588	TRAIL	M
path:map00030	Pentose phosphate pathway	2/15	35/6147	0.00315698	0.0500321	0.0172524	C00257/C00258	2	2.29698	23.4171	TRAIL	M
path:map00330	Arginine and proline metabolism	2/15	78/6147	0.0149981	0.0500321	0.0172524	C00791/C00581	2	3.83525	10.5077	TRAIL	M
path:map00230	Purine metabolism	2/15	95/6147	0.0217738	0.0500321	0.0172524	C00575/C00104	2	2.72435	8.62737	TRAIL	M
path:map00330	Arginine and proline metabolism	2/5	78/6147	0.00155079	0.0237534	0.00384671	C00300/C00086	2	2.7891	31.5231	IL-1b	H
path:map00380	Tryptophan metabolism	2/6	83/6147	0.00260866	0.0094046	0.000329986	C00780/C05660	2	2.64762	24.6867	IL-1ra	H
path:map00230	Purine metabolism	2/6	95/6147	0.00340488	0.0103224	0.00036219	C00575/C00942	2	3.20748	21.5684	IL-1ra	H
path:map00400	Phenylalanine, tyrosine and tryptophan biosynthesis	2/10	34/6147	0.00129981	0.0251918	0.0170892	C00463/C01179	2	3.18496	36.1588	IL-2	H
path:map00260	Glycine, serine and threonine metabolism	2/10	50/6147	0.00279909	0.0251918	0.0170892	C00300/C00065	2	2.94371	24.588	IL-2	H
path:map00230	Purine metabolism	4/8	95/6147	3.57514e-06	6.43525e-05	2.63431e-05	C00262/C00387/C01762/C00385	4	3.0027	32.3526	IL-8	H
path:map00232	Caffeine metabolism	2/8	22/6147	0.000337976	0.00202786	0.000830117	C01762/C00385	2	3.37595	69.8523	IL-8	H
path:map00480	Glutathione metabolism	3/15	38/6147	9.42382e-05	0.00260796	0.0011896	C00025/C00315/C01879	3	2.65041	32.3526	IL-9	H
path:map00290	Valine, leucine and isoleucine biosynthesis	2/15	23/6147	0.00136527	0.0111704	0.00509528	C00141/C02631	2	2.03824	35.6348	IL-9	H
path:map00250	Alanine, aspartate and glutamate metabolism	2/15	28/6147	0.00202549	0.0151912	0.0069293	C00025/C01042	2	2.77886	29.2714	IL-9	H
path:map00310	Lysine degradation	2/15	54/6147	0.00739224	0.038302	0.0174711	C00047/C00956	2	3.10694	15.1778	IL-9	H
path:map00760	Nicotinate and nicotinamide metabolism	2/15	55/6147	0.00766041	0.038302	0.0174711	C00153/C00253	2	2.48495	14.9018	IL-9	H
path:map00360	Phenylalanine metabolism	2/15	60/6147	0.00906658	0.042947	0.0195898	C00082/C05852	2	2.1038	13.66	IL-9	H
path:map00330	Arginine and proline metabolism	2/15	78/6147	0.0149981	0.0499936	0.0228041	C00025/C00315	2	2.37749	10.5077	IL-9	H
path:map00230	Purine metabolism	5/14	95/6147	1.42245e-06	2.70266e-05	7.27269e-06	C00064/C00037/C00575/C00387/C01762	5	2.58799	23.109	IL-10	H
path:map00410	beta-Alanine metabolism	3/14	32/6147	4.4877e-05	0.000746081	0.000200766	C00135/C00315/C00383	3	2.58693	41.1629	IL-10	H
path:map00480	Glutathione metabolism	3/14	38/6147	7.57135e-05	0.00100699	0.000270975	C00037/C00315/C01879	3	2.37161	34.6635	IL-10	H
path:map00220	Arginine biosynthesis	2/14	23/6147	0.00118593	0.00985807	0.00265274	C00327/C00064	2	3.48545	38.1801	IL-10	H
path:map00400	Phenylalanine, tyrosine and tryptophan biosynthesis	2/14	34/6147	0.0025923	0.020281	0.00545748	C00078/C00463	2	2.40816	25.8277	IL-10	H
path:map00260	Glycine, serine and threonine metabolism	2/14	50/6147	0.00554399	0.0307229	0.00826735	C00037/C00078	2	2.26557	17.5629	IL-10	H
path:map00630	Glyoxylate and dicarboxylate metabolism	2/14	62/6147	0.00842567	0.0341061	0.00917775	C00064/C00037	2	2.37826	14.1636	IL-10	H
path:map00240	Pyrimidine metabolism	2/14	65/6147	0.00923174	0.0341061	0.00917775	C00064/C00383	2	2.43922	13.5099	IL-10	H
path:map00330	Arginine and proline metabolism	2/14	78/6147	0.0131052	0.0393019	0.0105759	C00148/C00315	2	2.70164	11.2582	IL-10	H
path:map00380	Tryptophan metabolism	2/14	83/6147	0.0147547	0.0407699	0.0109709	C00078/C00463	2	2.40816	10.58	IL-10	H
path:map00260	Glycine, serine and threonine metabolism	2/5	50/6147	0.000638427	0.00689193	0.00128023	C00065/C00022	2	2.24287	49.176	IL-12(p70)	H
path:map00760	Nicotinate and nicotinamide metabolism	2/5	55/6147	0.000772667	0.00689193	0.00128023	C00022/C05840	2	2.48505	44.7055	IL-12(p70)	H
path:map00630	Glyoxylate and dicarboxylate metabolism	2/5	62/6147	0.000981664	0.00689193	0.00128023	C00065/C00022	2	2.24287	39.6581	IL-12(p70)	H
path:map00270	Cysteine and methionine metabolism	2/5	63/6147	0.00101352	0.00689193	0.00128023	C00065/C00022	2	2.24287	39.0286	IL-12(p70)	H
path:map00120	Primary bile acid biosynthesis	5/10	47/6147	5.14484e-09	5.65932e-08	3.24937e-08	C05466/C01921/C05122/C00695/C05465	5	2.58933	65.3936	IL-13	H
path:map00430	Taurine and hypotaurine metabolism	2/10	22/6147	0.000540824	0.00475925	0.00273258	C05122/C00026	2	3.07781	55.8818	IL-13	H
path:map00260	Glycine, serine and threonine metabolism	2/10	50/6147	0.00279909	0.0205267	0.0117856	C01026/C00581	2	2.23086	24.588	IL-13	H
path:map00400	Phenylalanine, tyrosine and tryptophan biosynthesis	2/9	34/6147	0.00104346	0.00885758	0.00520396	C00079/C00463	2	2.69049	40.1765	IL-15	H
path:map00260	Glycine, serine and threonine metabolism	2/9	50/6147	0.00225095	0.0116235	0.00682901	C00300/C00065	2	2.74457	27.32	IL-15	H
path:map00380	Tryptophan metabolism	2/9	83/6147	0.00609798	0.0218511	0.0128378	C00463/C05660	2	2.75604	16.4578	IL-15	H
path:map00330	Arginine and proline metabolism	3/10	78/6147	0.00022125	0.00663749	0.00267829	C00300/C00086/C00019	3	3.16916	23.6423	IL-17	H
path:map00310	Lysine degradation	2/10	54/6147	0.00325845	0.0195507	0.00788888	C00956/C16741	2	2.85027	22.7667	IL-17	H
path:map00270	Cysteine and methionine metabolism	2/10	63/6147	0.00441243	0.0240678	0.00971156	C00019/C00170	2	3.00147	19.5143	IL-17	H
path:map00230	Purine metabolism	2/10	95/6147	0.00981114	0.0340435	0.0137369	C00086/C00385	2	2.59562	12.9411	IL-17	H
path:map00380	Tryptophan metabolism	2/4	83/6147	0.001062	0.008496	0.00447158	C05635/C05634	2	2.28483	37.0301	GM-CSF	H
path:map00380	Tryptophan metabolism	2/5	83/6147	0.00175448	0.0245627	0.0120043	C00078/C05635	2	2.46352	29.6241	IFN-g	H
path:map00472	D-Arginine and D-ornithine metabolism	2/7	11/6147	6.08464e-05	0.000892414	0.000170797	C00062/C00077	2	2.78894	159.662	IP-10	H
path:map00220	Arginine biosynthesis	2/7	23/6147	0.000278076	0.00305883	0.000585422	C00062/C00077	2	2.78894	76.3602	IP-10	H
path:map00480	Glutathione metabolism	2/7	38/6147	0.000766404	0.00674435	0.00129079	C00077/C00051	2	2.64434	46.218	IP-10	H
path:map00330	Arginine and proline metabolism	2/7	78/6147	0.00320334	0.0156608	0.00299728	C00062/C00077	2	2.78894	22.5165	IP-10	H
path:map00260	Glycine, serine and threonine metabolism	2/3	50/6147	0.000193537	0.00270952	0.00061117	C00114/C01026	2	3.25374	81.96	MCP-1	H
path:map00760	Nicotinate and nicotinamide metabolism	2/6	55/6147	0.00115235	0.0276563	0.00727799	C00153/C05842	2	2.87639	37.2545	PDGF-bb	H
path:map00290	Valine, leucine and isoleucine biosynthesis	2/6	23/6147	0.000199079	0.00192443	0.000349261	C00407/C00183	2	3.84382	89.087	MIP-1b	H
path:map00280	Valine, leucine and isoleucine degradation	2/6	42/6147	0.000671921	0.00305143	0.000553799	C00407/C00183	2	3.84382	48.7857	MIP-1b	H
path:map00230	Purine metabolism	5/12	95/6147	5.76704e-07	1.41293e-05	3.03528e-06	C00262/C04677/C00360/C01762/C00020	5	2.23537	26.9605	RANTES	H
path:map00220	Arginine biosynthesis	3/12	23/6147	9.85058e-06	0.000160893	3.45634e-05	C00062/C00025/C00122	3	2.03725	66.8152	RANTES	H
path:map00250	Alanine, aspartate and glutamate metabolism	3/12	28/6147	1.81216e-05	0.000253703	5.45011e-05	C00025/C00122/C00042	3	2.02989	54.8839	RANTES	H
path:map00650	Butanoate metabolism	3/12	42/6147	6.25316e-05	0.00061281	0.000131646	C00025/C00122/C00042	3	2.02989	36.5893	RANTES	H
path:map00190	Oxidative phosphorylation	2/12	16/6147	0.000412953	0.00252933	0.000543359	C00122/C00042	2	2.04581	64.0312	RANTES	H
path:map00020	Citrate cycle (TCA cycle)	2/12	20/6147	0.000651009	0.00375288	0.000806204	C00122/C00042	2	2.04581	51.225	RANTES	H
path:map00430	Taurine and hypotaurine metabolism	2/12	22/6147	0.000789774	0.00407357	0.000875096	C00025/C00245	2	2.70504	46.5682	RANTES	H
path:map00620	Pyruvate metabolism	2/12	31/6147	0.00157436	0.00670812	0.00144106	C00122/C00042	2	2.04581	33.0484	RANTES	H
path:map00920	Sulfur metabolism	2/12	33/6147	0.00178378	0.00699242	0.00150213	C00042/C00245	2	2.75849	31.0455	RANTES	H
path:map00340	Histidine metabolism	2/12	47/6147	0.00359697	0.0125894	0.00270449	C00025/C04677	2	2.26886	21.7979	RANTES	H
path:map00760	Nicotinate and nicotinamide metabolism	2/12	55/6147	0.00489857	0.0145473	0.00312508	C00122/C00042	2	2.04581	18.6273	RANTES	H
path:map00360	Phenylalanine metabolism	2/12	60/6147	0.00580712	0.0163689	0.00351641	C00122/C00042	2	2.04581	17.075	RANTES	H
path:map00630	Glyoxylate and dicarboxylate metabolism	2/12	62/6147	0.00619067	0.0168524	0.00362027	C00025/C00042	2	2.0515	16.5242	RANTES	H
path:map00330	Arginine and proline metabolism	2/12	78/6147	0.00966199	0.0242789	0.00521565	C00062/C00025	2	2.06255	13.1346	RANTES	H
path:map00350	Tyrosine metabolism	2/12	78/6147	0.00966199	0.0242789	0.00521565	C00122/C00042	2	2.04581	13.1346	RANTES	H
path:map00220	Arginine biosynthesis	2/8	23/6147	0.000369923	0.00188325	0.000495591	C00062/C00049	2	3.79554	66.8152	TNF-a	H
path:map00250	Alanine, aspartate and glutamate metabolism	2/8	28/6147	0.000550894	0.0025472	0.000670317	C00041/C00049	2	2.25933	54.8839	TNF-a	H
path:map00400	Phenylalanine, tyrosine and tryptophan biosynthesis	2/8	34/6147	0.000814405	0.00325762	0.000857268	C00079/C00108	2	3.45752	45.1985	TNF-a	H
path:map00270	Cysteine and methionine metabolism	2/8	63/6147	0.00278204	0.0081997	0.00215782	C00041/C00049	2	2.25933	24.3929	TNF-a	H
path:map00240	Pyrimidine metabolism	2/8	65/6147	0.00295909	0.00828544	0.00218038	C00881/C00475	2	2.81222	23.6423	TNF-a	H
path:map00330	Arginine and proline metabolism	3/8	78/6147	0.000105162	0.00208922	0.000666418	C00300/C01157/C00025	3	2.95899	29.5529	CTACK	H
path:map00380	Tryptophan metabolism	3/8	83/6147	0.000126619	0.00208922	0.000666418	C00078/C01598/C00463	3	2.58698	27.7726	CTACK	H
path:map00400	Phenylalanine, tyrosine and tryptophan biosynthesis	2/8	34/6147	0.000814405	0.0106144	0.00338577	C00078/C00463	2	2.60807	45.1985	CTACK	H
path:map00260	Glycine, serine and threonine metabolism	2/8	50/6147	0.00175987	0.0139516	0.00445027	C00300/C00078	2	3.06189	30.735	CTACK	H
path:map00760	Nicotinate and nicotinamide metabolism	2/5	55/6147	0.000772667	0.0154533	0.00325333	C05840/C05842	2	1.91086	44.7055	GRO-a	H
path:map00330	Arginine and proline metabolism	2/5	78/6147	0.00155079	0.0155079	0.00326482	C00062/C00300	2	2.24748	31.5231	GRO-a	H
path:map00760	Nicotinate and nicotinamide metabolism	2/5	55/6147	0.000772667	0.00540867	0.00162667	C00153/C05842	2	3.26133	44.7055	HGF	H
path:map00230	Purine metabolism	3/10	95/6147	0.000396706	0.00819859	0.00347988	C00086/C00294/C00385	3	2.78758	19.4116	IFN-a2	H
path:map00260	Glycine, serine and threonine metabolism	2/10	50/6147	0.00279909	0.021693	0.00920753	C00114/C01026	2	2.79672	24.588	IFN-a2	H
path:map00330	Arginine and proline metabolism	2/10	78/6147	0.00669684	0.0346003	0.014686	C00086/C00019	2	3.25278	15.7615	IFN-a2	H
path:map00260	Glycine, serine and threonine metabolism	2/5	50/6147	0.000638427	0.00414368	0.00157508	C00065/C00078	2	2.27241	49.176	IL-1a	H
path:map00270	Cysteine and methionine metabolism	2/5	63/6147	0.00101352	0.00521238	0.00198131	C00491/C00065	2	2.33225	39.0286	IL-1a	H
path:map00380	Tryptophan metabolism	2/4	83/6147	0.001062	0.008496	0.0011179	C00328/C01598	2	2.29636	37.0301	IL-2Ra	H
path:map00270	Cysteine and methionine metabolism	2/13	63/6147	0.00749834	0.0326032	0.0154436	C00041/C00065	2	2.93122	15.011	IL-3	H
path:map00310	Lysine degradation	2/4	54/6147	0.00044942	0.0130332	0.00378459	C00037/C00956	2	2.91223	56.9167	IL-12(p40)	H
path:map00400	Phenylalanine, tyrosine and tryptophan biosynthesis	2/5	34/6147	0.000293905	0.00574585	0.00268812	C00078/C00463	2	3.83065	72.3176	IL-16	H
path:map00260	Glycine, serine and threonine metabolism	2/5	50/6147	0.000638427	0.00574585	0.00268812	C00300/C00078	2	2.75316	49.176	IL-16	H
path:map00380	Tryptophan metabolism	2/5	83/6147	0.00175448	0.0118427	0.00554045	C00078/C00463	2	3.83065	29.6241	IL-16	H
path:map00260	Glycine, serine and threonine metabolism	2/10	50/6147	0.00279909	0.0507429	0.0325126	C01026/C00109	2	2.56969	24.588	IL-18	H
path:map00270	Cysteine and methionine metabolism	2/10	63/6147	0.00441243	0.0507429	0.0325126	C00021/C00109	2	3.43363	19.5143	IL-18	H
path:map00330	Arginine and proline metabolism	3/6	78/6147	3.82537e-05	0.00114761	0.00028187	C01157/C00086/C00019	3	3.25263	39.4038	LIF	H
path:map00230	Purine metabolism	2/6	95/6147	0.00340488	0.0340488	0.00836285	C00086/C00212	2	3.87156	21.5684	LIF	H
path:map00230	Purine metabolism	6/12	95/6147	9.96773e-09	3.58838e-07	1.67878e-07	C00064/C00262/C00387/C01762/C00385/C00655	6	2.91734	32.3526	MCP-3	H
path:map00240	Pyrimidine metabolism	3/12	65/6147	0.000231969	0.00208772	0.000976711	C00064/C00299/C00429	3	2.43617	23.6423	MCP-3	H
path:map00232	Caffeine metabolism	2/12	22/6147	0.000789774	0.00568638	0.00266029	C01762/C00385	2	3.4325	46.5682	MCP-3	H
path:map00760	Nicotinate and nicotinamide metabolism	2/12	55/6147	0.00489857	0.0220436	0.0103128	C00003/C05840	2	2.67386	18.6273	MCP-3	H
path:map00240	Pyrimidine metabolism	2/3	65/6147	0.00032808	0.0180444	0.00241743	C00881/C00178	2	4.98653	63.0462	MIG	H
path:map00260	Glycine, serine and threonine metabolism	3/16	50/6147	0.000263259	0.00329485	0.00208095	C00300/C00258/C00048	3	2.6656	23.0512	SCF	H
path:map00330	Arginine and proline metabolism	3/16	78/6147	0.000977319	0.00855154	0.00540097	C00300/C00791/C00048	3	2.83871	14.7764	SCF	H
path:map00120	Primary bile acid biosynthesis	2/16	47/6147	0.00641389	0.0374143	0.0236301	C05466/C05465	2	2.326	16.3484	SCF	H
path:map00630	Glyoxylate and dicarboxylate metabolism	2/16	62/6147	0.0109679	0.0548393	0.0346354	C00258/C00048	2	2.03158	12.3931	SCF	H
path:map00380	Tryptophan metabolism	2/16	83/6147	0.0191206	0.0718582	0.0453841	C00328/C00463	2	2.56427	9.25753	SCF	H
path:map00230	Purine metabolism	2/16	95/6147	0.0246371	0.0718582	0.0453841	C00387/C00048	2	2.13871	8.08816	SCF	H
path:map00260	Glycine, serine and threonine metabolism	4/13	50/6147	2.62487e-06	0.000125994	7.18386e-05	C00719/C00114/C00263/C01026	4	3.07415	37.8277	SCGF-b	H
path:map00120	Primary bile acid biosynthesis	2/13	47/6147	0.00423032	0.0253819	0.0144721	C05466/C05465	2	2.6081	20.1211	SCGF-b	H
path:map00270	Cysteine and methionine metabolism	2/13	63/6147	0.00749834	0.0399911	0.022802	C00041/C00263	2	2.06479	15.011	SCGF-b	H
path:map00230	Purine metabolism	3/6	95/6147	6.91642e-05	0.00082997	0.000218413	C00262/C00294/C00655	3	3.1098	32.3526	TNF-b	H
path:map00240	Pyrimidine metabolism	2/6	65/6147	0.00160704	0.00964227	0.00253744	C00881/C00429	2	2.04052	31.5231	TNF-b	H
path:map00220	Arginine biosynthesis	3/15	23/6147	2.0224e-05	0.000257856	0.000109103	C00062/C00049/C00025	3	3.16352	53.4522	TRAIL	H
path:map00250	Alanine, aspartate and glutamate metabolism	3/15	28/6147	3.7137e-05	0.000420886	0.000178084	C00041/C00049/C00025	3	2.90725	43.9071	TRAIL	H
path:map00260	Glycine, serine and threonine metabolism	3/15	50/6147	0.000215128	0.00194057	0.000821089	C00049/C00114/C01026	3	2.94904	24.588	TRAIL	H
path:map00430	Taurine and hypotaurine metabolism	2/15	22/6147	0.00124831	0.00909484	0.00384818	C00041/C00025	2	2.34793	37.2545	TRAIL	H
path:map00770	Pantothenate and CoA biosynthesis	2/15	28/6147	0.00202549	0.0129125	0.00546349	C00049/C00864	2	3.26512	29.2714	TRAIL	H
path:map00410	beta-Alanine metabolism	2/15	32/6147	0.00264285	0.0141879	0.00600314	C00049/C00864	2	3.26512	25.6125	TRAIL	H
path:map00340	Histidine metabolism	2/15	47/6147	0.0056395	0.02501	0.0105821	C00049/C00025	2	2.99765	17.4383	TRAIL	H
path:map00270	Cysteine and methionine metabolism	2/15	63/6147	0.00996185	0.0376337	0.0159234	C00041/C00049	2	3.37617	13.0095	TRAIL	H
path:map00330	Arginine and proline metabolism	2/15	78/6147	0.0149981	0.0443705	0.0187739	C00062/C00025	2	2.73234	10.5077	TRAIL	H

## Sheet: Fig. 2b-e
Regression results between cytokines and metabolites with age and sex adjusted used for igraph
Estimate	Std. Error	t value	Pr(>|t|)	BH	Cyto	Metab	cpd	Group
3.27683	0.656126	4.9942	8.05354e-05	0.000167625	IL-1b	Proline	C00148	S
-1.83438	0.550281	-3.33354	0.00349114	0.0100516	IL-1b	Deoxyinosine	C05512	S
-1.36063	0.298423	-4.5594	0.000214286	0.000857145	IL-1b	Adenine	C00147	S
-1.25754	0.449114	-2.80004	0.0114226	0.0428858	IL-1b	Cytidine	C00475	S
-1.03914	0.438398	-2.37032	0.0285079	0.0897545	IL-1b	Guanine	C00242	S
-2.92157	1.28191	-2.27908	0.0343933	0.0872998	IL-1b	Purine	C15587	S
-2.21117	0.89815	-2.46192	0.0235528	0.0400105	IL-1b	L-3-Aminoisobutyrate	C03284	S
-0.744601	0.292538	-2.54531	0.0197545	0.0790178	IL-1b	Altrose	C21032	S
1.59526	0.751493	2.12279	0.047134	0.094268	IL-6	Arginine	C00062	S
3.17724	0.757831	4.19254	0.000493648	0.000987295	IL-6	Aspartic acid	C00049	S
1.87036	0.588135	3.18015	0.00492856	0.00985711	IL-6	Kynurenine	C00328	S
6.65353	1.46072	4.55495	0.000216457	0.000432914	IL-6	Phenylalanine	C00079	S
-5.17724	1.34068	-3.86164	0.00105096	0.00420385	IL-6	Urea	C00086	S
1.36577	0.498891	2.73761	0.0130814	0.0261628	IL-6	Deoxycytidine	C00881	S
2.3066	0.949613	2.42899	0.0252334	0.0504669	IL-6	5-Hydroxy-L-tryptophan	C01017	S
2.76248	1.1795	2.34207	0.0302221	0.0604443	IL-6	5-Hydroxylysine	C16741	S
1.86183	0.84111	2.21354	0.0392924	0.0785848	IL-6	GMP	C00144	S
1.33503	0.608048	2.1956	0.0407409	0.0814818	IL-6	GSH	C00051	S
2.43557	0.934912	2.60513	0.0173936	0.0347872	IL-6	N-Acetylputrescine	C02714	S
2.30237	0.509011	4.52321	0.000232608	0.000465215	IL-6	Neopterin	C05926	S
7.3803	1.64051	4.49879	0.000245857	0.000491713	IL-6	Purine	C15587	S
3.33422	1.51488	2.20098	0.0403014	0.0806027	IL-6	Thymine	C00178	S
2.03956	0.710233	2.87168	0.00976735	0.0195347	IL-6	Anthranilate	C00108	S
-1.08549	0.379704	-2.85878	0.0100472	0.0401889	IL-6	2-Hydroxyphenylacetic acid	C05852	S
3.89459	1.4324	2.71892	0.0136213	0.0272427	IL-6	Dihydrouracil	C00429	S
-1.26685	0.506226	-2.50254	0.0216242	0.0864967	IL-6	5-Hydroxyindoleacetaldehyde	C05634	S
-2.54566	0.627908	-4.05419	0.000676991	0.00270797	IL-6	Nicotinuric acid	C05380	S
1.08564	0.276171	3.93103	0.000896927	0.00179385	IL-6	Dehydroepiandrosterone Sulfate	C04555	S
3.83348	2.01031	1.90691	0.0717682	0.0956909	IL-10	Asparagine	C00152	S
1.24696	0.46085	2.70579	0.0140131	0.0186841	IL-10	cAMP	C00575	S
1.61366	0.485367	3.32462	0.00356212	0.00712424	IL-10	dAMP	C00360	S
1.07365	0.501668	2.14015	0.0455313	0.0765874	IL-10	GMP	C00144	S
1.12925	0.356067	3.17146	0.00502545	0.0100509	IL-10	S-Adenosylmethionine	C00019	S
0.64625	0.159624	4.04856	0.000685744	0.00150613	IL-10	AMP	C00020	S
1.6515	0.548402	3.01148	0.00717693	0.0143539	G-CSF	CMP	C00055	S
1.65352	0.748533	2.20901	0.0396532	0.0793065	G-CSF	Methionine sulfoxide	-	S
3.69994	1.54645	2.39254	0.0272242	0.0544485	G-CSF	Phosphocholine	C00588	S
-3.05155	1.23731	-2.46628	0.0233386	0.0933544	G-CSF	Pyridoxamine	C00534	S
0.871483	0.396083	2.20025	0.0403605	0.080721	G-CSF	Xanthosine	C01762	S
-2.49562	0.988238	-2.52532	0.0206085	0.0824339	G-CSF	Uridine	C00299	S
-2.36145	0.965929	-2.44474	0.024416	0.0976639	G-CSF	N-Formiminoglycine	C02718	S
-4.94691	1.78803	-2.76669	0.0122821	0.0259746	GM-CSF	Serine	C00065	S
-3.53112	1.02834	-3.4338	0.00278323	0.00603643	GM-CSF	Glucose/Fructose	C00031	S
-2.78359	0.836868	-3.3262	0.00354941	0.00874186	GM-CSF	Adenine	C00147	S
-5.13683	1.23289	-4.16649	0.00052388	0.00128216	GM-CSF	Adenosine	C00212	S
-2.32818	1.04735	-2.22292	0.0385541	0.0815865	GM-CSF	cGMP	C00942	S
-3.34312	0.944187	-3.54074	0.00218373	0.00489312	GM-CSF	Guanine	C00242	S
-3.04243	1.41077	-2.15658	0.0440615	0.0929146	GM-CSF	Methionine sulfoxide	-	S
5.14287	1.88079	2.73442	0.0131723	0.0301098	GM-CSF	N-Acetyl-aspartic acid	C01042	S
-5.59084	2.33775	-2.39155	0.0272801	0.0574474	GM-CSF	Pyridoxamine	C00534	S
-0.937984	0.369028	-2.54177	0.0199032	0.063904	GM-CSF	Taurochenodeoxycholate	C05465	S
-2.01943	0.68357	-2.95425	0.00814523	0.0239837	GM-CSF	Altrose	C21032	S
-1.46977	0.596865	-2.46248	0.0235253	0.0608551	GM-CSF	2-[3-Carboxy-3-(methylammonio)propyl]-L-histidine	C04692	S
0.996003	0.376218	2.64741	0.0158889	0.0635556	GM-CSF	Phe-Phe	-	S
0.867236	0.34029	2.54852	0.0196206	0.0392412	IFN-g	Hydroxyproline	C01157	S
0.54749	0.245581	2.22937	0.0380539	0.0761079	IFN-g	Uracil	C00106	S
0.456668	0.143709	3.17773	0.00495533	0.00991066	IFN-g	Xanthosine	C01762	S
-0.393733	0.151601	-2.59717	0.0176918	0.0707674	IFN-g	Altrose	C21032	S
1.96764	0.716586	2.74585	0.01285	0.0257001	IP-10	Aspartic acid	C00049	S
1.46027	0.509294	2.86724	0.00986276	0.0197255	IP-10	Cystine	C00491	S
1.66415	0.445076	3.73902	0.00139038	0.00278076	IP-10	Kynurenine	C00328	S
4.10552	1.41728	2.89676	0.00924433	0.0184887	IP-10	Phenylalanine	C00079	S
-3.44337	1.20716	-2.85245	0.0101875	0.04075	IP-10	Urea	C00086	S
2.17236	0.875561	2.48111	0.0226227	0.0452454	IP-10	Inositol	C00137	S
1.40634	0.347942	4.04189	0.000696282	0.00139256	IP-10	Deoxycytidine	C00881	S
2.02728	0.741871	2.73266	0.0132225	0.0264451	IP-10	5-Hydroxy-L-tryptophan	C01017	S
1.60403	0.415514	3.86034	0.00105408	0.00210816	IP-10	Cytosine	C00380	S
2.00203	0.691237	2.8963	0.00925361	0.0185072	IP-10	dAMP	C00360	S
2.19302	0.569387	3.85155	0.00107545	0.00215091	IP-10	GMP	C00144	S
1.41492	0.441977	3.20135	0.00469999	0.00939998	IP-10	GSH	C00051	S
1.24955	0.58901	2.12144	0.0472601	0.0945202	IP-10	Guanine	C00242	S
1.77318	0.428485	4.13826	0.000558743	0.00111749	IP-10	Neopterin	C05926	S
4.49769	1.59407	2.82151	0.0109003	0.0218005	IP-10	Purine	C15587	S
2.66313	1.02233	2.60496	0.0174002	0.0348003	IP-10	SDMA-ADMA	-	S
0.427681	0.203231	2.10441	0.0488856	0.0977712	IP-10	Taurocholic acid	C05122	S
2.12386	0.481533	4.41062	0.000300376	0.000600753	IP-10	Anthranilate	C00108	S
0.841963	0.360097	2.33816	0.0304672	0.0609343	IP-10	Leucinic acid	-	S
-0.778309	0.319192	-2.43838	0.0247434	0.0989737	IP-10	2-Hydroxyphenylacetic acid	C05852	S
1.18285	0.529858	2.23239	0.0378213	0.0756425	IP-10	Phenyllactic acid	C01479	S
2.19854	0.998464	2.20192	0.0402248	0.0804496	IP-10	4-Hydroxybenzoic acid	C00156	S
1.448	0.613542	2.36007	0.0291195	0.0582389	IP-10	cis-Aconitic acid	C00417	S
0.972758	0.406051	2.39566	0.0270482	0.0540964	IP-10	Citrate	C00158	S
2.39655	0.623317	3.84483	0.00109208	0.00218415	IP-10	Indole-3-carboxylic acid	C19837	S
1.65444	0.604124	2.73857	0.0130543	0.0261086	IP-10	Isocitrate	C00311	S
0.509479	0.198138	2.57133	0.0186926	0.0373851	IP-10	Taurochenodeoxycholate	C05465	S
1.57263	0.730669	2.15232	0.0444382	0.0888764	IP-10	Xanthine	C00385	S
3.19381	1.14548	2.78819	0.0117213	0.0234425	IP-10	Dihydrouracil	C00429	S
-1.76148	0.560128	-3.14479	0.00533435	0.0213374	IP-10	Nicotinuric acid	C05380	S
0.566797	0.25426	2.2292	0.0380669	0.0761339	IP-10	6-Hydroxypseudooxynicotine	C01297	S
0.898566	0.217319	4.13477	0.000563212	0.00112642	IP-10	Dehydroepiandrosterone Sulfate	C04555	S
0.52964	0.230872	2.29409	0.0333541	0.0667082	IP-10	Androsterone sulfate	-	S
1.29694	0.572433	2.26567	0.0353477	0.0706953	MIP-1a	Lactic acid	C00186	S
-0.289521	0.113658	-2.54729	0.0196719	0.0786875	MIP-1a	Glycochenodeoxycholate	C05466	S
0.73666	0.21744	3.38788	0.00308796	0.00617592	MIP-1a	GSH	C00051	S
0.347119	0.137277	2.52861	0.0204659	0.0409318	MIP-1a	Melatonin	C01598	S
0.932906	0.367954	2.53539	0.0201744	0.0403487	MIP-1a	Methionine sulfoxide	-	S
0.463303	0.149287	3.10345	0.00584994	0.0116999	MIP-1a	Spermidine	C00315	S
1.16581	0.224317	5.19716	5.12805e-05	0.000102561	MIP-1a	Uracil	C00106	S
0.778982	0.136801	5.69427	1.7282e-05	3.4564e-05	MIP-1a	Xanthosine	C01762	S
0.26282	0.119078	2.20713	0.0398045	0.079609	MIP-1a	NMN	C00455	S
-0.358084	0.122556	-2.9218	0.00874905	0.0349962	MIP-1a	Cholic acid	C00695	S
0.762526	0.312694	2.43857	0.0247334	0.0494668	MIP-1a	Isocitrate	C00311	S
1.73878	0.541288	3.21231	0.00458585	0.0091717	MIP-1a	N-Acetyl-L-alanine	-	S
1.75375	0.466668	3.75802	0.00133139	0.00266279	MIP-1a	Pyroglutamic acid	C01879	S
0.593767	0.153259	3.87427	0.00102108	0.00204215	MIP-1a	Glycerol 3-phosphate	C00093	S
0.991194	0.340247	2.91316	0.00891696	0.0178339	MIP-1a	Xanthine	C00385	S
0.487834	0.225054	2.16763	0.0430963	0.0861925	MIP-1a	alpha-Ketoglutaric acid	C00026	S
1.13987	0.535377	2.12909	0.0465464	0.0930928	MIP-1a	alpha-ketoisovaleric acid	C00141	S
0.954275	0.314326	3.03594	0.00679786	0.0135957	MIP-1a	Malate	C00149	S
-1.03049	0.407016	-2.53182	0.0203271	0.0813085	MIP-1a	Glyoxylic acid	C00048	S
-0.915639	0.294477	-3.10937	0.00577328	0.0230931	MIP-1a	Mannose	C00159	S
-0.846701	0.321779	-2.63131	0.0164468	0.0657871	MIP-1a	1,3-Dimethyluric acid	-	S
-0.261839	0.102773	-2.54774	0.0196528	0.0786114	MIP-1a	Phe-Phe	-	S
0.753581	0.18001	4.18634	0.000500681	0.00100136	MIP-1b	Alanine/Sarcosine	C00041	S
-0.294668	0.111007	-2.65449	0.0156494	0.0312988	MIP-1b	Aspartic acid	C00049	S
-0.530626	0.231044	-2.29664	0.0331799	0.0663598	MIP-1b	Phenylalanine	C00079	S
0.53211	0.159699	3.33196	0.00350363	0.00700726	MIP-1b	Proline	C00148	S
-0.167218	0.0780819	-2.14157	0.0454022	0.0908045	MIP-1b	Adenine	C00147	S
-0.309331	0.0807922	-3.82873	0.00113299	0.00226598	MIP-1b	Cytidine	C00475	S
-0.0886139	0.0347132	-2.55274	0.0194455	0.0259274	MIP-1b	Glycochenodeoxycholate	C05466	S
0.468473	0.220067	2.12877	0.0465756	0.0931513	MIP-1b	N-Acetyl-L-lysine	C12989	S
-0.0879789	0.0403162	-2.18222	0.0418525	0.0558033	MIP-1b	Cholic acid	C00695	S
-0.107802	0.0509702	-2.115	0.0478691	0.0957382	MIP-1b	2-[3-Carboxy-3-(methylammonio)propyl]-L-histidine	C04692	S
-0.083036	0.0381406	-2.17711	0.0422849	0.0563799	MIP-1b	Glycoursodeoxycholic acid	-	S
0.558788	0.260574	2.14445	0.0451425	0.06019	IL-1a	Choline	C00114	S
0.320302	0.158213	2.02449	0.0572075	0.0762767	IL-1a	Cystine	C00491	S
0.296371	0.103776	2.85588	0.0101114	0.0202227	IL-1a	Hypoxanthine	C00262	S
0.562895	0.270791	2.07871	0.0514342	0.0685789	IL-1a	Dimethylglycine	C01026	S
1.05491	0.286223	3.6856	0.00157045	0.0031409	IL-1a	Proline	C00148	S
-0.535078	0.160088	-3.34239	0.00342209	0.0136884	IL-1a	Glucose/Fructose	C00031	S
0.717875	0.328659	2.18425	0.0416819	0.0833639	IL-1a	Lactic acid	C00186	S
-0.430972	0.128609	-3.35102	0.0033561	0.0134244	IL-1a	Adenine	C00147	S
-0.575884	0.227205	-2.53465	0.020206	0.0808239	IL-1a	Adenosine	C00212	S
-0.161719	0.0651952	-2.48054	0.0226498	0.053261	IL-1a	Glycochenodeoxycholate	C05466	S
-1.02554	0.336891	-3.04412	0.00667559	0.0267023	IL-1a	Pyridoxamine	C00534	S
0.19804	0.0940224	2.1063	0.0487023	0.0649363	IL-1a	Spermidine	C00315	S
0.35424	0.181547	1.95123	0.0659328	0.0879104	IL-1a	Uracil	C00106	S
0.305669	0.107372	2.84682	0.0103137	0.0206274	IL-1a	Xanthosine	C01762	S
-0.161731	0.0754415	-2.14379	0.0452016	0.0904032	IL-1a	Cholic acid	C00695	S
0.403118	0.18202	2.21469	0.0392009	0.0784017	IL-1a	Isocitrate	C00311	S
-0.333696	0.159236	-2.0956	0.0497456	0.0994911	IL-1a	Malonate	C00383	S
0.540426	0.270526	1.99768	0.0602729	0.0803638	IL-1a	Taurine	C00245	S
-0.15222	0.055804	-2.72777	0.0133631	0.0398998	IL-1a	Taurochenodeoxycholate	C05465	S
0.458021	0.191313	2.39409	0.0271363	0.0542727	IL-1a	Malate	C00149	S
-0.473123	0.141023	-3.35494	0.00332652	0.0107243	IL-1a	3-Methyl pyruvic acid	C00109	S
-0.37692	0.0933608	-4.03724	0.00070371	0.00281484	IL-1a	Altrose	C21032	S
-0.229919	0.107954	-2.12979	0.0464819	0.0929638	IL-1a	Deoxyadenosine	C00559	S
-0.234656	0.0908951	-2.58161	0.0182882	0.0731528	IL-1a	2-[3-Carboxy-3-(methylammonio)propyl]-L-histidine	C04692	S
-0.599395	0.269345	-2.22538	0.0383623	0.0907437	IL-1a	Glycinamide ribonucleotide	C03838	S
-0.176247	0.0684469	-2.57494	0.0185496	0.0457528	IL-1a	Glycoursodeoxycholic acid	-	S
-0.456051	0.177587	-2.56804	0.018824	0.0752959	IL-1a	Mannose	C00159	S
-0.455371	0.186967	-2.43557	0.024889	0.0995561	IL-1a	1,3-Dimethyluric acid	-	S
2.20654	1.00264	2.20072	0.0403223	0.0806447	IL-12(p40)	Choline	C00114	S
2.52092	0.934971	2.69625	0.0143044	0.0286087	IL-12(p40)	Hydroxyproline	C01157	S
2.29024	1.03456	2.21372	0.0392778	0.0785557	IL-12(p40)	Dimethylglycine	C01026	S
1.05256	0.417257	2.52258	0.0207284	0.0414568	IL-12(p40)	FAD	C00016	S
0.904393	0.346514	2.60998	0.0172145	0.0344291	IL-12(p40)	Spermidine	C00315	S
1.40259	0.615134	2.28013	0.0343197	0.0686394	IL-12(p40)	Thiamine	C00378	S
1.94293	0.627023	3.09866	0.00591276	0.0118255	IL-12(p40)	Uracil	C00106	S
1.39866	0.378236	3.69783	0.00152727	0.00305454	IL-12(p40)	Xanthosine	C01762	S
1.89613	0.621003	3.05333	0.00654042	0.0130808	IL-12(p40)	Anthranilate	C00108	S
1.86159	0.664199	2.80277	0.011355	0.0227101	IL-12(p40)	Isocitrate	C00311	S
3.12691	1.153	2.71196	0.0138275	0.027655	IL-12(p40)	Pyroglutamic acid	C01879	S
1.65303	0.754231	2.19168	0.041064	0.082128	IL-12(p40)	Malate	C00149	S
-2.31091	0.936598	-2.46735	0.0232862	0.0931448	IL-12(p40)	L-Threonine	C00188	S
-1.1924	0.409155	-2.91431	0.00889443	0.0355777	IL-12(p40)	Altrose	C21032	S
-3.0146	0.943288	-3.19584	0.00475838	0.016434	IL-12(p40)	Glycinamide ribonucleotide	C03838	S
-0.418647	0.193631	-2.16209	0.0435776	0.0581035	IL-18	Choline	C00114	S
-0.417339	0.201723	-2.06888	0.0524403	0.0936972	IL-18	Dimethylglycine	C01026	S
0.215319	0.107136	2.00977	0.0588728	0.0588728	IL-18	2-Aminooctanoic acid	-	S
0.394731	0.128334	3.0758	0.00622155	0.00622155	IL-18	cAMP	C00575	S
0.260962	0.130301	2.00277	0.05968	0.05968	IL-18	CMP	C00055	S
0.448569	0.143717	3.12119	0.00562299	0.00562299	IL-18	dAMP	C00360	S
-0.158898	0.0853101	-1.86259	0.0780562	0.0780562	IL-18	FAD	C00016	S
0.365286	0.196438	1.85955	0.0785056	0.0785056	IL-18	Nicotinate	C00253	S
0.114822	0.0573211	2.00313	0.0596382	0.0596382	IL-18	AMP	C00020	S
0.228027	0.111727	2.04093	0.0553986	0.0738648	IL-18	Glucuronic acid	C00191	S
0.311224	0.110431	2.81826	0.0109779	0.0146372	IL-18	Malonate	C00383	S
-0.345483	0.130681	-2.64373	0.016015	0.0213533	IL-18	S-Adenosylhomocysteine	C00021	S
-0.529298	0.213599	-2.478	0.0227712	0.0910846	IL-18	Uridine	C00299	S
0.217668	0.122677	1.77432	0.0920371	0.0920371	IL-18	3-Methyl pyruvic acid	C00109	S
0.373729	0.188526	1.98237	0.0620883	0.0827844	IL-18	L-Threonine	C00188	S
-0.19706	0.100194	-1.96679	0.0639857	0.0853142	IL-18	Iminoaspartic acid	C05840	S
0.210758	0.0814419	2.58783	0.0180475	0.0180475	IL-18	Altrose	C21032	S
0.246659	0.0692466	3.56203	0.00208055	0.0041611	IL-18	Deoxyadenosine	C00559	S
-2.56075	1.03223	-2.48079	0.0226377	0.0905506	MCP-3	Glutamine	C00064	S
0.940469	0.442892	2.12347	0.0470698	0.0669702	MCP-3	Kynurenine	C00328	S
2.35967	0.933695	2.52724	0.0205253	0.0410507	MCP-3	Lactic acid	C00186	S
1.67309	0.62756	2.66602	0.0152663	0.0305327	MCP-3	5-Hydroxy-L-tryptophan	C01017	S
1.12036	0.58433	1.91734	0.0703557	0.0938077	MCP-3	GMP	C00144	S
1.42149	0.325435	4.36797	0.000330977	0.000661954	MCP-3	GSH	C00051	S
0.556226	0.232822	2.38907	0.0274212	0.0542758	MCP-3	Melatonin	C01598	S
1.56063	0.615568	2.53527	0.0201793	0.0375006	MCP-3	Methionine sulfoxide	-	S
1.14127	0.421718	2.70624	0.0139995	0.0279991	MCP-3	Neopterin	C05926	S
2.00903	0.358594	5.60251	2.10805e-05	4.2161e-05	MCP-3	Uracil	C00106	S
1.13998	0.270853	4.20886	0.00047561	0.00095122	MCP-3	Xanthosine	C01762	S
0.523735	0.188207	2.78276	0.0118604	0.0237209	MCP-3	NMN	C00455	S
1.76779	0.408369	4.32889	0.000361771	0.000723542	MCP-3	Anthranilate	C00108	S
-0.550811	0.212027	-2.59784	0.0176666	0.0353331	MCP-3	Cholic acid	C00695	S
1.17564	0.520436	2.25895	0.0358351	0.0477801	MCP-3	cis-Aconitic acid	C00417	S
2.18629	0.998991	2.18849	0.0413278	0.0551037	MCP-3	Fumaric acid	C00122	S
1.64193	0.466266	3.52145	0.0022815	0.00456299	MCP-3	Isocitrate	C00311	S
2.45113	0.974229	2.51597	0.02102	0.04204	MCP-3	N-Acetyl-L-alanine	-	S
2.97361	0.772753	3.84807	0.00108403	0.00216806	MCP-3	Pyroglutamic acid	C01879	S
0.787079	0.291656	2.69865	0.0142305	0.018974	MCP-3	Glycerol 3-phosphate	C00093	S
1.6348	0.57276	2.85425	0.0101475	0.0202951	MCP-3	Xanthine	C00385	S
1.66772	0.514067	3.24417	0.00426926	0.00853852	MCP-3	Malate	C00149	S
2.856	0.935843	3.05179	0.00656278	0.0131256	MCP-3	Dihydrouracil	C00429	S
-1.41894	0.510117	-2.7816	0.0118904	0.0475616	MCP-3	Mannose	C00159	S
0.877718	0.272227	3.22422	0.00446492	0.00892985	M-CSF	Aspartic acid	C00049	S
1.08895	0.288903	3.76927	0.00129764	0.00259529	M-CSF	Creatinine	C00791	S
0.47167	0.218386	2.1598	0.0437782	0.0875563	M-CSF	Cystine	C00491	S
0.598758	0.189987	3.15158	0.00525395	0.0105079	M-CSF	Kynurenine	C00328	S
1.77795	0.544535	3.26508	0.00407324	0.00814648	M-CSF	Phenylalanine	C00079	S
1.14047	0.493901	2.3091	0.0323431	0.0646863	M-CSF	Tyrosine	C00082	S
-1.38331	0.481641	-2.87208	0.00975872	0.0390349	M-CSF	Urea	C00086	S
0.968704	0.33594	2.88356	0.00951602	0.019032	M-CSF	Inositol	C00137	S
0.445811	0.159784	2.79008	0.011673	0.023346	M-CSF	Deoxycytidine	C00881	S
0.788089	0.299774	2.62894	0.0165304	0.0330608	M-CSF	5-Hydroxy-L-tryptophan	C01017	S
0.436311	0.203346	2.14566	0.0450335	0.0900671	M-CSF	Adenine	C00147	S
0.597307	0.174547	3.42204	0.00285829	0.00571659	M-CSF	Cytosine	C00380	S
0.961185	0.247937	3.87672	0.00101538	0.00203076	M-CSF	dAMP	C00360	S
0.648404	0.264872	2.44799	0.0242507	0.0485014	M-CSF	GMP	C00144	S
0.604025	0.22224	2.7179	0.0136514	0.0273027	M-CSF	Guanine	C00242	S
-1.48698	0.539192	-2.7578	0.0125214	0.0500858	M-CSF	N-Acetyl-L-lysine	C12989	S
0.594556	0.192861	3.08282	0.00612509	0.0122502	M-CSF	Neopterin	C05926	S
-0.571528	0.184851	-3.09183	0.00600337	0.0120067	M-CSF	Pipecolic acid	C00408	S
1.97969	0.608363	3.25413	0.00417477	0.00834954	M-CSF	Purine	C15587	S
0.945092	0.423941	2.2293	0.0380591	0.0761182	M-CSF	SDMA-ADMA	-	S
0.314081	0.0939736	3.34223	0.0034234	0.0068468	M-CSF	AMP	C00020	S
0.646528	0.297364	2.17419	0.0425328	0.0850655	M-CSF	Indole-3-carboxylic acid	C19837	S
0.616117	0.202378	3.0444	0.0066715	0.013343	M-CSF	Malonate	C00383	S
0.940419	0.373531	2.51765	0.0209455	0.041891	M-CSF	Methylitaconate	C02295	S
0.733851	0.21216	3.45895	0.00262903	0.00525806	M-CSF	4-Hydroxyphenylpyruvate	C01179	S
0.986266	0.356828	2.76398	0.0123545	0.024709	M-CSF	Glycinamide ribonucleotide	C03838	S
0.485555	0.229151	2.11893	0.0474963	0.0949927	M-CSF	XMP	C00655	S
0.363334	0.0859899	4.22531	0.000458095	0.000916189	M-CSF	Dehydroepiandrosterone Sulfate	C04555	S
0.243285	0.08812	2.76083	0.0124392	0.0248783	M-CSF	Androsterone sulfate	-	S

## Sheet: Fig. 2f-h; Fig. S4b-f
All regression results between cytokines and metabolites with age and sex adjusted with BH < 0.1
Estimate	Std. Error	t value	Pr(>|t|)	BH	Cyto	Metab	cpd	Group
3.27683	0.656126	4.9942	8.05354e-05	0.000167625	IL-1b	Proline	C00148	S
-1.83438	0.550281	-3.33354	0.00349114	0.0100516	IL-1b	Deoxyinosine	C05512	S
-1.36063	0.298423	-4.5594	0.000214286	0.000857145	IL-1b	Adenine	C00147	S
-1.25754	0.449114	-2.80004	0.0114226	0.0428858	IL-1b	Cytidine	C00475	S
-1.03914	0.438398	-2.37032	0.0285079	0.0897545	IL-1b	Guanine	C00242	S
-2.92157	1.28191	-2.27908	0.0343933	0.0872998	IL-1b	Purine	C15587	S
-2.21117	0.89815	-2.46192	0.0235528	0.0400105	IL-1b	L-3-Aminoisobutyrate	C03284	S
-0.744601	0.292538	-2.54531	0.0197545	0.0790178	IL-1b	Altrose	C21032	S
-0.824545	0.330831	-2.49234	0.022094	0.0883758	IL-1b	12:1-Carnitine	-	S
-0.877163	0.294396	-2.97953	0.00770278	0.0308111	IL-1b	14:2-Carnitine	-	S
-0.726832	0.254203	-2.85925	0.0100369	0.0401475	IL-1b	14:1-Carnitine	-	S
-1.00731	0.389782	-2.5843	0.0181837	0.0608189	IL-1b	16:2-Carnitine	-	S
0.868293	0.255784	3.39464	0.00304113	0.00608226	IL-1b	LPC 14:0 sn-2	-	S
0.795904	0.224637	3.54306	0.00217221	0.00579823	IL-1b	LPC 14:0 sn-1	-	S
0.955542	0.399601	2.39124	0.0272977	0.0545953	IL-1b	LysoPC(P-16:0/0:0)	-	S
0.906079	0.320621	2.82602	0.0107935	0.021587	IL-1b	LPC 15:0 sn-1	-	S
1.28952	0.373986	3.44805	0.00269483	0.00538966	IL-1b	LPC 16:1 sn-2	-	S
1.13194	0.299041	3.78522	0.00125127	0.00256737	IL-1b	LPC 16:1 sn-1	-	S
0.555341	0.258071	2.15189	0.0444764	0.0889528	IL-1b	LPC 17:0 sn-2	-	S
1.31626	0.431963	3.04715	0.00663078	0.0132616	IL-1b	LPC 17:0 sn-1	-	S
1.3519	0.49419	2.73558	0.0131392	0.0262783	IL-1b	LPC 20:5 sn-1	-	S
1.52491	0.51892	2.93861	0.00843091	0.0168618	IL-1b	LPC 20:5 sn-2	-	S
1.36264	0.653916	2.08382	0.0509178	0.0678904	IL-1b	LPC 20:4 sn-2	-	S
1.10013	0.394389	2.78946	0.0116888	0.0169983	IL-1b	LPC 20:3 sn-1	-	S
1.44847	0.602788	2.40295	0.0266408	0.0532816	IL-1b	LPC 20:2 sn-1	-	S
1.23335	0.559712	2.20354	0.0400942	0.0801883	IL-1b	LPC 20:2 sn-2	-	S
1.19921	0.604323	1.98439	0.0618464	0.0824618	IL-1b	LPC 22:4	-	S
1.72057	0.819592	2.0993	0.0493824	0.0987648	IL-1b	FFA 17:0	-	S
1.27009	0.543589	2.3365	0.0305716	0.0611432	IL-1b	FFA 20:5	-	S
1.58538	0.717733	2.20887	0.0396652	0.0699814	IL-1b	FFA 20:3	-	S
2.7352	1.22181	2.23865	0.0373447	0.0746894	IL-1ra	1-Methylhistidine	C01152	S
2.31407	1.07881	2.14501	0.0450918	0.0901835	IL-1ra	Choline	C00114	S
1.49297	0.604466	2.4699	0.0231617	0.0463235	IL-1ra	Kynurenine	C00328	S
3.12228	1.34296	2.32492	0.0313091	0.0626183	IL-1ra	Lactic acid	C00186	S
3.30986	1.36292	2.42851	0.025259	0.050518	IL-1ra	2-Aminoadipic acid	C00956	S
2.46959	0.869061	2.84168	0.0104305	0.0208609	IL-1ra	5-Hydroxy-L-tryptophan	C01017	S
2.77835	1.10748	2.50872	0.0213443	0.0426887	IL-1ra	5-Hydroxylysine	C16741	S
4.094	1.05311	3.88752	0.000990648	0.0019813	IL-1ra	SDMA-ADMA	-	S
3.27541	1.43463	2.28311	0.0341115	0.068223	IL-1ra	Thymine	C00178	S
1.96121	0.68977	2.84329	0.0103938	0.0207876	IL-1ra	Uracil	C00106	S
1.55408	0.729152	2.13136	0.0463366	0.0926733	IL-1ra	Anthranilate	C00108	S
3.55177	1.36108	2.60952	0.0172316	0.0344631	IL-1ra	N-Acetyl-L-alanine	-	S
2.10887	0.699137	3.01638	0.00709929	0.0141986	IL-1ra	S-Adenosylhomocysteine	C00021	S
1.68251	0.703717	2.39089	0.0273177	0.0546353	IL-1ra	4-Hydroxyphenylpyruvate	C01179	S
-2.00116	0.693059	-2.88742	0.00943572	0.0377429	IL-1ra	LPC 20:3 sn-2	-	S
-2.20891	0.917428	-2.40772	0.0263777	0.0527555	IL-2	Kynurenic acid	C01717	S
3.72196	1.5057	2.47191	0.0230643	0.0592279	IL-2	FFA 17:0	-	S
0.726265	0.262098	2.77096	0.0121685	0.0243371	IL-4	1-Methylhistidine	C01152	S
0.561887	0.239369	2.34736	0.0298939	0.0597877	IL-4	Choline	C00114	S
0.314312	0.146533	2.14499	0.0450938	0.0901877	IL-4	Cystine	C00491	S
-0.831426	0.327193	-2.54109	0.0199321	0.0797284	IL-4	Glutamine	C00064	S
0.539454	0.235581	2.28988	0.0336424	0.0672848	IL-4	Hydroxyproline	C01157	S
-0.6404	0.251985	-2.54143	0.0199179	0.0796714	IL-4	Methionine	C00073	S
0.562005	0.249522	2.25232	0.0363213	0.0726426	IL-4	Dimethylglycine	C01026	S
-0.402148	0.164796	-2.44029	0.0246448	0.0985792	IL-4	Glucose/Fructose	C00031	S
-0.388603	0.122951	-3.16064	0.00514851	0.020594	IL-4	Adenine	C00147	S
-0.925381	0.320811	-2.8845	0.00949638	0.0379855	IL-4	Pyridoxamine	C00534	S
0.807302	0.259815	3.10722	0.00580096	0.0116019	IL-4	SDMA-ADMA	-	S
0.338281	0.0916062	3.69278	0.00154497	0.00308994	IL-4	Xanthosine	C01762	S
0.38117	0.161354	2.36233	0.0289836	0.0579672	IL-4	Anthranilate	C00108	S
0.385622	0.164656	2.34199	0.0302273	0.0604546	IL-4	cis-Aconitic acid	C00417	S
0.252134	0.109829	2.2957	0.0332442	0.0664884	IL-4	Citrate	C00158	S
0.65673	0.117621	5.58344	2.19721e-05	4.39441e-05	IL-4	Isocitrate	C00311	S
0.845272	0.30176	2.80114	0.0113954	0.0227907	IL-4	N-Acetyl-L-alanine	-	S
0.53614	0.163179	3.28559	0.00388951	0.00777901	IL-4	Malate	C00149	S
-0.419922	0.135925	-3.08938	0.00603634	0.0241454	IL-4	3-Methyl pyruvic acid	C00109	S
-0.597845	0.221479	-2.69933	0.0142097	0.0568389	IL-4	L-Threonine	C00188	S
-0.46521	0.156452	-2.97349	0.00780625	0.031225	IL-4	Carnitine	C00318	S
0.346884	0.115025	3.01573	0.00710966	0.0142193	IL-4	Uric acid	C00366	S
0.341916	0.155588	2.19756	0.0405798	0.0811596	IL-4	Oxalosuccinic acid	C05379	S
-0.297055	0.0977174	-3.03994	0.00673783	0.0269513	IL-4	Altrose	C21032	S
0.422411	0.182118	2.31944	0.0316637	0.0633274	IL-4	LPC O-16:0	-	S
-0.278212	0.114299	-2.43406	0.0249675	0.0998699	IL-4	LPE 22:6 sn-2	-	S
4.53815	1.64948	2.75127	0.0127	0.0266255	IL-5	Ornithine	C00077	S
4.70179	1.78839	2.62906	0.0165262	0.0426721	IL-5	Proline	C00148	S
-2.2747	0.995581	-2.2848	0.0339939	0.0817052	IL-5	Glucose/Fructose	C00031	S
-2.30126	0.984666	-2.33709	0.0305338	0.080473	IL-5	Cytidine	C00475	S
2.17988	0.989055	2.204	0.0400566	0.0856505	IL-5	Uracil	C00106	S
1.59108	0.614302	2.59006	0.017962	0.0468986	IL-5	Xanthosine	C01762	S
4.25909	1.42573	2.98731	0.00757146	0.0152606	IL-5	Allantoic acid	C00499	S
-1.47014	0.63097	-2.32997	0.0309852	0.094455	IL-5	12:0-Carnitine	-	S
-1.5715	0.653549	-2.40456	0.026552	0.0815592	IL-5	14:2-Carnitine	-	S
-1.44581	0.543035	-2.66247	0.0153834	0.0565213	IL-5	14:1-Carnitine	-	S
4.76864	1.90315	2.50566	0.0214824	0.0606043	IL-5	FFA 12:0	C02679	S
3.67896	1.50651	2.44205	0.024554	0.0523485	IL-5	FFA 15:0	-	S
4.30668	1.62765	2.64594	0.015939	0.0322269	IL-5	FFA 17:0	-	S
1.59526	0.751493	2.12279	0.047134	0.094268	IL-6	Arginine	C00062	S
3.17724	0.757831	4.19254	0.000493648	0.000987295	IL-6	Aspartic acid	C00049	S
1.87036	0.588135	3.18015	0.00492856	0.00985711	IL-6	Kynurenine	C00328	S
6.65353	1.46072	4.55495	0.000216457	0.000432914	IL-6	Phenylalanine	C00079	S
-5.17724	1.34068	-3.86164	0.00105096	0.00420385	IL-6	Urea	C00086	S
1.36577	0.498891	2.73761	0.0130814	0.0261628	IL-6	Deoxycytidine	C00881	S
2.3066	0.949613	2.42899	0.0252334	0.0504669	IL-6	5-Hydroxy-L-tryptophan	C01017	S
2.76248	1.1795	2.34207	0.0302221	0.0604443	IL-6	5-Hydroxylysine	C16741	S
1.86183	0.84111	2.21354	0.0392924	0.0785848	IL-6	GMP	C00144	S
1.33503	0.608048	2.1956	0.0407409	0.0814818	IL-6	GSH	C00051	S
2.43557	0.934912	2.60513	0.0173936	0.0347872	IL-6	N-Acetylputrescine	C02714	S
2.30237	0.509011	4.52321	0.000232608	0.000465215	IL-6	Neopterin	C05926	S
7.3803	1.64051	4.49879	0.000245857	0.000491713	IL-6	Purine	C15587	S
3.33422	1.51488	2.20098	0.0403014	0.0806027	IL-6	Thymine	C00178	S
2.03956	0.710233	2.87168	0.00976735	0.0195347	IL-6	Anthranilate	C00108	S
-1.08549	0.379704	-2.85878	0.0100472	0.0401889	IL-6	2-Hydroxyphenylacetic acid	C05852	S
3.89459	1.4324	2.71892	0.0136213	0.0272427	IL-6	Dihydrouracil	C00429	S
-1.26685	0.506226	-2.50254	0.0216242	0.0864967	IL-6	5-Hydroxyindoleacetaldehyde	C05634	S
-2.54566	0.627908	-4.05419	0.000676991	0.00270797	IL-6	Nicotinuric acid	C05380	S
-1.15216	0.454778	-2.53345	0.0202571	0.0810284	IL-6	4:0-Carnitine	C02862	S
-1.43028	0.448217	-3.19104	0.00480985	0.0192394	IL-6	LPE 16:1	-	S
-2.19673	0.899355	-2.44257	0.0245275	0.0981098	IL-6	LPE 16:0 sn-1	-	S
-1.15168	0.457567	-2.51696	0.0209759	0.0839035	IL-6	LPC 14:0 sn-2	-	S
-1.02441	0.409093	-2.50409	0.0215536	0.0862142	IL-6	LPC 14:0 sn-1	-	S
-1.06812	0.43256	-2.46931	0.0231904	0.0927616	IL-6	LPE 18:2 sn-2	-	S
-1.04082	0.424158	-2.45385	0.0239549	0.0958195	IL-6	LPE 18:2 sn-1	-	S
-1.6603	0.605606	-2.74155	0.0129703	0.0518813	IL-6	LPE 18:1 sn-2	-	S
-1.96816	0.632524	-3.11159	0.00574471	0.0229788	IL-6	LPC 16:1 sn-2	-	S
-1.53343	0.541189	-2.83345	0.0106196	0.0424786	IL-6	LPC 16:1 sn-1	-	S
-1.72313	0.653608	-2.63634	0.0162705	0.0650819	IL-6	LPE 20:4 sn-2	-	S
-1.61944	0.602965	-2.68579	0.0146307	0.0585227	IL-6	LPE 20:4 sn-1	-	S
-1.46789	0.363829	-4.03456	0.000708029	0.00283212	IL-6	LPC 18:3 sn-1	-	S
-1.44358	0.556954	-2.59192	0.0178911	0.0715644	IL-6	LPC 18:3 sn-2	-	S
-1.43145	0.485685	-2.94728	0.00827136	0.0330854	IL-6	LPE 22:5 sn-1	-	S
-1.62444	0.493857	-3.28928	0.00385734	0.0154294	IL-6	LPE 22:4	-	S
-3.03295	0.954571	-3.17729	0.00496027	0.0198411	IL-6	LPC 20:4 sn-2	-	S
-1.81371	0.639691	-2.83529	0.0105772	0.0423087	IL-6	LPC 20:3 sn-1	-	S
-3.19473	0.796181	-4.01257	0.000744506	0.00297802	IL-6	LPC 22:4	-	S
1.08564	0.276171	3.93103	0.000896927	0.00179385	IL-6	Dehydroepiandrosterone Sulfate	C04555	S
-0.663626	0.294419	-2.25402	0.0361962	0.0723924	IL-7	Glucose/Fructose	C00031	S
-1.00246	0.365488	-2.7428	0.0129352	0.0517408	IL-7	Adenosine	C00212	S
1.06475	0.423542	2.51392	0.0211111	0.0281482	IL-7	Taurine	C00245	S
0.449932	0.2196	2.04887	0.0545435	0.0727247	IL-7	Iminoaspartic acid	C05840	S
0.980328	0.41259	2.37604	0.0281726	0.0563452	IL-8	Hypoxanthine	C00262	S
3.22631	1.17932	2.73573	0.0131348	0.0262696	IL-8	Lactic acid	C00186	S
2.25152	0.796146	2.82802	0.0107463	0.0214927	IL-8	5-Hydroxy-L-tryptophan	C01017	S
1.4578	0.491335	2.96701	0.00791885	0.0158377	IL-8	GSH	C00051	S
0.880246	0.276651	3.1818	0.00491043	0.00982087	IL-8	Melatonin	C01598	S
2.39258	0.736684	3.24777	0.0042349	0.00846981	IL-8	Methionine sulfoxide	-	S
0.876223	0.340618	2.57245	0.0186483	0.0372965	IL-8	Spermidine	C00315	S
1.43786	0.59443	2.41889	0.0257709	0.0515419	IL-8	Thiamine	C00378	S
2.76634	0.405947	6.81454	1.66337e-06	3.32674e-06	IL-8	Uracil	C00106	S
1.52786	0.336258	4.54373	0.000222036	0.000444071	IL-8	Xanthosine	C01762	S
0.684998	0.241421	2.83735	0.0105295	0.0210589	IL-8	NMN	C00455	S
1.72074	0.628848	2.73634	0.0131175	0.026235	IL-8	Anthranilate	C00108	S
-0.507011	0.190979	-2.6548	0.0156388	0.0625552	IL-8	3-Hydroxyanthranilate	C00632	S
-0.761142	0.266278	-2.85845	0.0100545	0.040218	IL-8	Cholic acid	C00695	S
1.52645	0.670237	2.27748	0.0345063	0.0690126	IL-8	cis-Aconitic acid	C00417	S
2.94173	1.27443	2.30826	0.0323989	0.0647977	IL-8	Fumaric acid	C00122	S
1.86925	0.64349	2.90486	0.00908108	0.0181622	IL-8	Isocitrate	C00311	S
3.77109	1.16509	3.23675	0.00434107	0.00868214	IL-8	N-Acetyl-L-alanine	-	S
1.59719	0.683612	2.33641	0.0305772	0.0611544	IL-8	Orotic acid	C00295	S
4.11428	0.936736	4.39214	0.00031327	0.00062654	IL-8	Pyroglutamic acid	C01879	S
1.04981	0.440835	2.38142	0.0278599	0.0557198	IL-8	Pyruvate	C00022	S
1.2115	0.344365	3.51805	0.00229917	0.00459833	IL-8	Glycerol 3-phosphate	C00093	S
2.43485	0.609443	3.9952	0.000774636	0.00154927	IL-8	Malate	C00149	S
-1.65968	0.556171	-2.98412	0.00762498	0.0304999	IL-8	3-Methyl pyruvic acid	C00109	S
3.1904	1.27921	2.49404	0.0220152	0.0440304	IL-8	Dihydrouracil	C00429	S
-2.06233	0.602673	-3.42197	0.00285873	0.0114349	IL-8	Carnitine	C00318	S
-2.32789	0.569417	-4.0882	0.000626393	0.00250557	IL-8	Mannose	C00159	S
-2.24009	0.627638	-3.56908	0.00204746	0.00818986	IL-8	1,3-Dimethyluric acid	-	S
-0.554315	0.175218	-3.16357	0.00511496	0.0204599	IL-9	Aspartic acid	C00049	S
0.819844	0.277023	2.95948	0.00805168	0.0161034	IL-9	Proline	C00148	S
-0.489276	0.139595	-3.50498	0.00236841	0.00947365	IL-9	Cytidine	C00475	S
0.2471	0.0987733	2.50169	0.0216629	0.0433259	IL-9	1-Methyl-4-pyridone-3-carboxamide	C05842	S
0.436192	0.165672	2.63287	0.0163919	0.0327838	IL-9	3:0-Carnitine	C03017	S
0.224068	0.0953311	2.35041	0.0297062	0.0594125	IL-9	4:0-Carnitine	C02862	S
-0.173085	0.0830864	-2.08319	0.0509809	0.0679746	IL-9	10:0-Carnitine	-	S
-0.322062	0.10438	-3.08546	0.00608916	0.0121783	IL-9	12:1-Carnitine	-	S
-0.262827	0.0975788	-2.69349	0.01439	0.02878	IL-9	12:0-Carnitine	-	S
0.524271	0.227188	2.30766	0.0324394	0.0466184	IL-9	Chenodeoxycholate	C02528	S
-0.270229	0.102355	-2.64012	0.0161392	0.0322783	IL-9	14:2-Carnitine	-	S
-0.265539	0.0818329	-3.2449	0.00426232	0.00852464	IL-9	14:1-Carnitine	-	S
-0.322136	0.141668	-2.27388	0.0347604	0.0685644	IL-9	14:0-Carnitine	-	S
-0.272414	0.138624	-1.96512	0.0641922	0.0855896	IL-9	16:2-Carnitine	-	S
-0.333592	0.131463	-2.53755	0.0200822	0.0401645	IL-9	18:1-Carnitine	-	S
-0.215509	0.0451878	-4.76918	0.000133407	0.000266813	IL-9	Inosine diphosphate	C00104	S
0.265867	0.0967555	2.74782	0.0127953	0.0255905	IL-9	LPE 16:1	-	S
0.30359	0.113195	2.68201	0.0147502	0.0295003	IL-9	LPC 16:1 sn-1	-	S
0.212675	0.0896624	2.37195	0.028412	0.056824	IL-9	LPC 18:3 sn-1	-	S
0.436848	0.208105	2.09917	0.0493953	0.0658604	IL-9	LPC 20:2 sn-1	-	S
0.469035	0.195116	2.40388	0.0265893	0.0354525	IL-9	LPC 22:4	-	S
-0.522352	0.227018	-2.30093	0.0328901	0.0657802	IL-9	FFA 20:2	-	S
3.83348	2.01031	1.90691	0.0717682	0.0956909	IL-10	Asparagine	C00152	S
1.24696	0.46085	2.70579	0.0140131	0.0186841	IL-10	cAMP	C00575	S
1.61366	0.485367	3.32462	0.00356212	0.00712424	IL-10	dAMP	C00360	S
1.07365	0.501668	2.14015	0.0455313	0.0765874	IL-10	GMP	C00144	S
1.12925	0.356067	3.17146	0.00502545	0.0100509	IL-10	S-Adenosylmethionine	C00019	S
0.64625	0.159624	4.04856	0.000685744	0.00150613	IL-10	AMP	C00020	S
3.90033	1.49307	2.61228	0.01713	0.0228401	IL-12(p70)	Citrulline	C00327	S
4.25134	1.83139	2.32137	0.0315382	0.0630764	IL-12(p70)	Tyrosine	C00082	S
3.68816	1.7618	2.0934	0.0499624	0.0999247	IL-12(p70)	2-Aminoadipic acid	C00956	S
-1.94998	0.93888	-2.07692	0.0516153	0.0516153	IL-12(p70)	Cytidine	C00475	S
2.31293	0.995119	2.32427	0.0313506	0.0418009	IL-12(p70)	GMP	C00144	S
-3.21209	1.61434	-1.98972	0.0612106	0.0612106	IL-12(p70)	N-Acetyl-aspartic acid	C01042	S
3.71271	1.959	1.8952	0.0733845	0.097846	IL-12(p70)	Citraconic acid	C02226	S
2.59564	1.13079	2.29541	0.0332638	0.0443517	IL-12(p70)	Glyceric acid	C00258	S
3.70912	1.61	2.30381	0.0326963	0.0614924	IL-12(p70)	Pyroglutamic acid	C01879	S
3.76752	1.53042	2.46175	0.0235613	0.08956	IL-12(p70)	1-Methylpyrrolinium	C06178	S
-1.19206	0.638697	-1.86639	0.0774988	0.0774988	IL-12(p70)	14:2-Carnitine	-	S
-1.04115	0.542027	-1.92084	0.0698864	0.0698864	IL-12(p70)	14:1-Carnitine	-	S
-4.89959	1.59645	-3.06905	0.00631576	0.0126315	IL-12(p70)	LPC 20:4 sn-1	-	S
-0.712011	0.3116	-2.28502	0.0339788	0.0679577	IL-12(p70)	Phe-Phe	-	S
-3.1104	1.1705	-2.65731	0.0155548	0.0622191	IL-13	Phenylalanine	C00079	S
2.38583	0.902109	2.64472	0.0159808	0.0319615	IL-13	Proline	C00148	S
0.649175	0.27645	2.34826	0.029839	0.059678	IL-13	5-Hydroxyindoleacetic acid	C05635	S
-1.1342	0.375291	-3.0222	0.00700842	0.0280337	IL-13	Adenine	C00147	S
-1.27133	0.53814	-2.36246	0.0289758	0.0911019	IL-13	GMP	C00144	S
-1.60273	0.575365	-2.7856	0.0117875	0.0471502	IL-13	Methionine sulfoxide	-	S
-1.72859	0.584954	-2.95509	0.00813011	0.0303734	IL-13	N-Acetylputrescine	C02714	S
-3.52684	1.29821	-2.7167	0.0136868	0.0397078	IL-13	Purine	C15587	S
-2.94826	0.868916	-3.39303	0.0030522	0.00872423	IL-13	Thymine	C00178	S
0.677923	0.250241	2.70908	0.0139138	0.0278276	IL-13	2-Hydroxyphenylacetic acid	C05852	S
-2.48442	0.930043	-2.67129	0.0150943	0.0245208	IL-13	L-3-Aminoisobutyrate	C03284	S
-0.906156	0.291744	-3.106	0.00581681	0.0232672	IL-13	Altrose	C21032	S
-0.792087	0.30951	-2.55917	0.0191821	0.0767284	IL-13	Linolenic acid	C06427	S
-1.87448	0.734738	-2.55123	0.0195082	0.0533501	IL-13	Glycinamide ribonucleotide	C03838	S
0.866062	0.279391	3.09982	0.00589752	0.011795	IL-13	LPC 14:0 sn-2	-	S
0.809133	0.243424	3.32396	0.0035674	0.0071348	IL-13	LPC 14:0 sn-1	-	S
1.07235	0.414467	2.5873	0.0180681	0.0361361	IL-13	LysoPC(P-16:0/0:0)	-	S
0.999987	0.332633	3.00628	0.00726008	0.0145202	IL-13	LPC 15:0 sn-1	-	S
1.10988	0.435251	2.54997	0.0195605	0.0391209	IL-13	LPC 16:1 sn-2	-	S
0.81786	0.374443	2.1842	0.041686	0.0833721	IL-13	LPC 16:1 sn-1	-	S
3.68942	1.46664	2.51555	0.0210386	0.0420771	IL-13	LPC 16:0 sn-1	-	S
1.68259	0.685069	2.45609	0.0238426	0.0476853	IL-13	LPC 16:0 sn-2	-	S
0.589162	0.27269	2.16056	0.0437116	0.0874232	IL-13	LPC 17:0 sn-2	-	S
1.40426	0.4548	3.08763	0.0060598	0.0121196	IL-13	LPC 17:0 sn-1	-	S
0.615152	0.289066	2.12807	0.0466408	0.0932817	IL-13	LPC 18:3 sn-1	-	S
1.38595	0.52875	2.62119	0.0168068	0.0336135	IL-13	LPC 20:5 sn-1	-	S
1.6373	0.54488	3.00487	0.00728269	0.0145654	IL-13	LPC 20:5 sn-2	-	S
1.59652	0.673282	2.37125	0.0284533	0.0423761	IL-13	LPC 20:4 sn-2	-	S
1.29499	0.396116	3.26923	0.00403541	0.00807083	IL-13	LPC 20:3 sn-1	-	S
1.36652	0.584443	2.33816	0.0304669	0.0609337	IL-13	LPC 20:2 sn-2	-	S
3.15619	1.65996	1.90136	0.0725306	0.0967074	IL-13	FFA 20:4	-	S
2.39291	0.650097	3.68085	0.00158755	0.0031751	IL-13	FFA 20:3	-	S
0.384158	0.169398	2.26778	0.0351961	0.0605281	IL-13	Phe-Phe	-	S
-4.11608	1.35606	-3.03533	0.00680712	0.0272285	IL-15	1-Methyladenosine	C02494	S
-2.25312	0.884975	-2.54597	0.0197269	0.0789074	IL-15	Adenosine	C00212	S
0.618061	0.260482	2.37276	0.0283646	0.0567292	IL-15	NMN	C00455	S
0.948769	0.400682	2.36789	0.0286523	0.0573046	IL-15	Leucinic acid	-	S
2.56961	0.999521	2.57084	0.0187121	0.0374242	IL-15	Taurine	C00245	S
-1.93671	0.624028	-3.10356	0.00584851	0.0233941	IL-15	Galactose 1-phosphate	C00446	S
1.36827	0.482826	2.83388	0.0106098	0.0212195	IL-15	Iminoaspartic acid	C05840	S
2.28657	1.08994	2.09789	0.0495212	0.0990423	IL-15	Allantoic acid	C00499	S
2.23184	0.998473	2.23525	0.0376028	0.0752055	IL-15	Chenodeoxycholate	C02528	S
1.6228	0.498908	3.2527	0.00418821	0.00837641	IL-17	Proline	C00148	S
-0.826256	0.276262	-2.99085	0.00751237	0.0300495	IL-17	Glucose/Fructose	C00031	S
-1.06628	0.361512	-2.94949	0.00823121	0.0329249	IL-17	Adenosine	C00212	S
-0.776963	0.281296	-2.76208	0.0124056	0.0496223	IL-17	Cytidine	C00475	S
-1.40208	0.543447	-2.57997	0.0183522	0.0734087	IL-17	N-Methyl-L-arginine	C03884	S
-0.699316	0.223697	-3.12617	0.0055608	0.0222432	IL-17	Glucuronic acid	C00191	S
1.00157	0.461096	2.17215	0.0427074	0.0854149	IL-17	Allantoic acid	C00499	S
-0.529926	0.172874	-3.06539	0.00636735	0.0254694	IL-17	Altrose	C21032	S
0.917438	0.429063	2.13823	0.0457059	0.0914117	IL-17	Chenodeoxycholate	C02528	S
1.34481	0.576995	2.33071	0.0309384	0.0618768	IL-17	FFA 12:0	C02679	S
1.14993	0.44195	2.60195	0.0175122	0.0350244	IL-17	FFA 15:0	-	S
1.381	0.470862	2.93292	0.00853729	0.0170746	IL-17	FFA 17:0	-	S
2.11689	0.970119	2.1821	0.041863	0.083726	Eotaxin	Alanine/Sarcosine	C00041	S
1.87529	0.522668	3.58791	0.00196166	0.00392332	Eotaxin	Choline	C00114	S
0.93287	0.424119	2.19954	0.0404182	0.0538909	Eotaxin	Glycerophosphocholine	C00670	S
1.99154	0.479902	4.14989	0.000544113	0.00108823	Eotaxin	Hydroxyproline	C01157	S
1.81428	0.562003	3.22824	0.00442477	0.00884955	Eotaxin	Dimethylglycine	C01026	S
-0.933972	0.311596	-2.99738	0.00740457	0.0296183	Eotaxin	Adenine	C00147	S
0.646318	0.249883	2.58649	0.0180992	0.0361984	Eotaxin	FAD	C00016	S
-0.371947	0.152629	-2.43693	0.0248183	0.0496365	Eotaxin	Glycochenodeoxycholate	C05466	S
0.384294	0.191486	2.00691	0.059202	0.0789359	Eotaxin	Melatonin	C01598	S
2.22251	0.613308	3.6238	0.00180782	0.00361564	Eotaxin	N-Acetyl-aspartic acid	C01042	S
-0.845214	0.386966	-2.18421	0.0416858	0.0858983	Eotaxin	Riboflavin	C00255	S
-0.600726	0.279478	-2.14946	0.0446931	0.0893861	Eotaxin	S-Methyl-5'-thioadenosine	C00170	S
0.556038	0.270367	2.05661	0.0537211	0.0716282	Eotaxin	Xanthosine	C01762	S
1.01574	0.414986	2.44765	0.0242677	0.0323569	Eotaxin	Isocitrate	C00311	S
1.09529	0.407436	2.68824	0.0145536	0.0291071	Eotaxin	S-Adenosylhomocysteine	C00021	S
-0.289583	0.138332	-2.0934	0.0499633	0.0999266	Eotaxin	Taurochenodeoxycholate	C05465	S
0.697589	0.293007	2.38079	0.0278961	0.0557923	Eotaxin	alpha-Ketoglutaric acid	C00026	S
1.04996	0.448183	2.3427	0.030183	0.0603659	Eotaxin	Malate	C00149	S
-1.02495	0.341759	-2.99904	0.00737737	0.0295095	Eotaxin	3-Methyl pyruvic acid	C00109	S
-1.52215	0.546641	-2.78455	0.0118143	0.0236286	Eotaxin	L-Threonine	C00188	S
-1.13517	0.393141	-2.88745	0.00943526	0.037741	Eotaxin	Carnitine	C00318	S
-1.70538	0.705093	-2.41867	0.025783	0.0515659	Eotaxin	Phenylpyruvic acid	C00166	S
-0.873224	0.218779	-3.99134	0.000781493	0.00312597	Eotaxin	Altrose	C21032	S
-0.641408	0.197463	-3.24825	0.00423031	0.0169212	Eotaxin	2-[3-Carboxy-3-(methylammonio)propyl]-L-histidine	C04692	S
-2.21567	0.488466	-4.53597	0.000225976	0.000903903	Eotaxin	Glycinamide ribonucleotide	C03838	S
-0.383964	0.163044	-2.35497	0.0294279	0.0588559	Eotaxin	Glycoursodeoxycholic acid	-	S
0.669991	0.238683	2.80704	0.0112499	0.0224997	Eotaxin	LPC 14:0 sn-2	-	S
0.613906	0.210769	2.9127	0.00892593	0.0178519	Eotaxin	LPC 14:0 sn-1	-	S
0.960262	0.332807	2.88534	0.00947892	0.0189578	Eotaxin	LysoPC(P-16:0/0:0)	-	S
0.81222	0.277915	2.92255	0.00873463	0.0174693	Eotaxin	LPC 15:0 sn-1	-	S
1.6358	0.350753	4.66368	0.000169247	0.000338494	Eotaxin	LPC O-16:0	-	S
0.973459	0.352821	2.75907	0.0124868	0.0249736	Eotaxin	LPC 16:1 sn-2	-	S
0.714013	0.305694	2.33571	0.0306209	0.0612418	Eotaxin	LPC 16:1 sn-1	-	S
3.7322	1.11045	3.36098	0.0032815	0.006563	Eotaxin	LPC 16:0 sn-1	-	S
1.69696	0.521944	3.25123	0.00420213	0.00840426	Eotaxin	LPC 16:0 sn-2	-	S
1.49742	0.399415	3.74903	0.00135899	0.00271798	Eotaxin	LPC P-18:0	-	S
0.450624	0.229844	1.96056	0.0647588	0.0863451	Eotaxin	LPC 17:0 sn-2	-	S
1.28359	0.355363	3.61206	0.00185679	0.00371357	Eotaxin	LPC 17:0 sn-1	-	S
0.915266	0.440031	2.08	0.0513028	0.0832117	Eotaxin	LPC 18:1 sn-2	-	S
0.995832	0.498131	1.99914	0.0601024	0.0801365	Eotaxin	LPC 20:5 sn-2	-	S
0.895529	0.354832	2.52381	0.0206745	0.027566	Eotaxin	LPC 20:3 sn-1	-	S
1.43568	0.504787	2.84413	0.0103747	0.0138329	Eotaxin	LPC 20:2 sn-1	-	S
1.40767	0.444207	3.16894	0.00505382	0.0101076	Eotaxin	LPC 20:2 sn-2	-	S
1.21705	0.484915	2.50983	0.0212944	0.0283926	Eotaxin	LPC 22:5 sn-2	-	S
1.07545	0.480427	2.23852	0.0373539	0.0498052	Eotaxin	FFA 20:5	-	S
1.74289	0.580145	3.00423	0.00729317	0.0105179	Eotaxin	FFA 20:3	-	S
-0.523037	0.152823	-3.42249	0.0028554	0.0114216	FGF basic	Arginine	C00062	S
-1.88454	0.74454	-2.53115	0.0203562	0.0814247	FGF basic	Asparagine	C00152	S
0.663955	0.318502	2.08462	0.0508378	0.0508378	FGF basic	Ornithine	C00077	S
0.831057	0.326417	2.54599	0.0197259	0.0394518	FGF basic	Proline	C00148	S
0.954993	0.354052	2.69733	0.0142714	0.0285427	FGF basic	Urea	C00086	S
-0.572388	0.227235	-2.51893	0.020889	0.0835561	FGF basic	Deoxyinosine	C05512	S
-0.114186	0.0499632	-2.2854	0.0339525	0.067905	FGF basic	Indoleacrylic acid	-	S
-0.428414	0.176735	-2.42405	0.0254951	0.0509901	FGF basic	Cytidine	C00475	S
-0.202091	0.0771562	-2.61925	0.0168768	0.0337537	FGF basic	Inosine	C00294	S
-0.259191	0.120992	-2.14222	0.0453438	0.0845982	FGF basic	S-Methyl-5'-thioadenosine	C00170	S
0.84387	0.367491	2.2963	0.0332031	0.0664062	FGF basic	Citraconic acid	C02226	S
-0.637802	0.296721	-2.1495	0.0446893	0.0893785	FGF basic	Succinate	C00042	S
0.280047	0.111368	2.51461	0.0210804	0.0421607	FGF basic	1-Methyl-4-pyridone-3-carboxamide	C05842	S
0.264013	0.125641	2.10133	0.0491847	0.0983694	FGF basic	1-Methyl-5-carboxylamide-2-pyridone	C05842	S
0.705043	0.267784	2.63288	0.0163916	0.0327831	FGF basic	Allantoic acid	C00499	S
0.45344	0.192156	2.35974	0.029139	0.058278	FGF basic	3:0-Carnitine	C03017	S
-0.208137	0.0586345	-3.54973	0.00213956	0.00855823	FGF basic	Inosine diphosphate	C00104	S
1.6515	0.548402	3.01148	0.00717693	0.0143539	G-CSF	CMP	C00055	S
1.65352	0.748533	2.20901	0.0396532	0.0793065	G-CSF	Methionine sulfoxide	-	S
3.69994	1.54645	2.39254	0.0272242	0.0544485	G-CSF	Phosphocholine	C00588	S
-3.05155	1.23731	-2.46628	0.0233386	0.0933544	G-CSF	Pyridoxamine	C00534	S
0.871483	0.396083	2.20025	0.0403605	0.080721	G-CSF	Xanthosine	C01762	S
-2.49562	0.988238	-2.52532	0.0206085	0.0824339	G-CSF	Uridine	C00299	S
-2.36145	0.965929	-2.44474	0.024416	0.0976639	G-CSF	N-Formiminoglycine	C02718	S
-4.94691	1.78803	-2.76669	0.0122821	0.0259746	GM-CSF	Serine	C00065	S
-3.53112	1.02834	-3.4338	0.00278323	0.00603643	GM-CSF	Glucose/Fructose	C00031	S
-2.78359	0.836868	-3.3262	0.00354941	0.00874186	GM-CSF	Adenine	C00147	S
-5.13683	1.23289	-4.16649	0.00052388	0.00128216	GM-CSF	Adenosine	C00212	S
-2.32818	1.04735	-2.22292	0.0385541	0.0815865	GM-CSF	cGMP	C00942	S
-3.34312	0.944187	-3.54074	0.00218373	0.00489312	GM-CSF	Guanine	C00242	S
-3.04243	1.41077	-2.15658	0.0440615	0.0929146	GM-CSF	Methionine sulfoxide	-	S
5.14287	1.88079	2.73442	0.0131723	0.0301098	GM-CSF	N-Acetyl-aspartic acid	C01042	S
-5.59084	2.33775	-2.39155	0.0272801	0.0574474	GM-CSF	Pyridoxamine	C00534	S
-0.937984	0.369028	-2.54177	0.0199032	0.063904	GM-CSF	Taurochenodeoxycholate	C05465	S
-2.01943	0.68357	-2.95425	0.00814523	0.0239837	GM-CSF	Altrose	C21032	S
-1.46977	0.596865	-2.46248	0.0235253	0.0608551	GM-CSF	2-[3-Carboxy-3-(methylammonio)propyl]-L-histidine	C04692	S
0.996003	0.376218	2.64741	0.0158889	0.0635556	GM-CSF	Phe-Phe	-	S
0.867236	0.34029	2.54852	0.0196206	0.0392412	IFN-g	Hydroxyproline	C01157	S
0.54749	0.245581	2.22937	0.0380539	0.0761079	IFN-g	Uracil	C00106	S
0.456668	0.143709	3.17773	0.00495533	0.00991066	IFN-g	Xanthosine	C01762	S
-0.393733	0.151601	-2.59717	0.0176918	0.0707674	IFN-g	Altrose	C21032	S
1.96764	0.716586	2.74585	0.01285	0.0257001	IP-10	Aspartic acid	C00049	S
1.46027	0.509294	2.86724	0.00986276	0.0197255	IP-10	Cystine	C00491	S
1.66415	0.445076	3.73902	0.00139038	0.00278076	IP-10	Kynurenine	C00328	S
4.10552	1.41728	2.89676	0.00924433	0.0184887	IP-10	Phenylalanine	C00079	S
-3.44337	1.20716	-2.85245	0.0101875	0.04075	IP-10	Urea	C00086	S
2.17236	0.875561	2.48111	0.0226227	0.0452454	IP-10	Inositol	C00137	S
1.40634	0.347942	4.04189	0.000696282	0.00139256	IP-10	Deoxycytidine	C00881	S
2.02728	0.741871	2.73266	0.0132225	0.0264451	IP-10	5-Hydroxy-L-tryptophan	C01017	S
1.60403	0.415514	3.86034	0.00105408	0.00210816	IP-10	Cytosine	C00380	S
2.00203	0.691237	2.8963	0.00925361	0.0185072	IP-10	dAMP	C00360	S
2.19302	0.569387	3.85155	0.00107545	0.00215091	IP-10	GMP	C00144	S
1.41492	0.441977	3.20135	0.00469999	0.00939998	IP-10	GSH	C00051	S
1.24955	0.58901	2.12144	0.0472601	0.0945202	IP-10	Guanine	C00242	S
1.77318	0.428485	4.13826	0.000558743	0.00111749	IP-10	Neopterin	C05926	S
4.49769	1.59407	2.82151	0.0109003	0.0218005	IP-10	Purine	C15587	S
2.66313	1.02233	2.60496	0.0174002	0.0348003	IP-10	SDMA-ADMA	-	S
0.427681	0.203231	2.10441	0.0488856	0.0977712	IP-10	Taurocholic acid	C05122	S
2.12386	0.481533	4.41062	0.000300376	0.000600753	IP-10	Anthranilate	C00108	S
0.841963	0.360097	2.33816	0.0304672	0.0609343	IP-10	Leucinic acid	-	S
-0.778309	0.319192	-2.43838	0.0247434	0.0989737	IP-10	2-Hydroxyphenylacetic acid	C05852	S
1.18285	0.529858	2.23239	0.0378213	0.0756425	IP-10	Phenyllactic acid	C01479	S
2.19854	0.998464	2.20192	0.0402248	0.0804496	IP-10	4-Hydroxybenzoic acid	C00156	S
1.448	0.613542	2.36007	0.0291195	0.0582389	IP-10	cis-Aconitic acid	C00417	S
0.972758	0.406051	2.39566	0.0270482	0.0540964	IP-10	Citrate	C00158	S
2.39655	0.623317	3.84483	0.00109208	0.00218415	IP-10	Indole-3-carboxylic acid	C19837	S
1.65444	0.604124	2.73857	0.0130543	0.0261086	IP-10	Isocitrate	C00311	S
0.509479	0.198138	2.57133	0.0186926	0.0373851	IP-10	Taurochenodeoxycholate	C05465	S
1.57263	0.730669	2.15232	0.0444382	0.0888764	IP-10	Xanthine	C00385	S
3.19381	1.14548	2.78819	0.0117213	0.0234425	IP-10	Dihydrouracil	C00429	S
-1.76148	0.560128	-3.14479	0.00533435	0.0213374	IP-10	Nicotinuric acid	C05380	S
0.566797	0.25426	2.2292	0.0380669	0.0761339	IP-10	6-Hydroxypseudooxynicotine	C01297	S
-1.70257	0.64859	-2.62503	0.0166693	0.0666772	IP-10	3:0-Carnitine	C03017	S
-1.06921	0.345445	-3.09517	0.00595889	0.0238355	IP-10	4:0-Carnitine	C02862	S
-1.00012	0.384105	-2.60377	0.0174442	0.0697766	IP-10	LPE 16:1	-	S
-1.28977	0.494473	-2.60838	0.0172736	0.0690943	IP-10	LPE 18:1 sn-2	-	S
-1.39355	0.505721	-2.75558	0.0125819	0.0503276	IP-10	LysoPC(P-16:0/0:0)	-	S
-1.44701	0.518002	-2.79345	0.0115878	0.0463511	IP-10	LPE 20:4 sn-2	-	S
-1.45938	0.461861	-3.15978	0.00515847	0.0206339	IP-10	LPE 20:4 sn-1	-	S
-0.868144	0.346093	-2.50841	0.021358	0.085432	IP-10	LPC 18:3 sn-1	-	S
-1.43283	0.474666	-3.01862	0.00706422	0.0282569	IP-10	LPE 22:6 sn-1	-	S
-1.22818	0.411018	-2.98814	0.00755753	0.0302301	IP-10	LPE 22:4	-	S
-1.79558	0.645677	-2.78093	0.0119079	0.0476316	IP-10	LPC 20:5 sn-1	-	S
-1.83995	0.704784	-2.61066	0.0171895	0.068758	IP-10	LPC 20:5 sn-2	-	S
-2.4243	0.771947	-3.1405	0.00538566	0.0215426	IP-10	LPC 20:4 sn-2	-	S
-3.17422	1.09552	-2.89746	0.0092301	0.0369204	IP-10	LPC 20:4 sn-1	-	S
-2.18163	0.860538	-2.53519	0.0201826	0.0807303	IP-10	LPC 22:5 sn-1	-	S
0.898566	0.217319	4.13477	0.000563212	0.00112642	IP-10	Dehydroepiandrosterone Sulfate	C04555	S
0.52964	0.230872	2.29409	0.0333541	0.0667082	IP-10	Androsterone sulfate	-	S
1.17192	0.53703	2.18223	0.0418518	0.0837035	MCP-1	Hydroxyproline	C01157	S
1.3781	0.5703	2.41644	0.0259027	0.0518054	MCP-1	5-Hydroxylysine	C16741	S
0.700536	0.325681	2.15099	0.0445567	0.0891135	MCP-1	AICAR	C04677	S
-0.429766	0.124089	-3.46336	0.0026029	0.0104116	MCP-1	Glycochenodeoxycholate	C05466	S
0.874209	0.413313	2.11513	0.0478569	0.0957137	MCP-1	GMP	C00144	S
0.794093	0.277022	2.86653	0.00987817	0.0197563	MCP-1	GSH	C00051	S
0.730731	0.31545	2.31647	0.0318577	0.0637154	MCP-1	Neopterin	C05926	S
-0.644138	0.24069	-2.67622	0.0149353	0.0597411	MCP-1	S-Methyl-5'-thioadenosine	C00170	S
1.06363	0.342163	3.10854	0.00578399	0.011568	MCP-1	Uracil	C00106	S
0.657789	0.225046	2.92291	0.00872763	0.0174553	MCP-1	Xanthosine	C01762	S
-0.950682	0.253149	-3.75542	0.00133932	0.00535727	MCP-1	Benzenetricarboxylic acid	-	S
1.23501	0.506284	2.43936	0.0246927	0.0493855	MCP-1	N-Acetyl-Asp-Glu	C12270	S
-0.431537	0.135689	-3.18034	0.00492648	0.0197059	MCP-1	Glycoursodeoxycholic acid	-	S
-0.82737	0.391949	-2.11091	0.048259	0.096518	MCP-1	Mannose	C00159	S
0.658089	0.265954	2.47444	0.0229417	0.0458835	MCP-1	FFA 16:2	-	S
-3.66187	1.06853	-3.42701	0.00282635	0.0113054	MCP-1	FFA 20:4	-	S
-0.425452	0.104943	-4.05411	0.000677122	0.00135424	MCP-1	Phe-Phe	-	S
1.29694	0.572433	2.26567	0.0353477	0.0706953	MIP-1a	Lactic acid	C00186	S
-0.289521	0.113658	-2.54729	0.0196719	0.0786875	MIP-1a	Glycochenodeoxycholate	C05466	S
0.73666	0.21744	3.38788	0.00308796	0.00617592	MIP-1a	GSH	C00051	S
0.347119	0.137277	2.52861	0.0204659	0.0409318	MIP-1a	Melatonin	C01598	S
0.932906	0.367954	2.53539	0.0201744	0.0403487	MIP-1a	Methionine sulfoxide	-	S
0.463303	0.149287	3.10345	0.00584994	0.0116999	MIP-1a	Spermidine	C00315	S
1.16581	0.224317	5.19716	5.12805e-05	0.000102561	MIP-1a	Uracil	C00106	S
0.778982	0.136801	5.69427	1.7282e-05	3.4564e-05	MIP-1a	Xanthosine	C01762	S
0.26282	0.119078	2.20713	0.0398045	0.079609	MIP-1a	NMN	C00455	S
-0.358084	0.122556	-2.9218	0.00874905	0.0349962	MIP-1a	Cholic acid	C00695	S
0.762526	0.312694	2.43857	0.0247334	0.0494668	MIP-1a	Isocitrate	C00311	S
1.73878	0.541288	3.21231	0.00458585	0.0091717	MIP-1a	N-Acetyl-L-alanine	-	S
1.75375	0.466668	3.75802	0.00133139	0.00266279	MIP-1a	Pyroglutamic acid	C01879	S
0.593767	0.153259	3.87427	0.00102108	0.00204215	MIP-1a	Glycerol 3-phosphate	C00093	S
0.991194	0.340247	2.91316	0.00891696	0.0178339	MIP-1a	Xanthine	C00385	S
0.487834	0.225054	2.16763	0.0430963	0.0861925	MIP-1a	alpha-Ketoglutaric acid	C00026	S
1.13987	0.535377	2.12909	0.0465464	0.0930928	MIP-1a	alpha-ketoisovaleric acid	C00141	S
0.954275	0.314326	3.03594	0.00679786	0.0135957	MIP-1a	Malate	C00149	S
-1.03049	0.407016	-2.53182	0.0203271	0.0813085	MIP-1a	Glyoxylic acid	C00048	S
-0.915639	0.294477	-3.10937	0.00577328	0.0230931	MIP-1a	Mannose	C00159	S
-0.846701	0.321779	-2.63131	0.0164468	0.0657871	MIP-1a	1,3-Dimethyluric acid	-	S
-0.261839	0.102773	-2.54774	0.0196528	0.0786114	MIP-1a	Phe-Phe	-	S
-0.930646	0.401077	-2.32037	0.0316035	0.063207	PDGF-bb	Choline	C00114	S
-1.04877	0.403038	-2.60217	0.0175041	0.0700164	PDGF-bb	Dimethylglycine	C01026	S
-1.49639	0.56723	-2.63807	0.0162105	0.0528266	PDGF-bb	1-Methyladenosine	C02494	S
-0.406899	0.134449	-3.02642	0.00694302	0.013886	PDGF-bb	4-Pyridoxic acid	C00847	S
-0.980065	0.388592	-2.52209	0.0207497	0.0829988	PDGF-bb	Nicotinate	C00253	S
-0.322333	0.146107	-2.20615	0.0398831	0.0797662	PDGF-bb	2-Hydroxyphenylacetic acid	C05852	S
-0.675098	0.199051	-3.39159	0.00306214	0.0122486	PDGF-bb	Gluconic acid	C00257	S
-0.715984	0.276128	-2.59295	0.0178518	0.0714072	PDGF-bb	S-Adenosylhomocysteine	C00021	S
0.945853	0.411946	2.29606	0.0332197	0.0664395	PDGF-bb	Taurine	C00245	S
-0.67381	0.265665	-2.53631	0.0201349	0.0805394	PDGF-bb	Galactose 1-phosphate	C00446	S
0.563437	0.191534	2.9417	0.00837369	0.0167474	PDGF-bb	Iminoaspartic acid	C05840	S
0.932439	0.396165	2.35367	0.0295074	0.0590149	PDGF-bb	Chenodeoxycholate	C02528	S
0.753581	0.18001	4.18634	0.000500681	0.00100136	MIP-1b	Alanine/Sarcosine	C00041	S
-0.294668	0.111007	-2.65449	0.0156494	0.0312988	MIP-1b	Aspartic acid	C00049	S
-0.530626	0.231044	-2.29664	0.0331799	0.0663598	MIP-1b	Phenylalanine	C00079	S
0.53211	0.159699	3.33196	0.00350363	0.00700726	MIP-1b	Proline	C00148	S
-0.167218	0.0780819	-2.14157	0.0454022	0.0908045	MIP-1b	Adenine	C00147	S
-0.309331	0.0807922	-3.82873	0.00113299	0.00226598	MIP-1b	Cytidine	C00475	S
-0.0886139	0.0347132	-2.55274	0.0194455	0.0259274	MIP-1b	Glycochenodeoxycholate	C05466	S
0.468473	0.220067	2.12877	0.0465756	0.0931513	MIP-1b	N-Acetyl-L-lysine	C12989	S
-0.0879789	0.0403162	-2.18222	0.0418525	0.0558033	MIP-1b	Cholic acid	C00695	S
-0.107802	0.0509702	-2.115	0.0478691	0.0957382	MIP-1b	2-[3-Carboxy-3-(methylammonio)propyl]-L-histidine	C04692	S
-0.14936	0.0687009	-2.17406	0.0425443	0.0567257	MIP-1b	12:1-Carnitine	-	S
-0.130789	0.0619793	-2.11021	0.0483263	0.0644351	MIP-1b	12:0-Carnitine	-	S
-0.135681	0.0647442	-2.09564	0.0497418	0.0663224	MIP-1b	14:2-Carnitine	-	S
-0.141609	0.0519173	-2.72758	0.0133685	0.026737	MIP-1b	14:1-Carnitine	-	S
-0.083036	0.0381406	-2.17711	0.0422849	0.0563799	MIP-1b	Glycoursodeoxycholic acid	-	S
0.15315	0.0589924	2.5961	0.0177322	0.0354645	MIP-1b	LPE 16:1	-	S
0.137546	0.057182	2.40541	0.0265048	0.0530096	MIP-1b	LPC 14:0 sn-2	-	S
0.135054	0.0494061	2.73354	0.0131973	0.0263945	MIP-1b	LPC 14:0 sn-1	-	S
0.15657	0.0680821	2.29972	0.0329718	0.0659435	MIP-1b	LPC 15:0 sn-1	-	S
0.227276	0.08068	2.81701	0.0110078	0.0220155	MIP-1b	LPC 16:1 sn-2	-	S
0.18849	0.067052	2.81109	0.0111507	0.0223015	MIP-1b	LPC 16:1 sn-1	-	S
0.205032	0.0951866	2.154	0.0442887	0.0705194	MIP-1b	LPC 17:0 sn-1	-	S
0.172086	0.0696897	2.46932	0.02319	0.0463799	MIP-1b	LPC 18:3 sn-2	-	S
0.154653	0.0677468	2.2828	0.0341329	0.0527061	MIP-1b	LPE 22:4	-	S
0.19325	0.0832584	2.32109	0.0315565	0.0420753	MIP-1b	LPC 20:3 sn-1	-	S
0.340811	0.114517	2.97609	0.00776168	0.0124468	MIP-1b	LPC 20:2 sn-1	-	S
0.268049	0.110369	2.42867	0.0252503	0.0505006	MIP-1b	LPC 20:2 sn-2	-	S
0.294439	0.147349	1.99825	0.0602064	0.0802751	MIP-1b	FFA 20:3	-	S
2.80088	0.758095	3.69463	0.00153847	0.00307693	RANTES	Alanine/Sarcosine	C00041	S
-0.739962	0.238368	-3.10428	0.0058391	0.00778547	RANTES	Creatine	C00300	S
-1.6103	0.780861	-2.06221	0.053133	0.070844	RANTES	Glutamine	C00064	S
0.445014	0.244462	1.82038	0.0844907	0.0844907	RANTES	Hypoxanthine	C00262	S
-2.0034	0.932752	-2.14784	0.0448379	0.0597838	RANTES	Phenylalanine	C00079	S
1.5354	0.694286	2.21148	0.0394561	0.0789121	RANTES	Glutamate	C00025	S
1.45743	0.710213	2.05211	0.0541975	0.0722633	RANTES	Lactic acid	C00186	S
-0.331165	0.141013	-2.34846	0.0298261	0.0596522	RANTES	Glycochenodeoxycholate	C05466	S
-0.283513	0.149895	-1.89141	0.0739151	0.0868803	RANTES	Glycocholic acid	C01921	S
1.42928	0.652876	2.18921	0.0412683	0.0550244	RANTES	N-Acetyl-aspartic acid	C01042	S
-1.98994	0.749326	-2.65564	0.0156107	0.0312214	RANTES	Pyridoxamine	C00534	S
-0.898055	0.338748	-2.6511	0.0157635	0.0315271	RANTES	Riboflavin	C00255	S
0.485269	0.250192	1.93959	0.0674235	0.089898	RANTES	Xanthosine	C01762	S
-0.467419	0.143977	-3.24648	0.00424715	0.0169886	RANTES	Cholic acid	C00695	S
0.860497	0.377877	2.27719	0.0345267	0.044698	RANTES	cis-Aconitic acid	C00417	S
0.481401	0.260697	1.84659	0.0804426	0.0804426	RANTES	Citrate	C00158	S
1.91876	0.683551	2.80705	0.0112496	0.0149995	RANTES	Fumaric acid	C00122	S
1.32709	0.630858	2.10363	0.0489615	0.065282	RANTES	Succinate	C00042	S
-0.272147	0.125944	-2.16085	0.0436856	0.0827517	RANTES	Taurochenodeoxycholate	C05465	S
0.767169	0.250107	3.06736	0.0063395	0.00845266	RANTES	alpha-Ketoglutaric acid	C00026	S
1.07106	0.396049	2.70435	0.0140566	0.0187422	RANTES	Malate	C00149	S
-0.564656	0.265389	-2.12765	0.0466797	0.0622395	RANTES	1-Methyl-5-carboxylamide-2-pyridone	C05842	S
-0.66535	0.166092	-4.00591	0.000755923	0.00302369	RANTES	2-[3-Carboxy-3-(methylammonio)propyl]-L-histidine	C04692	S
-1.40455	0.559625	-2.50981	0.0212949	0.0720852	RANTES	Glycinamide ribonucleotide	C03838	S
-0.308449	0.154303	-1.99898	0.0601206	0.0831667	RANTES	Glycoursodeoxycholic acid	-	S
1.11115	0.469411	2.36713	0.0286973	0.038263	RANTES	18:3-Carnitine	-	S
0.415176	0.211772	1.96049	0.0647681	0.0863575	RANTES	LPC 14:0 sn-1	-	S
0.661379	0.332624	1.98837	0.0613714	0.0818285	RANTES	LysoPC(P-16:0/0:0)	-	S
1.03422	0.406335	2.54524	0.0197576	0.0395151	RANTES	LPC O-16:0	-	S
0.717664	0.345246	2.07871	0.0514344	0.0685791	RANTES	LPC 16:1 sn-2	-	S
1.06299	0.416433	2.5526	0.0194514	0.0389028	RANTES	LPC P-18:0	-	S
0.78274	0.388626	2.01412	0.0583765	0.0778354	RANTES	LPC 18:2 sn-2	-	S
0.999348	0.534268	1.8705	0.0769004	0.0769004	RANTES	LPC 20:4 sn-2	-	S
1.09229	0.491977	2.2202	0.0387666	0.0775332	RANTES	LPC 20:2 sn-1	-	S
1.24305	0.425906	2.91861	0.00881063	0.0164626	RANTES	LPC 22:5 sn-2	-	S
1.23875	0.579482	2.13769	0.0457552	0.0890137	RANTES	FFA 20:3	-	S
1.33178	0.403581	3.29992	0.00376605	0.0075321	TNF-a	Alanine/Sarcosine	C00041	S
0.439326	0.197413	2.22542	0.0383593	0.0767187	TNF-a	Glycerophosphocholine	C00670	S
0.228275	0.100783	2.26501	0.0353951	0.0707901	TNF-a	Spermidine	C00315	S
-0.21065	0.0776275	-2.7136	0.0137789	0.0551155	TNF-a	Cholic acid	C00695	S
0.419821	0.1465	2.86567	0.0098967	0.0197934	TNF-a	Gluconic acid	C00257	S
0.331705	0.135922	2.44041	0.0246386	0.0492771	TNF-a	alpha-Ketoglutaric acid	C00026	S
0.44723	0.18891	2.36743	0.0286793	0.0573587	TNF-a	Nicotinuric acid	C05380	S
0.32239	0.109887	2.93384	0.00852	0.01704	TNF-a	LPC 14:0 sn-2	-	S
0.308137	0.0948251	3.24953	0.00421816	0.00843633	TNF-a	LPC 14:0 sn-1	-	S
0.336013	0.135759	2.47506	0.0229121	0.0458241	TNF-a	LPC 15:0 sn-1	-	S
0.481713	0.212671	2.26506	0.0353916	0.0707832	TNF-a	LPC O-16:0	-	S
0.43028	0.167967	2.56169	0.0190799	0.0381597	TNF-a	LPC 16:1 sn-2	-	S
0.338875	0.141919	2.38781	0.0274928	0.0549856	TNF-a	LPC 16:1 sn-1	-	S
1.76885	0.513192	3.44677	0.00270265	0.00540531	TNF-a	LPC 16:0 sn-1	-	S
0.640323	0.265935	2.40782	0.0263725	0.0527451	TNF-a	LPC 16:0 sn-2	-	S
0.255826	0.101895	2.51067	0.0212563	0.0425127	TNF-a	LPC 17:0 sn-2	-	S
0.553447	0.222573	2.48659	0.0223634	0.0447267	TNF-a	LPC 20:2 sn-2	-	S
0.698012	0.287109	2.43117	0.0251188	0.0502376	TNF-a	FFA 20:3	-	S
-2.79033	1.0209	-2.7332	0.013207	0.052828	VEGF	Betaine	C00719	S
-2.40507	0.588531	-4.08656	0.000628742	0.00251497	VEGF	Glucose/Fructose	C00031	S
-1.60698	0.517216	-3.10699	0.00580396	0.0232158	VEGF	Cytosine	C00380	S
-2.14899	0.564692	-3.80559	0.00119442	0.00477769	VEGF	Guanine	C00242	S
-3.61274	1.27483	-2.83389	0.0106094	0.0424377	VEGF	N-Methyl-L-arginine	C03884	S
0.619064	0.268945	2.30183	0.0328294	0.0656588	VEGF	NMN	C00455	S
-1.51258	0.61546	-2.45765	0.023765	0.0763547	VEGF	Malonate	C00383	S
1.05052	0.472452	2.22356	0.0385043	0.0770087	VEGF	Pyruvate	C00022	S
2.90568	0.985792	2.94756	0.00826632	0.0128128	VEGF	Taurine	C00245	S
-0.54517	0.231643	-2.35349	0.0295182	0.0736353	VEGF	Taurochenodeoxycholate	C05465	S
1.57983	0.466298	3.38803	0.00308689	0.00617378	VEGF	Iminoaspartic acid	C05840	S
0.717785	0.263037	2.72883	0.0133324	0.0266647	CTACK	1-Methylhistidine	C01152	S
0.604515	0.245405	2.46334	0.0234829	0.0469658	CTACK	Betaine	C00719	S
0.343434	0.142906	2.40323	0.0266258	0.0532516	CTACK	Cystine	C00491	S
0.72592	0.335252	2.16529	0.043299	0.086598	CTACK	Leucine	C00123	S
-0.60354	0.256468	-2.35327	0.0295313	0.0590627	CTACK	Methionine	C00073	S
0.653554	0.306337	2.13345	0.0461439	0.0922878	CTACK	Glutamate	C00025	S
0.748482	0.207963	3.59911	0.0019123	0.0038246	CTACK	Inositol	C00137	S
0.733969	0.309684	2.37006	0.0285234	0.0570469	CTACK	2-Aminoadipic acid	C00956	S
-0.400375	0.174741	-2.29125	0.0335486	0.0670972	CTACK	cAMP	C00575	S
-0.346022	0.15449	-2.23976	0.0372601	0.0745202	CTACK	Riboflavin	C00255	S
0.939729	0.234877	4.00094	0.000764557	0.00152911	CTACK	SDMA-ADMA	-	S
0.843311	0.333176	2.53113	0.020357	0.0407139	CTACK	Citraconic acid	C02226	S
0.480154	0.156022	3.07747	0.0061985	0.012397	CTACK	Isocitrate	C00311	S
0.438289	0.163677	2.67777	0.0148855	0.0297709	CTACK	S-Adenosylhomocysteine	C00021	S
-0.574263	0.224502	-2.55795	0.0192319	0.0769278	CTACK	L-Threonine	C00188	S
0.458418	0.0920478	4.98021	8.30926e-05	0.000166185	CTACK	Uric acid	C00366	S
0.447282	0.149519	2.99148	0.00750194	0.0150039	CTACK	4-Hydroxyphenylpyruvate	C01179	S
0.529214	0.124791	4.24081	0.000442179	0.000884358	CTACK	Oxalosuccinic acid	C05379	S
0.160297	0.0670223	2.3917	0.0272716	0.0545431	CTACK	6-Hydroxypseudooxynicotine	C01297	S
0.363606	0.148811	2.44341	0.0244842	0.0489685	CTACK	XMP	C00655	S
-0.209968	0.0957587	-2.19268	0.0409814	0.0819628	CTACK	LPE 18:2 sn-2	-	S
-0.206432	0.0936575	-2.20411	0.0400474	0.0800949	CTACK	LPE 18:2 sn-1	-	S
-0.304856	0.137491	-2.21728	0.0389965	0.0779929	CTACK	LPE 18:1 sn-2	-	S
-0.299432	0.125947	-2.37744	0.0280906	0.0561812	CTACK	LPE 18:1 sn-1	-	S
1.4755	0.557775	2.64532	0.0159602	0.0319204	GRO-a	Asparagine	C00152	S
-0.552633	0.281994	-1.95974	0.064862	0.093598	GRO-a	Glutamine	C00064	S
-0.786319	0.268982	-2.92331	0.00871996	0.0174399	GRO-a	1-Methyladenosine	C02494	S
-0.729455	0.237591	-3.07021	0.00629941	0.0251976	GRO-a	N-Methyl-L-arginine	C03884	S
0.121602	0.0509953	2.38458	0.027678	0.055356	GRO-a	NMN	C00455	S
-0.15806	0.0530444	-2.97977	0.00769874	0.0153975	GRO-a	Cholic acid	C00695	S
-0.340585	0.13611	-2.50228	0.0216362	0.0865448	GRO-a	S-Adenosylhomocysteine	C00021	S
0.444765	0.203263	2.18812	0.0413589	0.0827179	GRO-a	Taurine	C00245	S
0.500454	0.207173	2.41564	0.0259463	0.0518927	GRO-a	FFA 15:0	-	S
1.2334	0.524523	2.35147	0.0296413	0.0395218	HGF	Histidine	C00135	S
0.786787	0.348239	2.25933	0.0358069	0.0716139	HGF	Lactic acid	C00186	S
0.616416	0.297383	2.0728	0.0520368	0.0693824	HGF	5-Hydroxylysine	C16741	S
0.215426	0.0828712	2.59952	0.0176031	0.0326758	HGF	Melatonin	C01598	S
0.761593	0.190922	3.98903	0.000785637	0.00157127	HGF	Methionine sulfoxide	-	S
0.59274	0.230771	2.56852	0.0188048	0.0376096	HGF	N-Acetylputrescine	C02714	S
0.473568	0.182313	2.59755	0.0176773	0.0353546	HGF	Uracil	C00106	S
0.157655	0.0726437	2.17025	0.0428706	0.0857411	HGF	NMN	C00455	S
-0.212911	0.100423	-2.12014	0.0473827	0.0904667	HGF	2-Hydroxyphenylacetic acid	C05852	S
-0.15897	0.081955	-1.93972	0.0674063	0.089875	HGF	Cholic acid	C00695	S
0.339431	0.158789	2.13762	0.0457616	0.0915232	HGF	Glucuronic acid	C00191	S
0.346111	0.117136	2.95479	0.00813551	0.016271	HGF	Pyruvate	C00022	S
-0.133247	0.0630914	-2.11196	0.0481586	0.0963172	HGF	1-Amlnocydohexanecarboxylic acid	-	S
-0.303991	0.143347	-2.12067	0.0473325	0.094665	HGF	Uric acid	C00366	S
-0.378988	0.17854	-2.1227	0.0471416	0.0942831	HGF	Oxalosuccinic acid	C05379	S
0.366194	0.106994	3.42258	0.0028548	0.0057096	HGF	Linolenic acid	C06427	S
-0.521861	0.15339	-3.40219	0.00298962	0.0119585	HGF	XMP	C00655	S
-0.513446	0.185717	-2.76468	0.0123358	0.0246716	HGF	Mannose	C00159	S
-0.524168	0.194321	-2.69743	0.0142681	0.0285361	HGF	1,3-Dimethyluric acid	-	S
0.332836	0.134241	2.4794	0.022704	0.0454081	HGF	FFA 16:2	-	S
-0.148446	0.0638619	-2.32449	0.0313366	0.0626732	HGF	Phe-Phe	-	S
-2.41527	0.874136	-2.76304	0.0123797	0.0475242	IFN-a2	Asparagine	C00152	S
0.984332	0.394332	2.4962	0.021915	0.0438301	IFN-a2	Proline	C00148	S
-0.492289	0.215266	-2.28689	0.0338491	0.0699493	IFN-a2	Cytidine	C00475	S
0.879783	0.360532	2.44023	0.0246475	0.0492951	IFN-a2	SDMA-ADMA	-	S
1.36255	0.389355	3.4995	0.00239809	0.00479618	IFN-a2	Citraconic acid	C02226	S
-0.320619	0.135943	-2.35848	0.0292154	0.065935	IFN-a2	Linolenic acid	C06427	S
-0.238787	0.0725378	-3.2919	0.00383469	0.0153388	IFN-a2	Inosine diphosphate	C00104	S
0.97011	0.422601	2.29557	0.0332531	0.0665062	IFN-a2	FFA 12:0	C02679	S
0.830607	0.367857	2.25796	0.0359069	0.0718138	IFN-a2	FFA 17:0	-	S
0.558788	0.260574	2.14445	0.0451425	0.06019	IL-1a	Choline	C00114	S
0.320302	0.158213	2.02449	0.0572075	0.0762767	IL-1a	Cystine	C00491	S
0.296371	0.103776	2.85588	0.0101114	0.0202227	IL-1a	Hypoxanthine	C00262	S
0.562895	0.270791	2.07871	0.0514342	0.0685789	IL-1a	Dimethylglycine	C01026	S
1.05491	0.286223	3.6856	0.00157045	0.0031409	IL-1a	Proline	C00148	S
-0.535078	0.160088	-3.34239	0.00342209	0.0136884	IL-1a	Glucose/Fructose	C00031	S
0.717875	0.328659	2.18425	0.0416819	0.0833639	IL-1a	Lactic acid	C00186	S
-0.430972	0.128609	-3.35102	0.0033561	0.0134244	IL-1a	Adenine	C00147	S
-0.575884	0.227205	-2.53465	0.020206	0.0808239	IL-1a	Adenosine	C00212	S
-0.161719	0.0651952	-2.48054	0.0226498	0.053261	IL-1a	Glycochenodeoxycholate	C05466	S
-1.02554	0.336891	-3.04412	0.00667559	0.0267023	IL-1a	Pyridoxamine	C00534	S
0.19804	0.0940224	2.1063	0.0487023	0.0649363	IL-1a	Spermidine	C00315	S
0.35424	0.181547	1.95123	0.0659328	0.0879104	IL-1a	Uracil	C00106	S
0.305669	0.107372	2.84682	0.0103137	0.0206274	IL-1a	Xanthosine	C01762	S
-0.161731	0.0754415	-2.14379	0.0452016	0.0904032	IL-1a	Cholic acid	C00695	S
0.403118	0.18202	2.21469	0.0392009	0.0784017	IL-1a	Isocitrate	C00311	S
-0.333696	0.159236	-2.0956	0.0497456	0.0994911	IL-1a	Malonate	C00383	S
0.540426	0.270526	1.99768	0.0602729	0.0803638	IL-1a	Taurine	C00245	S
-0.15222	0.055804	-2.72777	0.0133631	0.0398998	IL-1a	Taurochenodeoxycholate	C05465	S
0.458021	0.191313	2.39409	0.0271363	0.0542727	IL-1a	Malate	C00149	S
-0.473123	0.141023	-3.35494	0.00332652	0.0107243	IL-1a	3-Methyl pyruvic acid	C00109	S
-0.535959	0.160639	-3.33641	0.00346862	0.0101887	IL-1a	Carnitine	C00318	S
-0.37692	0.0933608	-4.03724	0.00070371	0.00281484	IL-1a	Altrose	C21032	S
-0.229919	0.107954	-2.12979	0.0464819	0.0929638	IL-1a	Deoxyadenosine	C00559	S
-0.234656	0.0908951	-2.58161	0.0182882	0.0731528	IL-1a	2-[3-Carboxy-3-(methylammonio)propyl]-L-histidine	C04692	S
-0.599395	0.269345	-2.22538	0.0383623	0.0907437	IL-1a	Glycinamide ribonucleotide	C03838	S
-0.176247	0.0684469	-2.57494	0.0185496	0.0457528	IL-1a	Glycoursodeoxycholic acid	-	S
0.245079	0.108029	2.26865	0.0351338	0.0598884	IL-1a	LPC 14:0 sn-2	-	S
0.226287	0.095552	2.36821	0.0286331	0.0489364	IL-1a	LPC 14:0 sn-1	-	S
0.399328	0.14464	2.76084	0.0124389	0.0248779	IL-1a	LysoPC(P-16:0/0:0)	-	S
0.307829	0.124962	2.46337	0.0234814	0.0383779	IL-1a	LPC 15:0 sn-1	-	S
0.542176	0.181894	2.98073	0.00768236	0.0153647	IL-1a	LPC O-16:0	-	S
0.336463	0.161641	2.08155	0.0511465	0.0910132	IL-1a	LPC 16:1 sn-2	-	S
1.54216	0.486477	3.17006	0.00504122	0.00960742	IL-1a	LPC 16:0 sn-1	-	S
0.634951	0.238337	2.66408	0.0153301	0.0232507	IL-1a	LPC 16:0 sn-2	-	S
0.258667	0.0903709	2.86228	0.00997047	0.0154529	IL-1a	LPC 17:0 sn-2	-	S
0.422186	0.172672	2.44501	0.0244023	0.0325364	IL-1a	LPC 17:0 sn-1	-	S
0.437312	0.19486	2.24424	0.0369227	0.0628041	IL-1a	LPC 20:5 sn-1	-	S
0.489064	0.206589	2.36733	0.0286852	0.0573704	IL-1a	LPC 20:5 sn-2	-	S
0.347804	0.156749	2.21886	0.0388724	0.0518299	IL-1a	LPC 20:3 sn-1	-	S
0.525992	0.228676	2.30016	0.0329418	0.0439224	IL-1a	LPC 20:2 sn-1	-	S
0.571714	0.195705	2.9213	0.00875861	0.0175172	IL-1a	LPC 20:2 sn-2	-	S
-0.456051	0.177587	-2.56804	0.018824	0.0752959	IL-1a	Mannose	C00159	S
-0.455371	0.186967	-2.43557	0.024889	0.0995561	IL-1a	1,3-Dimethyluric acid	-	S
0.737777	0.250419	2.94617	0.00829158	0.0157737	IL-1a	FFA 20:3	-	S
-0.972878	0.400951	-2.42643	0.0253688	0.0507376	IL-2Ra	Glutamine	C00064	S
-0.503	0.170057	-2.95784	0.00808096	0.0323238	IL-2Ra	cGMP	C00942	S
-1.11958	0.449864	-2.48872	0.0222633	0.0890534	IL-2Ra	N-Acetyl-L-lysine	C12989	S
0.720138	0.32335	2.22712	0.0382278	0.0764556	IL-2Ra	4-Hydroxybenzoic acid	C00156	S
0.488484	0.196807	2.48205	0.0225779	0.0451558	IL-2Ra	cis-Aconitic acid	C00417	S
0.773871	0.301883	2.56348	0.0190072	0.0380145	IL-2Ra	Methylitaconate	C02295	S
0.803176	0.331182	2.42518	0.025435	0.05087	IL-2Ra	Acetylcarnitine	C02571	S
-0.399818	0.163439	-2.44629	0.0243372	0.0973486	IL-2Ra	LPE 22:6 sn-1	-	S
-0.434206	0.166789	-2.60333	0.0174606	0.0698423	IL-2Ra	LPE 22:5 sn-2	-	S
-0.80037	0.233725	-3.42441	0.002843	0.011372	IL-2Ra	LPC 22:6 sn-2	-	S
0.188899	0.0750858	2.51578	0.0210283	0.0420566	IL-2Ra	1,5-Anhydroglucitol	C07326	S
-3.1881	1.50455	-2.11897	0.0474928	0.0949857	IL-3	Betaine	C00719	S
-3.30879	1.31421	-2.51769	0.0209436	0.0418871	IL-3	Creatinine	C00791	S
-2.39701	0.975686	-2.45675	0.0238098	0.0476197	IL-3	Glucose/Fructose	C00031	S
-2.13089	0.731721	-2.91217	0.00893641	0.0178728	IL-3	2-Aminooctanoic acid	-	S
-2.75043	0.827603	-3.32337	0.00357218	0.00714435	IL-3	Guanine	C00242	S
-4.68698	1.81665	-2.58002	0.0183502	0.0367005	IL-3	N-Methyl-L-arginine	C03884	S
-0.911526	0.421534	-2.1624	0.0435507	0.0871014	IL-3	AMP	C00020	S
-2.615	0.776055	-3.36961	0.0032181	0.0064362	IL-3	Malonate	C00383	S
-2.29851	0.954687	-2.40761	0.026384	0.0527681	IL-3	Galactose 1-phosphate	C00446	S
2.36112	0.615508	3.83605	0.00111421	0.00445682	IL-3	Iminoaspartic acid	C05840	S
-1.31763	0.638546	-2.06349	0.052999	0.0706653	IL-3	Altrose	C21032	S
-1.26807	0.600273	-2.11248	0.0481086	0.0641448	IL-3	Deoxyadenosine	C00559	S
-1.17225	0.574153	-2.0417	0.0553155	0.0737539	IL-3	14:1-Carnitine	-	S
1.76655	0.71971	2.45453	0.0239205	0.095682	IL-3	LPC 16:1 sn-1	-	S
0.934875	0.243049	3.84645	0.00108807	0.00435227	IL-3	3-Indolyl sulfate	-	S
2.20654	1.00264	2.20072	0.0403223	0.0806447	IL-12(p40)	Choline	C00114	S
2.52092	0.934971	2.69625	0.0143044	0.0286087	IL-12(p40)	Hydroxyproline	C01157	S
2.29024	1.03456	2.21372	0.0392778	0.0785557	IL-12(p40)	Dimethylglycine	C01026	S
1.05256	0.417257	2.52258	0.0207284	0.0414568	IL-12(p40)	FAD	C00016	S
0.904393	0.346514	2.60998	0.0172145	0.0344291	IL-12(p40)	Spermidine	C00315	S
1.40259	0.615134	2.28013	0.0343197	0.0686394	IL-12(p40)	Thiamine	C00378	S
1.94293	0.627023	3.09866	0.00591276	0.0118255	IL-12(p40)	Uracil	C00106	S
1.39866	0.378236	3.69783	0.00152727	0.00305454	IL-12(p40)	Xanthosine	C01762	S
1.89613	0.621003	3.05333	0.00654042	0.0130808	IL-12(p40)	Anthranilate	C00108	S
1.86159	0.664199	2.80277	0.011355	0.0227101	IL-12(p40)	Isocitrate	C00311	S
3.12691	1.153	2.71196	0.0138275	0.027655	IL-12(p40)	Pyroglutamic acid	C01879	S
1.65303	0.754231	2.19168	0.041064	0.082128	IL-12(p40)	Malate	C00149	S
-2.31091	0.936598	-2.46735	0.0232862	0.0931448	IL-12(p40)	L-Threonine	C00188	S
-1.1924	0.409155	-2.91431	0.00889443	0.0355777	IL-12(p40)	Altrose	C21032	S
-3.0146	0.943288	-3.19584	0.00475838	0.016434	IL-12(p40)	Glycinamide ribonucleotide	C03838	S
1.47711	0.686672	2.15111	0.0445458	0.0890917	IL-12(p40)	LPC 17:0 sn-1	-	S
2.37282	1.03455	2.29357	0.0333895	0.0667789	IL-12(p40)	FFA 20:3	-	S
1.25248	0.28955	4.32562	0.000364477	0.000728954	IL-16	Choline	C00114	S
1.16101	0.297457	3.90313	0.000955958	0.00191192	IL-16	Hydroxyproline	C01157	S
1.23587	0.311778	3.96392	0.000832008	0.00166402	IL-16	Dimethylglycine	C01026	S
1.04113	0.457826	2.27407	0.0347473	0.0694946	IL-16	Lactic acid	C00186	S
-0.689463	0.164033	-4.20318	0.000481804	0.00192721	IL-16	Adenine	C00147	S
-0.715587	0.246826	-2.89915	0.00919579	0.0367832	IL-16	cAMP	C00575	S
-0.576477	0.236117	-2.44149	0.0245826	0.0983305	IL-16	CMP	C00055	S
0.349586	0.155641	2.2461	0.0367837	0.0735674	IL-16	FAD	C00016	S
-0.231737	0.0909747	-2.54727	0.0196727	0.0786909	IL-16	Glycochenodeoxycholate	C05466	S
0.299952	0.106776	2.80918	0.0111974	0.0223948	IL-16	Melatonin	C01598	S
0.940921	0.429402	2.19124	0.0411005	0.082201	IL-16	N-Acetyl-aspartic acid	C01042	S
-0.50732	0.147351	-3.44293	0.00272624	0.010905	IL-16	S-Methyl-5'-thioadenosine	C00170	S
0.672936	0.232878	2.88965	0.00938983	0.0187797	IL-16	Uracil	C00106	S
-0.215433	0.107256	-2.00858	0.0590092	0.0994053	IL-16	Cholic acid	C00695	S
0.540278	0.258624	2.08904	0.050395	0.0766545	IL-16	Isocitrate	C00311	S
0.860905	0.210229	4.09509	0.000616625	0.00123325	IL-16	S-Adenosylhomocysteine	C00021	S
-0.555423	0.215061	-2.58263	0.0182484	0.0729937	IL-16	3-Methyl pyruvic acid	C00109	S
-0.998899	0.493697	-2.0233	0.0573408	0.0856939	IL-16	L-3-Aminoisobutyrate	C03284	S
-0.851343	0.338579	-2.51445	0.0210874	0.0606948	IL-16	L-Threonine	C00188	S
-0.632673	0.244299	-2.58975	0.0179739	0.0718955	IL-16	Carnitine	C00318	S
-0.445422	0.146664	-3.03701	0.00678179	0.0271272	IL-16	Altrose	C21032	S
-0.408022	0.14044	-2.90532	0.009072	0.036288	IL-16	Deoxyadenosine	C00559	S
-1.05432	0.349217	-3.01911	0.00705654	0.0282262	IL-16	Glycinamide ribonucleotide	C03838	S
-0.357507	0.14612	-2.44667	0.0243177	0.0972709	IL-16	10:1-Carnitine	-	S
-0.338945	0.122152	-2.77478	0.012068	0.0482718	IL-16	10:0-Carnitine	-	S
-0.42009	0.15246	-2.75541	0.0125865	0.0503461	IL-16	12:0-Carnitine	-	S
-0.41123	0.162807	-2.52587	0.0205847	0.082339	IL-16	14:2-Carnitine	-	S
-0.376216	0.13522	-2.78226	0.0118735	0.047494	IL-16	14:1-Carnitine	-	S
-0.459338	0.228086	-2.01388	0.0584037	0.0943951	IL-16	14:0-Carnitine	-	S
-0.533764	0.205369	-2.59904	0.0176212	0.0704847	IL-16	16:2-Carnitine	-	S
-0.249036	0.0959481	-2.59553	0.0177538	0.0710154	IL-16	Glycoursodeoxycholic acid	-	S
0.350367	0.15101	2.32016	0.0316169	0.0632338	IL-16	LPC 14:0 sn-2	-	S
0.303926	0.13591	2.23623	0.0375286	0.0750572	IL-16	LPC 14:0 sn-1	-	S
0.440271	0.174502	2.52301	0.0207095	0.0414189	IL-16	LPC 15:0 sn-1	-	S
0.765711	0.254857	3.00448	0.00728913	0.0145783	IL-16	LPC O-16:0	-	S
1.95211	0.716511	2.72447	0.0134589	0.0269177	IL-16	LPC 16:0 sn-1	-	S
0.869437	0.337889	2.57314	0.0186207	0.0372414	IL-16	LPC 16:0 sn-2	-	S
0.699452	0.227141	3.07938	0.00617225	0.0123445	IL-16	LPC 17:0 sn-1	-	S
0.400891	0.229315	1.74821	0.0965684	0.0993188	IL-16	LPC 20:3 sn-1	-	S
0.71043	0.324579	2.18878	0.0413043	0.0788753	IL-16	LPC 20:2 sn-1	-	S
0.824441	0.271559	3.03596	0.00679767	0.0135953	IL-16	LPC 20:2 sn-2	-	S
-0.650931	0.248046	-2.62423	0.0166978	0.0333956	IL-16	Mannose	C00159	S
-0.655886	0.260516	-2.51764	0.020946	0.0837842	IL-16	1,3-Dimethyluric acid	-	S
0.791437	0.270085	2.93032	0.00858635	0.0171727	IL-16	FFA 20:5	-	S
0.79156	0.38378	2.06254	0.0530987	0.0824718	IL-16	FFA 20:3	-	S
-0.418647	0.193631	-2.16209	0.0435776	0.0581035	IL-18	Choline	C00114	S
-0.417339	0.201723	-2.06888	0.0524403	0.0936972	IL-18	Dimethylglycine	C01026	S
0.215319	0.107136	2.00977	0.0588728	0.0588728	IL-18	2-Aminooctanoic acid	-	S
0.394731	0.128334	3.0758	0.00622155	0.00622155	IL-18	cAMP	C00575	S
0.260962	0.130301	2.00277	0.05968	0.05968	IL-18	CMP	C00055	S
0.448569	0.143717	3.12119	0.00562299	0.00562299	IL-18	dAMP	C00360	S
-0.158898	0.0853101	-1.86259	0.0780562	0.0780562	IL-18	FAD	C00016	S
0.365286	0.196438	1.85955	0.0785056	0.0785056	IL-18	Nicotinate	C00253	S
0.114822	0.0573211	2.00313	0.0596382	0.0596382	IL-18	AMP	C00020	S
0.228027	0.111727	2.04093	0.0553986	0.0738648	IL-18	Glucuronic acid	C00191	S
0.311224	0.110431	2.81826	0.0109779	0.0146372	IL-18	Malonate	C00383	S
-0.345483	0.130681	-2.64373	0.016015	0.0213533	IL-18	S-Adenosylhomocysteine	C00021	S
-0.529298	0.213599	-2.478	0.0227712	0.0910846	IL-18	Uridine	C00299	S
0.217668	0.122677	1.77432	0.0920371	0.0920371	IL-18	3-Methyl pyruvic acid	C00109	S
0.373729	0.188526	1.98237	0.0620883	0.0827844	IL-18	L-Threonine	C00188	S
-0.19706	0.100194	-1.96679	0.0639857	0.0853142	IL-18	Iminoaspartic acid	C05840	S
0.210758	0.0814419	2.58783	0.0180475	0.0180475	IL-18	Altrose	C21032	S
0.246659	0.0692466	3.56203	0.00208055	0.0041611	IL-18	Deoxyadenosine	C00559	S
0.298751	0.14832	2.01424	0.0583629	0.0778172	IL-18	18:0-Carnitine	-	S
-0.266456	0.111812	-2.38308	0.0277639	0.0307533	IL-18	LysoPC(P-16:0/0:0)	-	S
-0.372741	0.139951	-2.66337	0.0153537	0.0298935	IL-18	LPC O-16:0	-	S
-0.335877	0.193093	-1.73946	0.0981296	0.0991097	IL-18	LPC 16:0 sn-2	-	S
-0.389143	0.142561	-2.72966	0.0133086	0.0266172	IL-18	LPC P-18:0	-	S
-0.263974	0.134336	-1.96503	0.064204	0.064204	IL-18	LPC 17:0 sn-1	-	S
-0.311328	0.146658	-2.12281	0.0471317	0.0628422	IL-18	LPC 20:5 sn-1	-	S
-0.383232	0.151282	-2.53323	0.0202668	0.0405335	IL-18	LPC 20:5 sn-2	-	S
-0.360024	0.15137	-2.37843	0.028033	0.0373773	IL-18	FFA 20:5	-	S
3.34438	1.42645	2.34454	0.0300687	0.0601374	LIF	Proline	C00148	S
-1.98926	0.768862	-2.58728	0.0180688	0.0722752	LIF	Kynurenic acid	C01717	S
-2.01608	0.572698	-3.52032	0.00228738	0.00914953	LIF	Phenyllactic acid	C01479	S
-2.56075	1.03223	-2.48079	0.0226377	0.0905506	MCP-3	Glutamine	C00064	S
0.940469	0.442892	2.12347	0.0470698	0.0669702	MCP-3	Kynurenine	C00328	S
2.35967	0.933695	2.52724	0.0205253	0.0410507	MCP-3	Lactic acid	C00186	S
1.67309	0.62756	2.66602	0.0152663	0.0305327	MCP-3	5-Hydroxy-L-tryptophan	C01017	S
1.12036	0.58433	1.91734	0.0703557	0.0938077	MCP-3	GMP	C00144	S
1.42149	0.325435	4.36797	0.000330977	0.000661954	MCP-3	GSH	C00051	S
0.556226	0.232822	2.38907	0.0274212	0.0542758	MCP-3	Melatonin	C01598	S
1.56063	0.615568	2.53527	0.0201793	0.0375006	MCP-3	Methionine sulfoxide	-	S
1.14127	0.421718	2.70624	0.0139995	0.0279991	MCP-3	Neopterin	C05926	S
2.00903	0.358594	5.60251	2.10805e-05	4.2161e-05	MCP-3	Uracil	C00106	S
1.13998	0.270853	4.20886	0.00047561	0.00095122	MCP-3	Xanthosine	C01762	S
0.523735	0.188207	2.78276	0.0118604	0.0237209	MCP-3	NMN	C00455	S
1.76779	0.408369	4.32889	0.000361771	0.000723542	MCP-3	Anthranilate	C00108	S
-0.550811	0.212027	-2.59784	0.0176666	0.0353331	MCP-3	Cholic acid	C00695	S
1.17564	0.520436	2.25895	0.0358351	0.0477801	MCP-3	cis-Aconitic acid	C00417	S
2.18629	0.998991	2.18849	0.0413278	0.0551037	MCP-3	Fumaric acid	C00122	S
1.64193	0.466266	3.52145	0.0022815	0.00456299	MCP-3	Isocitrate	C00311	S
2.45113	0.974229	2.51597	0.02102	0.04204	MCP-3	N-Acetyl-L-alanine	-	S
2.97361	0.772753	3.84807	0.00108403	0.00216806	MCP-3	Pyroglutamic acid	C01879	S
0.787079	0.291656	2.69865	0.0142305	0.018974	MCP-3	Glycerol 3-phosphate	C00093	S
1.6348	0.57276	2.85425	0.0101475	0.0202951	MCP-3	Xanthine	C00385	S
1.66772	0.514067	3.24417	0.00426926	0.00853852	MCP-3	Malate	C00149	S
2.856	0.935843	3.05179	0.00656278	0.0131256	MCP-3	Dihydrouracil	C00429	S
-1.3327	0.509177	-2.61736	0.0169452	0.0677806	MCP-3	Carnitine	C00318	S
-0.675298	0.320467	-2.10723	0.0486128	0.0972256	MCP-3	4:0-Carnitine	C02862	S
-2.56661	0.935272	-2.74424	0.0128948	0.0515793	MCP-3	LPC 20:4 sn-1	-	S
-1.41894	0.510117	-2.7816	0.0118904	0.0475616	MCP-3	Mannose	C00159	S
0.877718	0.272227	3.22422	0.00446492	0.00892985	M-CSF	Aspartic acid	C00049	S
1.08895	0.288903	3.76927	0.00129764	0.00259529	M-CSF	Creatinine	C00791	S
0.47167	0.218386	2.1598	0.0437782	0.0875563	M-CSF	Cystine	C00491	S
0.598758	0.189987	3.15158	0.00525395	0.0105079	M-CSF	Kynurenine	C00328	S
1.77795	0.544535	3.26508	0.00407324	0.00814648	M-CSF	Phenylalanine	C00079	S
1.14047	0.493901	2.3091	0.0323431	0.0646863	M-CSF	Tyrosine	C00082	S
-1.38331	0.481641	-2.87208	0.00975872	0.0390349	M-CSF	Urea	C00086	S
0.968704	0.33594	2.88356	0.00951602	0.019032	M-CSF	Inositol	C00137	S
0.445811	0.159784	2.79008	0.011673	0.023346	M-CSF	Deoxycytidine	C00881	S
0.788089	0.299774	2.62894	0.0165304	0.0330608	M-CSF	5-Hydroxy-L-tryptophan	C01017	S
0.436311	0.203346	2.14566	0.0450335	0.0900671	M-CSF	Adenine	C00147	S
0.597307	0.174547	3.42204	0.00285829	0.00571659	M-CSF	Cytosine	C00380	S
0.961185	0.247937	3.87672	0.00101538	0.00203076	M-CSF	dAMP	C00360	S
0.648404	0.264872	2.44799	0.0242507	0.0485014	M-CSF	GMP	C00144	S
0.604025	0.22224	2.7179	0.0136514	0.0273027	M-CSF	Guanine	C00242	S
-1.48698	0.539192	-2.7578	0.0125214	0.0500858	M-CSF	N-Acetyl-L-lysine	C12989	S
0.594556	0.192861	3.08282	0.00612509	0.0122502	M-CSF	Neopterin	C05926	S
-0.571528	0.184851	-3.09183	0.00600337	0.0120067	M-CSF	Pipecolic acid	C00408	S
1.97969	0.608363	3.25413	0.00417477	0.00834954	M-CSF	Purine	C15587	S
0.945092	0.423941	2.2293	0.0380591	0.0761182	M-CSF	SDMA-ADMA	-	S
0.314081	0.0939736	3.34223	0.0034234	0.0068468	M-CSF	AMP	C00020	S
0.646528	0.297364	2.17419	0.0425328	0.0850655	M-CSF	Indole-3-carboxylic acid	C19837	S
0.616117	0.202378	3.0444	0.0066715	0.013343	M-CSF	Malonate	C00383	S
0.940419	0.373531	2.51765	0.0209455	0.041891	M-CSF	Methylitaconate	C02295	S
0.733851	0.21216	3.45895	0.00262903	0.00525806	M-CSF	4-Hydroxyphenylpyruvate	C01179	S
1.10252	0.392333	2.81015	0.0111737	0.0223473	M-CSF	Acetylcarnitine	C02571	S
-0.402853	0.141956	-2.83787	0.0105176	0.0420703	M-CSF	4:0-Carnitine	C02862	S
0.986266	0.356828	2.76398	0.0123545	0.024709	M-CSF	Glycinamide ribonucleotide	C03838	S
0.485555	0.229151	2.11893	0.0474963	0.0949927	M-CSF	XMP	C00655	S
-0.522379	0.132804	-3.93347	0.00089195	0.0035678	M-CSF	LPE 16:1	-	S
-0.37817	0.14637	-2.58366	0.0182085	0.0728339	M-CSF	LPC 14:0 sn-2	-	S
-0.313968	0.133771	-2.34705	0.0299131	0.0598262	M-CSF	LPC 14:0 sn-1	-	S
-0.427881	0.126469	-3.38329	0.00312018	0.0124807	M-CSF	LPE 18:2 sn-2	-	S
-0.419328	0.123754	-3.38839	0.00308436	0.0123374	M-CSF	LPE 18:2 sn-1	-	S
-0.667973	0.172033	-3.88282	0.00100135	0.0040054	M-CSF	LPE 18:1 sn-2	-	S
-0.57878	0.168165	-3.44175	0.00273356	0.0109343	M-CSF	LPE 18:1 sn-1	-	S
-0.609656	0.194057	-3.14163	0.00537208	0.0214883	M-CSF	LysoPC(P-16:0/0:0)	-	S
-0.699501	0.19204	-3.64248	0.00173257	0.00693028	M-CSF	LPC 16:1 sn-2	-	S
-0.575943	0.160463	-3.58926	0.00195564	0.00782255	M-CSF	LPC 16:1 sn-1	-	S
-0.595335	0.204581	-2.91001	0.00897886	0.0359154	M-CSF	LPE 20:4 sn-2	-	S
-0.577686	0.185613	-3.11232	0.00573542	0.0229417	M-CSF	LPE 20:4 sn-1	-	S
-0.435435	0.124533	-3.49655	0.00241418	0.00965671	M-CSF	LPC 18:3 sn-1	-	S
-0.621927	0.152264	-4.08452	0.000631684	0.00252674	M-CSF	LPC 18:3 sn-2	-	S
-0.752921	0.22051	-3.41446	0.00290779	0.0116312	M-CSF	LPC 18:2 sn-2	-	S
-1.15256	0.447397	-2.57615	0.0185019	0.0740075	M-CSF	LPC 18:2 sn-1	-	S
-0.799361	0.227511	-3.5135	0.00232305	0.00929221	M-CSF	LPC 18:1 sn-2	-	S
-0.987881	0.308646	-3.20069	0.00470694	0.0188278	M-CSF	LPC 18:1 sn-1	-	S
-0.630456	0.17991	-3.50428	0.00237219	0.00948877	M-CSF	LPE 22:6 sn-1	-	S
-0.646269	0.187813	-3.44103	0.002738	0.010952	M-CSF	LPE 22:5 sn-2	-	S
-0.47454	0.154252	-3.07638	0.00621349	0.0248539	M-CSF	LPE 22:5 sn-1	-	S
-0.55992	0.152296	-3.67651	0.0016033	0.00641322	M-CSF	LPE 22:4	-	S
-0.959783	0.212797	-4.51032	0.000239508	0.000958033	M-CSF	LPC 20:5 sn-1	-	S
-0.97662	0.240173	-4.06632	0.000658496	0.00263398	M-CSF	LPC 20:5 sn-2	-	S
-1.03198	0.29774	-3.46604	0.00258715	0.0103486	M-CSF	LPC 20:4 sn-2	-	S
-0.784733	0.167268	-4.69147	0.000158953	0.000635812	M-CSF	LPC 20:3 sn-1	-	S
-0.571973	0.247945	-2.30685	0.0324927	0.0736831	M-CSF	LPC 20:3 sn-2	-	S
-0.996028	0.279796	-3.55984	0.00209097	0.00836389	M-CSF	LPC 20:2 sn-1	-	S
-0.78793	0.370866	-2.12457	0.0469669	0.0967272	M-CSF	LPC 22:6 sn-1	-	S
-0.865189	0.307609	-2.81262	0.0111136	0.0444546	M-CSF	LPC 22:6 sn-2	-	S
-0.819531	0.277708	-2.95105	0.00820289	0.0328115	M-CSF	LPC 22:5 sn-2	-	S
-1.12821	0.302362	-3.73131	0.00141504	0.00566016	M-CSF	LPC 22:5 sn-1	-	S
-0.822344	0.293003	-2.80661	0.0112604	0.0450416	M-CSF	LPC 22:4	-	S
-0.41581	0.140769	-2.95386	0.0081522	0.0326088	M-CSF	FFA 18:4	-	S
-0.75429	0.273555	-2.75736	0.0125332	0.050133	M-CSF	FFA 20:5	-	S
-1.06819	0.343913	-3.10601	0.00581673	0.0232669	M-CSF	FFA 20:3	-	S
0.363334	0.0859899	4.22531	0.000458095	0.000916189	M-CSF	Dehydroepiandrosterone Sulfate	C04555	S
0.243285	0.08812	2.76083	0.0124392	0.0248783	M-CSF	Androsterone sulfate	-	S
-0.975276	0.285619	-3.4146	0.00290681	0.0116273	MIF	Arginine	C00062	S
0.638641	0.181997	3.50907	0.00234652	0.00469305	MIF	Hypoxanthine	C00262	S
1.33891	0.583324	2.2953	0.0332713	0.0665425	MIF	Ornithine	C00077	S
-1.83197	0.81509	-2.24756	0.0366747	0.0733493	MIF	Phenylalanine	C00079	S
2.07034	0.522177	3.96482	0.000830315	0.00166063	MIF	Proline	C00148	S
-1.09427	0.28515	-3.83752	0.00111046	0.00444182	MIF	Glucose/Fructose	C00031	S
1.4176	0.611155	2.31954	0.0316572	0.0633145	MIF	Lactic acid	C00186	S
-1.92714	0.66438	-2.90066	0.0091654	0.0366616	MIF	1-Methyladenosine	C02494	S
-0.875381	0.230215	-3.80245	0.00120302	0.00481209	MIF	Adenine	C00147	S
-0.313077	0.121643	-2.57373	0.0185975	0.037195	MIF	Glycochenodeoxycholate	C05466	S
-0.79894	0.301709	-2.64805	0.0158673	0.0634691	MIF	Guanine	C00242	S
-2.17555	0.89336	-2.43525	0.0249058	0.0996231	MIF	Purine	C15587	S
0.419287	0.171523	2.4445	0.0244286	0.0488572	MIF	Spermidine	C00315	S
0.932031	0.307561	3.03039	0.00688215	0.0137643	MIF	Uracil	C00106	S
0.694012	0.181596	3.82174	0.00115121	0.00230242	MIF	Xanthosine	C01762	S
0.275088	0.128576	2.13951	0.04559	0.0911801	MIF	NMN	C00455	S
1.39098	0.579094	2.40199	0.0266943	0.0533885	MIF	Pyroglutamic acid	C01879	S
0.574346	0.212185	2.70682	0.013982	0.027964	MIF	Pyruvate	C00022	S
0.526261	0.183953	2.86085	0.0100018	0.0200037	MIF	Glycerol 3-phosphate	C00093	S
-0.285958	0.105193	-2.71842	0.013636	0.027272	MIF	Taurochenodeoxycholate	C05465	S
1.02057	0.337851	3.02077	0.00703062	0.0140612	MIF	Malate	C00149	S
-1.33349	0.519445	-2.56714	0.0188598	0.0754392	MIF	N-Formiminoglycine	C02718	S
-0.766135	0.337999	-2.26668	0.0352751	0.0705502	MIF	Carnitine	C00318	S
1.36359	0.493352	2.76393	0.0123559	0.0247118	MIF	Allantoic acid	C00499	S
-0.503133	0.210018	-2.39567	0.0270475	0.0540951	MIF	Altrose	C21032	S
-0.320903	0.13036	-2.46167	0.0235653	0.0471307	MIF	Glycoursodeoxycholic acid	-	S
0.661606	0.28447	2.32575	0.0312555	0.0625109	MIF	LysoPC(P-16:0/0:0)	-	S
0.672856	0.299942	2.24328	0.0369948	0.0739896	MIF	LPC 16:1 sn-2	-	S
0.607114	0.243107	2.49731	0.0218641	0.0437281	MIF	LPC 16:1 sn-1	-	S
1.13546	0.411393	2.76004	0.0124605	0.024921	MIF	LPC 20:2 sn-1	-	S
-0.921246	0.325578	-2.82957	0.0107102	0.0214203	MIF	Mannose	C00159	S
-0.948445	0.339611	-2.79274	0.0116058	0.0232116	MIF	1,3-Dimethyluric acid	-	S
1.3713	0.366891	3.73763	0.00139479	0.00278958	MIG	Cystine	C00491	S
1.24883	0.366127	3.41092	0.00293118	0.00586237	MIG	Kynurenine	C00328	S
0.748471	0.334727	2.23607	0.0375407	0.0750814	MIG	Deoxycytidine	C00881	S
1.96426	0.528051	3.71983	0.00145255	0.0029051	MIG	5-Hydroxy-L-tryptophan	C01017	S
1.44821	0.502495	2.88205	0.00954777	0.0190955	MIG	GMP	C00144	S
0.844915	0.389158	2.17113	0.0427948	0.0855896	MIG	GSH	C00051	S
1.19238	0.380252	3.13575	0.0054431	0.0108862	MIG	Neopterin	C05926	S
-1.04242	0.380492	-2.73967	0.0130234	0.0520934	MIG	Pipecolic acid	C00408	S
2.39893	0.767264	3.1266	0.00555547	0.0111109	MIG	SDMA-ADMA	-	S
1.04372	0.496334	2.10286	0.0490361	0.0980721	MIG	Uracil	C00106	S
1.44591	0.430047	3.36221	0.00327235	0.0065447	MIG	Anthranilate	C00108	S
1.14093	0.501442	2.27531	0.0346596	0.0693191	MIG	Isocitrate	C00311	S
2.29591	0.940625	2.44084	0.0246163	0.0492327	MIG	Dihydrouracil	C00429	S
1.67745	0.763925	2.19584	0.0407214	0.0814428	MIG	Methylitaconate	C02295	S
1.89576	0.81712	2.32005	0.0316243	0.0632487	MIG	Acetylcarnitine	C02571	S
-0.770716	0.307512	-2.50629	0.0214537	0.0858148	MIG	LPE 16:1	-	S
-0.758746	0.26549	-2.85791	0.0100665	0.0402659	MIG	LPE 18:2 sn-2	-	S
-0.772647	0.25533	-3.02607	0.00694847	0.0277939	MIG	LPE 18:2 sn-1	-	S
-1.25322	0.355046	-3.52974	0.00223895	0.00895581	MIG	LPE 18:1 sn-2	-	S
-1.11588	0.339108	-3.29062	0.00384572	0.0153829	MIG	LPE 18:1 sn-1	-	S
-1.34859	0.377105	-3.57617	0.00201477	0.00805906	MIG	LPE 20:4 sn-2	-	S
-1.35325	0.328874	-4.11479	0.000589495	0.00235798	MIG	LPE 20:4 sn-1	-	S
-0.696115	0.273348	-2.54663	0.0196993	0.0787972	MIG	LPC 18:3 sn-1	-	S
-0.927274	0.354912	-2.61269	0.0171152	0.0684609	MIG	LPC 18:3 sn-2	-	S
-1.33456	0.463451	-2.87961	0.00959886	0.0383955	MIG	LPC 18:2 sn-2	-	S
-2.3256	0.881683	-2.63768	0.0162238	0.0648952	MIG	LPC 18:2 sn-1	-	S
-1.32171	0.493799	-2.67662	0.0149224	0.0596897	MIG	LPC 18:1 sn-2	-	S
-1.67854	0.654431	-2.56488	0.0189507	0.0758026	MIG	LPC 18:1 sn-1	-	S
-1.29447	0.348349	-3.716	0.00146529	0.00586117	MIG	LPE 22:6 sn-1	-	S
-1.18159	0.389437	-3.03409	0.00682584	0.0273033	MIG	LPE 22:5 sn-2	-	S
-0.933884	0.307027	-3.0417	0.00671153	0.0268461	MIG	LPE 22:5 sn-1	-	S
-0.906234	0.335954	-2.69749	0.0142662	0.0570648	MIG	LPE 22:4	-	S
-1.62012	0.656391	-2.46822	0.0232434	0.0929736	MIG	LPC 20:4 sn-2	-	S
0.68796	0.177446	3.87701	0.00101472	0.00202944	MIG	Dehydroepiandrosterone Sulfate	C04555	S
0.459084	0.17802	2.57883	0.018397	0.036794	MIG	Androsterone sulfate	-	S
0.768612	0.250279	3.07102	0.00628816	0.0170226	b-NGF	Hypoxanthine	C00262	S
1.76473	0.831646	2.12197	0.0472105	0.0944209	b-NGF	Proline	C00148	S
-1.06963	0.43314	-2.46948	0.023182	0.0694574	b-NGF	Glucose/Fructose	C00031	S
1.78197	0.809825	2.20043	0.0403459	0.0806918	b-NGF	Lactic acid	C00186	S
-1.93298	0.826925	-2.33755	0.030505	0.0749271	b-NGF	N-Methyl-L-arginine	C03884	S
1.17729	0.556621	2.11507	0.0478621	0.0957243	b-NGF	Pantothenic acid	C00864	S
-2.28465	0.868044	-2.63196	0.016424	0.0531519	b-NGF	Pyridoxamine	C00534	S
0.999053	0.434044	2.30173	0.0328358	0.0656716	b-NGF	Uracil	C00106	S
0.645226	0.279713	2.30674	0.0325001	0.0650001	b-NGF	Xanthosine	C01762	S
0.478336	0.152257	3.14164	0.00537199	0.010744	b-NGF	NMN	C00455	S
-0.420401	0.183683	-2.28872	0.0337222	0.0674444	b-NGF	Cholic acid	C00695	S
0.542215	0.26011	2.08456	0.0508436	0.0677914	b-NGF	Glycerol 3-phosphate	C00093	S
1.47801	0.651378	2.26905	0.035105	0.0488835	b-NGF	Taurine	C00245	S
-0.953529	0.380781	-2.50414	0.0215516	0.0482348	b-NGF	3-Methyl pyruvic acid	C00109	S
-1.0842	0.432826	-2.50493	0.0215154	0.0619095	b-NGF	Carnitine	C00318	S
-0.682064	0.272262	-2.50517	0.0215045	0.067405	b-NGF	Altrose	C21032	S
-1.3053	0.411136	-3.17485	0.00498742	0.0199497	b-NGF	Mannose	C00159	S
-1.34261	0.429484	-3.12611	0.00556156	0.0222462	b-NGF	1,3-Dimethyluric acid	-	S
0.926729	0.461226	2.00927	0.0589302	0.0785736	SCF	Homoserine	C00263	S
0.34602	0.159942	2.1634	0.0434631	0.0849094	SCF	Hypoxanthine	C00262	S
1.98252	0.687142	2.88517	0.00948249	0.0126433	SCF	Lysine	C00047	S
1.67159	0.379405	4.40583	0.000303668	0.000607336	SCF	Proline	C00148	S
-0.720543	0.23869	-3.01874	0.00706227	0.0282491	SCF	Glucose/Fructose	C00031	S
-0.769589	0.228278	-3.37128	0.00320599	0.012824	SCF	Cytidine	C00475	S
-0.638402	0.259282	-2.46219	0.0235394	0.0470788	SCF	Kynurenic acid	C01717	S
-0.503623	0.208708	-2.41305	0.0260868	0.0521736	SCF	Glucuronic acid	C00191	S
-0.505187	0.226338	-2.232	0.0378516	0.0787586	SCF	Malonate	C00383	S
-1.12471	0.395379	-2.84463	0.0103633	0.0414531	SCF	Succinate	C00042	S
-0.353042	0.164264	-2.14923	0.044713	0.089426	SCF	Altrose	C21032	S
-0.417794	0.18238	-2.29078	0.0335805	0.0671609	SCF	12:1-Carnitine	-	S
1.04488	0.337723	3.0939	0.00597579	0.0119516	SCF	Chenodeoxycholate	C02528	S
-0.385704	0.171286	-2.25182	0.0363585	0.0727171	SCF	14:2-Carnitine	-	S
-0.358821	0.14226	-2.5223	0.0207407	0.0414815	SCF	14:1-Carnitine	-	S
0.598991	0.283928	2.10966	0.0483792	0.0728763	SCF	LPC 20:5 sn-1	-	S
0.629355	0.305993	2.05676	0.0537048	0.0833918	SCF	LPC 20:5 sn-2	-	S
0.743698	0.33071	2.24879	0.0365832	0.0487776	SCF	LPC 20:2 sn-1	-	S
1.33355	0.30091	4.4317	0.00028632	0.000572639	SCGF-b	Choline	C00114	S
0.884936	0.367704	2.40666	0.0264364	0.0528728	SCGF-b	Hydroxyproline	C01157	S
1.35497	0.316067	4.28698	0.000398009	0.000796019	SCGF-b	Dimethylglycine	C01026	S
1.34915	0.544342	2.4785	0.0227469	0.0454938	SCGF-b	1-Methyladenosine	C02494	S
-0.504914	0.209867	-2.40588	0.0264792	0.0529584	SCGF-b	Adenine	C00147	S
-0.826457	0.247575	-3.33821	0.00345459	0.0138183	SCGF-b	cAMP	C00575	S
-0.706605	0.234034	-3.01924	0.00705452	0.0221631	SCGF-b	CMP	C00055	S
0.378145	0.162477	2.32738	0.031151	0.062302	SCGF-b	FAD	C00016	S
-0.553382	0.227348	-2.43407	0.024967	0.0499339	SCGF-b	Guanosine	C00387	S
-0.267699	0.116717	-2.29357	0.0333893	0.0667785	SCGF-b	Inosine	C00294	S
-0.423322	0.172005	-2.4611	0.0235936	0.0471872	SCGF-b	S-Methyl-5'-thioadenosine	C00170	S
1.15772	0.146739	7.88967	2.05859e-07	4.11718e-07	SCGF-b	S-Adenosylhomocysteine	C00021	S
-1.01942	0.338195	-3.01429	0.00713226	0.028529	SCGF-b	L-Threonine	C00188	S
-0.517922	0.236094	-2.19371	0.0408959	0.0817917	SCGF-b	14:0-Carnitine	-	S
-0.551696	0.217365	-2.53811	0.0200582	0.0401163	SCGF-b	16:2-Carnitine	-	S
-0.561892	0.263008	-2.1364	0.045873	0.0917461	SCGF-b	16:0-Carnitine	C02990	S
-0.655168	0.287464	-2.27913	0.0343902	0.0687804	SCGF-b	18:0-Carnitine	-	S
0.428058	0.187998	2.27693	0.0345452	0.0690903	SCGF-b	LPC 15:0 sn-1	-	S
0.710242	0.281914	2.51936	0.0208701	0.0417402	SCGF-b	LPC O-16:0	-	S
1.80953	0.785961	2.30232	0.0327963	0.0655927	SCGF-b	LPC 16:0 sn-1	-	S
0.868629	0.361464	2.40309	0.0266336	0.0532671	SCGF-b	LPC 16:0 sn-2	-	S
0.718351	0.24172	2.97183	0.00783497	0.0156699	SCGF-b	LPC 17:0 sn-1	-	S
0.716797	0.306842	2.33604	0.0306001	0.0612001	SCGF-b	LPC 20:2 sn-2	-	S
1.104	0.325029	3.39663	0.00302744	0.00605487	SDF-1a	Proline	C00148	S
-0.61231	0.169879	-3.60439	0.00188946	0.00755784	SDF-1a	Cytidine	C00475	S
-0.485908	0.198274	-2.45069	0.024114	0.048228	SDF-1a	Kynurenic acid	C01717	S
0.828355	0.410956	2.01568	0.0581996	0.0938969	SDF-1a	Citraconic acid	C02226	S
0.607347	0.311249	1.95132	0.0659209	0.0878945	SDF-1a	Allantoic acid	C00499	S
-0.30472	0.140997	-2.16117	0.0436577	0.0633938	SDF-1a	12:1-Carnitine	-	S
-0.247961	0.129188	-1.91938	0.0700815	0.093442	SDF-1a	12:0-Carnitine	-	S
0.707101	0.271584	2.60362	0.0174498	0.0348997	SDF-1a	Chenodeoxycholate	C02528	S
-0.268041	0.133809	-2.00316	0.0596348	0.0795131	SDF-1a	14:2-Carnitine	-	S
-0.272666	0.108851	-2.50494	0.0215153	0.0430306	SDF-1a	14:1-Carnitine	-	S
-0.333891	0.170807	-1.95478	0.065484	0.0873121	SDF-1a	18:1-Carnitine	-	S
-0.227028	0.0638863	-3.55363	0.00212069	0.00424137	SDF-1a	Inosine diphosphate	C00104	S
-0.620256	0.282043	-2.19915	0.04045	0.0808999	SDF-1a	FFA 20:2	-	S
0.664229	0.299943	2.21452	0.039215	0.07843	TNF-b	Alanine/Sarcosine	C00041	S
-0.457859	0.140218	-3.26535	0.00407081	0.00814163	TNF-b	Aspartic acid	C00049	S
-0.724703	0.310291	-2.33556	0.0306305	0.0612611	TNF-b	Phenylalanine	C00079	S
0.663401	0.224178	2.95927	0.00805547	0.0161109	TNF-b	Proline	C00148	S
-0.412852	0.109728	-3.76249	0.00131788	0.00432777	TNF-b	Cytidine	C00475	S
-0.384044	0.18051	-2.12755	0.0466892	0.0933783	TNF-b	Hydroxyglutaric acid	-	S
-0.275447	0.128811	-2.13837	0.045693	0.091386	TNF-b	3-Formylalanine	-	S
0.159788	0.0845534	1.88979	0.074142	0.0988561	TNF-b	1-Methyl-4-pyridone-3-carboxamide	C05842	S
0.312483	0.139254	2.24398	0.0369424	0.0738847	TNF-b	3:0-Carnitine	C03017	S
0.169236	0.0785756	2.1538	0.0443063	0.0886127	TNF-b	4:0-Carnitine	C02862	S
-0.136438	0.0676264	-2.01753	0.0579897	0.0773196	TNF-b	10:0-Carnitine	-	S
-0.247959	0.0864494	-2.86826	0.00984079	0.0196816	TNF-b	12:1-Carnitine	-	S
-0.19438	0.0814082	-2.38773	0.0274975	0.0366634	TNF-b	12:0-Carnitine	-	S
-0.215227	0.0833016	-2.58371	0.0182067	0.0364133	TNF-b	14:2-Carnitine	-	S
-0.201785	0.0683547	-2.95204	0.00818503	0.0163701	TNF-b	14:1-Carnitine	-	S
-0.216388	0.112592	-1.92187	0.0697494	0.0929992	TNF-b	16:2-Carnitine	-	S
-0.228446	0.111382	-2.05102	0.054313	0.0724174	TNF-b	18:1-Carnitine	-	S
-0.141948	0.0433284	-3.27609	0.00397362	0.00794723	TNF-b	Inosine diphosphate	C00104	S
0.228455	0.0762863	2.9947	0.00744863	0.0148973	TNF-b	LPE 16:1	-	S
0.167398	0.0792194	2.1131	0.0480502	0.0961005	TNF-b	LPC 14:0 sn-2	-	S
0.167156	0.0686222	2.43589	0.0248721	0.0497442	TNF-b	LPC 14:0 sn-1	-	S
0.20208	0.0928296	2.1769	0.0423028	0.0846055	TNF-b	LPC 15:0 sn-1	-	S
0.271704	0.113499	2.39389	0.0271477	0.0542955	TNF-b	LPC 16:1 sn-2	-	S
0.259534	0.0895648	2.89773	0.00922466	0.0184493	TNF-b	LPC 16:1 sn-1	-	S
0.276064	0.128345	2.15096	0.0445589	0.0737292	TNF-b	LPC 17:0 sn-1	-	S
0.170915	0.0727041	2.35083	0.029681	0.059362	TNF-b	LPC 18:3 sn-1	-	S
0.212431	0.0963414	2.20498	0.0399777	0.0799554	TNF-b	LPC 18:3 sn-2	-	S
0.17956	0.0944981	1.90014	0.0726989	0.0969319	TNF-b	LPE 22:4	-	S
0.22086	0.116618	1.89387	0.0735698	0.098093	TNF-b	LPC 20:3 sn-1	-	S
0.405238	0.162153	2.49911	0.0217814	0.0290418	TNF-b	LPC 20:2 sn-1	-	S
0.341383	0.162413	2.10194	0.0491251	0.0655001	TNF-b	LPC 22:4	-	S
0.698295	0.307373	2.27182	0.0349072	0.0698145	TRAIL	1-Methylhistidine	C01152	S
1.03307	0.424593	2.43309	0.0250185	0.050037	TRAIL	Alanine/Sarcosine	C00041	S
0.876825	0.227156	3.86	0.0010549	0.00210979	TRAIL	Choline	C00114	S
0.617717	0.261	2.36673	0.0287209	0.0574418	TRAIL	Hydroxyproline	C01157	S
0.899229	0.236002	3.81026	0.00118177	0.00236354	TRAIL	Dimethylglycine	C01026	S
0.929882	0.319406	2.91129	0.00895368	0.0179074	TRAIL	Lactic acid	C00186	S
-0.455895	0.133378	-3.41807	0.00288408	0.0115363	TRAIL	Adenine	C00147	S
0.274683	0.113973	2.41007	0.0262492	0.0524983	TRAIL	FAD	C00016	S
0.337809	0.144488	2.33797	0.0304786	0.0609573	TRAIL	GSH	C00051	S
0.194508	0.0832852	2.33544	0.030638	0.061276	TRAIL	Melatonin	C01598	S
-0.274943	0.124613	-2.20637	0.0398655	0.0797309	TRAIL	S-Methyl-5'-thioadenosine	C00170	S
0.267666	0.0901849	2.96796	0.00790221	0.0158044	TRAIL	Spermidine	C00315	S
0.431336	0.159304	2.70763	0.0139575	0.0279151	TRAIL	Thiamine	C00378	S
0.672182	0.139322	4.82468	0.000117747	0.000235494	TRAIL	Uracil	C00106	S
0.403027	0.0969799	4.15578	0.000536842	0.00107368	TRAIL	Xanthosine	C01762	S
0.43877	0.178382	2.45973	0.0236615	0.0473231	TRAIL	Anthranilate	C00108	S
-0.179813	0.0775522	-2.31861	0.0317178	0.0701939	TRAIL	Cholic acid	C00695	S
0.40164	0.140981	2.8489	0.0102669	0.0205339	TRAIL	Gluconic acid	C00257	S
0.686944	0.143768	4.77816	0.000130736	0.000261473	TRAIL	Isocitrate	C00311	S
0.989781	0.329691	3.00215	0.00732674	0.0146535	TRAIL	N-Acetyl-L-alanine	-	S
1.0733	0.271922	3.9471	0.000864599	0.0017292	TRAIL	Pyroglutamic acid	C01879	S
0.404966	0.193397	2.09397	0.0499067	0.0998134	TRAIL	S-Adenosylhomocysteine	C00021	S
0.248574	0.107939	2.30291	0.0327567	0.0655135	TRAIL	Glycerol 3-phosphate	C00093	S
0.641999	0.19409	3.30774	0.00370026	0.00740051	TRAIL	Xanthine	C00385	S
0.400602	0.183531	2.18275	0.0418085	0.083617	TRAIL	Galactose 1-phosphate	C00446	S
0.711143	0.15935	4.46277	0.000266805	0.000533611	TRAIL	Malate	C00149	S
-0.545642	0.137485	-3.96873	0.000822916	0.00329166	TRAIL	3-Methyl pyruvic acid	C00109	S
-0.679135	0.245466	-2.76672	0.0122813	0.0491251	TRAIL	L-Threonine	C00188	S
-0.618952	0.156563	-3.95337	0.000852304	0.00170461	TRAIL	Carnitine	C00318	S
-0.282879	0.116045	-2.43766	0.0247803	0.0495606	TRAIL	Altrose	C21032	S
-0.876826	0.243671	-3.5984	0.00191542	0.00766168	TRAIL	Glycinamide ribonucleotide	C03838	S
0.506112	0.198813	2.54567	0.0197396	0.0394792	TRAIL	LPC O-16:0	-	S
1.23685	0.560792	2.20554	0.0399322	0.0798644	TRAIL	LPC 16:0 sn-1	-	S
0.216059	0.101504	2.12858	0.0465938	0.0931877	TRAIL	LPC 17:0 sn-2	-	S
0.496657	0.218196	2.2762	0.0345968	0.0691935	TRAIL	LPC 20:2 sn-2	-	S
-0.465567	0.187004	-2.48961	0.0222214	0.0444428	TRAIL	Mannose	C00159	S
-0.450472	0.198483	-2.26957	0.0350674	0.0701348	TRAIL	1,3-Dimethyluric acid	-	S
1.06547	0.491312	2.16863	0.0552974	0.0887558	IL-1b	1-Methylhistidine	C01152	M
5.15894	1.32378	3.89712	0.00297492	0.00396656	IL-1b	Inositol	C00137	M
-0.871628	0.243752	-3.57588	0.00504618	0.0201847	IL-1b	cAMP	C00575	M
0.911647	0.373701	2.43951	0.0348783	0.0697567	IL-1b	FAD	C00016	M
-1.18616	0.397462	-2.98434	0.0137056	0.0329888	IL-1b	S-Adenosylmethionine	C00019	M
-0.784305	0.281634	-2.78484	0.0192898	0.0771591	IL-1b	Serotonin	C00780	M
-1.36631	0.312259	-4.37558	0.00138694	0.00554775	IL-1b	S-Methyl-5'-thioadenosine	C00170	M
1.1544	0.364866	3.16391	0.0100916	0.0201832	IL-1b	S-Adenosylhomocysteine	C00021	M
-0.673086	0.240263	-2.80145	0.0187477	0.068885	IL-1b	Glycerol 3-phosphate	C00093	M
-1.80152	0.48836	-3.68892	0.00418432	0.00990273	IL-1b	Galactose 1-phosphate	C00446	M
0.487008	0.217277	2.24142	0.0488866	0.0977732	IL-1b	Linolenic acid	C06427	M
1.63448	0.595877	2.74299	0.0207261	0.0414523	IL-1b	18:3-Carnitine	-	M
2.17782	0.60017	3.62867	0.00462272	0.00924543	IL-1b	LPC 15:0 sn-2	-	M
4.5584	1.70916	2.66704	0.0236121	0.0472242	IL-1b	LPC 16:0 sn-1	-	M
1.9271	0.745288	2.58571	0.0271491	0.0500713	IL-1b	LPC 16:0 sn-2	-	M
1.39618	0.567023	2.46231	0.0335437	0.0670875	IL-1b	LPE 22:6 sn-1	-	M
-1.61509	0.580578	-2.78186	0.0193886	0.0775544	IL-1b	Mannose	C00159	M
-1.61117	0.609236	-2.64457	0.0245407	0.0981628	IL-1b	1,3-Dimethyluric acid	-	M
0.704817	0.176586	3.99136	0.00255369	0.00510737	IL-1b	FFA 16:2	-	M
-1.84965	0.42755	-4.32616	0.00149856	0.00599423	IL-1b	FFA 17:0	-	M
0.724168	0.234478	3.08843	0.0114746	0.0229491	IL-1b	FFA 18:4	-	M
-1.94965	0.50094	-3.89199	0.00299983	0.0119993	IL-1ra	GSH	C00051	M
3.67948	1.47297	2.498	0.0315546	0.0631092	IL-1ra	Acetylcarnitine	C02571	M
-4.65962	1.99164	-2.33959	0.0413683	0.0750804	IL-2	Alanine/Sarcosine	C00041	M
-3.15975	1.02518	-3.08213	0.0115985	0.0333535	IL-2	Glutamate	C00025	M
-3.27667	1.38109	-2.37253	0.0391079	0.0645433	IL-2	5-Hydroxylysine	C16741	M
-2.20736	0.678898	-3.25139	0.00869999	0.0321186	IL-2	Adenosine	C00212	M
2.16581	0.830462	2.60796	0.0261322	0.0522644	IL-2	S-Methyl-5'-thioadenosine	C00170	M
2.09164	1.04022	2.01078	0.0720811	0.0961081	IL-2	4-Hydroxybenzoic acid	C00156	M
3.14578	1.18927	2.64515	0.0245165	0.049033	IL-2	3-Methyl pyruvic acid	C00109	M
1.26251	0.597533	2.11288	0.0607475	0.0797507	IL-2	2-Isopropylmaleate	C02631	M
3.36847	1.31373	2.56404	0.028177	0.056354	IL-2	Carnitine	C00318	M
3.26183	1.25117	2.60703	0.0261737	0.0388961	IL-2	5:0-Carnitine	-	M
-2.85654	0.881511	-3.2405	0.00886184	0.0257066	IL-2	LPE 22:6 sn-2	-	M
2.57956	1.26117	2.04536	0.0680342	0.0916528	IL-2	FFA 15:0	-	M
3.0911	1.08849	2.8398	0.0175543	0.0290694	IL-2	FFA 17:0	-	M
0.737909	0.215908	3.4177	0.00657274	0.0131455	IL-4	Betaine	C00719	M
-0.347765	0.120143	-2.89458	0.0159812	0.0639248	IL-4	Deoxyinosine	C05512	M
0.600902	0.164918	3.64364	0.00450953	0.00901906	IL-4	4-Pyridoxic acid	C00847	M
0.694153	0.274201	2.53155	0.0297916	0.0595831	IL-4	Methionine sulfoxide	-	M
0.612897	0.258142	2.37426	0.0389924	0.0779849	IL-4	N-Acetylputrescine	C02714	M
-0.210642	0.0869793	-2.42175	0.0359541	0.0719082	IL-4	Riboflavin	C00255	M
0.49944	0.176094	2.83621	0.0176628	0.0353256	IL-4	Anthranilate	C00108	M
0.46611	0.203713	2.28807	0.0451615	0.0759853	IL-4	Citraconic acid	C02226	M
-0.746716	0.282144	-2.64658	0.0244562	0.0978249	IL-4	Taurine	C00245	M
-0.780484	0.26623	-2.93162	0.0149991	0.0599964	IL-4	Iminoaspartic acid	C05840	M
-0.300304	0.103374	-2.90504	0.0156975	0.0627901	IL-4	LPC 17:0 sn-2	-	M
-0.475743	0.138279	-3.44046	0.00632655	0.0253062	IL-4	LPC 20:3 sn-1	-	M
0.618366	0.270121	2.28922	0.0450735	0.090147	IL-4	Mannose	C00159	M
-0.289454	0.107704	-2.68749	0.0227977	0.0911907	IL-4	FFA 18:4	-	M
-0.874223	0.312745	-2.79533	0.0189459	0.0757834	IL-4	FFA 20:5	-	M
-0.866411	0.17323	-5.00151	0.000536136	0.00214454	IL-4	FFA 20:2	-	M
-0.143847	0.061471	-2.34008	0.0413341	0.0826683	IL-4	Androsterone sulfate	-	M
10.0327	1.90527	5.26575	0.000365032	0.000730064	IL-5	Tryptophan	C00078	M
6.42434	2.77679	2.31359	0.0432424	0.0864847	IL-5	Tyrosine	C00082	M
3.97755	1.43501	2.77179	0.0197266	0.0394531	IL-5	1-Methyladenosine	C02494	M
-0.726339	0.194861	-3.72747	0.00392666	0.0157066	IL-5	Indoleacrylic acid	-	M
0.902215	0.40076	2.25126	0.0480766	0.0961533	IL-5	Spermidine	C00315	M
-1.2249	0.234203	-5.2301	0.00038424	0.00140516	IL-5	NMN	C00455	M
1.53332	0.398699	3.84581	0.00323429	0.00646857	IL-5	Leucinic acid	-	M
1.07542	0.244431	4.3997	0.0013357	0.0026714	IL-5	Phenyllactic acid	C01479	M
3.60894	0.800149	4.51034	0.001125	0.00225	IL-5	5-Methoxyindoleacetate	C05660	M
1.69302	0.717079	2.361	0.0398855	0.0797709	IL-5	1,5-Anhydroglucitol	C07326	M
4.93578	2.20784	2.23557	0.049374	0.065832	IL-5	FFA 20:4	-	M
-0.513662	0.205845	-2.49538	0.0316966	0.0633932	IL-6	AICAR	C04677	M
-2.40524	0.973506	-2.4707	0.0330652	0.0906511	IL-6	N-Methyl-L-arginine	C03884	M
-1.05293	0.469629	-2.24205	0.0488338	0.0976676	IL-6	Leucinic acid	-	M
-0.778286	0.242674	-3.20712	0.00937769	0.025089	IL-6	3-Methyl-2-oxovaleric acid	C03465	M
-5.93047	2.24923	-2.63666	0.0248761	0.0472534	IL-6	N-Acetyl-L-alanine	-	M
-1.56509	0.636004	-2.46081	0.0336298	0.0672595	IL-6	Pyruvate	C00022	M
-3.17661	0.896741	-3.54239	0.00533543	0.0130621	IL-6	alpha-ketoisovaleric acid	C00141	M
2.28741	0.920645	2.48457	0.0322889	0.0430519	IL-6	3-Formylalanine	-	M
-1.50499	0.546924	-2.75173	0.0204175	0.08167	IL-7	Hydroxyproline	C01157	M
-0.963564	0.226711	-4.25018	0.00168903	0.00675611	IL-7	Deoxyinosine	C05512	M
1.21655	0.442964	2.74639	0.0206057	0.0412114	IL-7	4-Pyridoxic acid	C00847	M
-0.473271	0.0686585	-6.89311	4.22978e-05	0.000169191	IL-7	AICAR	C04677	M
0.993089	0.42106	2.35854	0.0400528	0.0801055	IL-7	Neopterin	C05926	M
-0.489061	0.0541967	-9.02381	4.04087e-06	1.61635e-05	IL-7	Thymine	C00178	M
-0.611356	0.0986493	-6.19726	0.000101817	0.00040727	IL-7	3-Methyl-2-oxovaleric acid	C03465	M
1.2081	0.444771	2.71623	0.0217003	0.0434007	IL-7	Citraconic acid	C02226	M
1.06601	0.191539	5.56552	0.000238875	0.00047775	IL-7	Glyceric acid	C00258	M
1.51688	0.578103	2.6239	0.025427	0.0508539	IL-7	Indole-3-carboxylic acid	C19837	M
1.38833	0.570716	2.43261	0.0352926	0.0705851	IL-7	Malonate	C00383	M
2.41875	1.05927	2.28341	0.0455214	0.0910428	IL-7	Glyoxylic acid	C00048	M
1.37819	0.592116	2.32757	0.042225	0.08445	IL-7	3-Formylalanine	-	M
2.16689	0.418571	5.17687	0.000414954	0.000829908	IL-7	Glycinamide ribonucleotide	C03838	M
-1.14592	0.430356	-2.66273	0.0237876	0.0951505	IL-7	LPE 18:2 sn-1	-	M
-2.08089	0.563461	-3.69305	0.00415588	0.0166235	IL-7	LysoPC(P-16:0/0:0)	-	M
-1.9941	0.651632	-3.06016	0.0120412	0.0481648	IL-7	LPC O-16:0	-	M
-1.63591	0.534818	-3.05882	0.0120688	0.0241376	IL-8	Alanine/Sarcosine	C00041	M
-0.85478	0.357122	-2.39352	0.0377308	0.0754616	IL-8	Cystathionine	C02291	M
2.43825	0.912859	2.67101	0.023452	0.0312693	IL-8	Tyrosine	C00082	M
-0.886614	0.325966	-2.71995	0.021562	0.043124	IL-8	Glutamate	C00025	M
0.602829	0.261116	2.30866	0.0436067	0.0581423	IL-8	S-Methyl-5'-thioadenosine	C00170	M
0.626005	0.312857	2.00093	0.0732743	0.097699	IL-8	4-Hydroxybenzoic acid	C00156	M
0.19809	0.0604381	3.27756	0.00832322	0.0110976	IL-8	Cholic acid	C00695	M
0.828776	0.369526	2.24281	0.0487713	0.0650284	IL-8	Indole-3-carboxylic acid	C19837	M
-0.639992	0.221834	-2.885	0.0162456	0.0324913	IL-8	Xanthine	C00385	M
-0.254745	0.107601	-2.3675	0.0394452	0.0788904	IL-8	alpha-Ketoglutaric acid	C00026	M
0.755057	0.373612	2.02097	0.0708656	0.0944875	IL-8	3-Formylalanine	-	M
0.449764	0.162344	2.77043	0.0197728	0.0263637	IL-8	2-Isopropylmaleate	C02631	M
1.62243	0.552768	2.9351	0.01491	0.02982	IL-8	Phenylpyruvic acid	C00166	M
1.00969	0.367737	2.74568	0.0206306	0.0275075	IL-8	5:0-Carnitine	-	M
-0.336033	0.121633	-2.76268	0.0200375	0.0400751	IL-8	Linolenic acid	C06427	M
0.233914	0.0532341	4.39405	0.00134751	0.00269502	IL-8	Ursodeoxycholate	-	M
-0.967428	0.247301	-3.91195	0.00290408	0.0116163	IL-8	LPC 17:0 sn-1	-	M
-0.964672	0.311267	-3.09918	0.0112664	0.0225327	IL-8	LPE 22:6 sn-1	-	M
-0.910954	0.246402	-3.69703	0.00412867	0.00825734	IL-8	LPE 22:6 sn-2	-	M
-0.89397	0.329938	-2.70951	0.0219519	0.0439039	IL-8	LPC 20:5 sn-1	-	M
-0.925239	0.313399	-2.95227	0.0144782	0.0352859	IL-8	LPC 20:5 sn-2	-	M
0.953229	0.421426	2.26191	0.0472148	0.0629531	IL-8	FFA 12:0	C02679	M
1.06978	0.298417	3.58486	0.00497139	0.00662853	IL-8	FFA 15:0	-	M
-0.315761	0.140602	-2.24577	0.0485265	0.0970531	IL-8	FFA 16:2	-	M
0.943466	0.322566	2.92488	0.0151733	0.0202311	IL-8	FFA 17:0	-	M
-1.32512	0.416056	-3.18496	0.00973715	0.0194743	IL-8	FFA 18:2	-	M
1.58784	0.793515	2.00102	0.0732632	0.0976843	IL-8	FFA 20:4	-	M
-1.02127	0.437101	-2.33645	0.0415905	0.0831809	IL-8	FFA 22:6	-	M
1.2899	0.625915	2.06082	0.0662962	0.0883949	IL-9	Asparagine	C00152	M
0.807037	0.31316	2.57707	0.0275543	0.0367391	IL-9	Methionine	C00073	M
1.66853	0.665366	2.50769	0.0310351	0.0413802	IL-9	Tyrosine	C00082	M
0.425103	0.212501	2.00048	0.0733292	0.0977723	IL-9	4-Pyridoxic acid	C00847	M
0.73146	0.264035	2.77031	0.0197766	0.0263688	IL-9	Methionine sulfoxide	-	M
0.435557	0.183895	2.36851	0.0393773	0.052503	IL-9	S-Methyl-5'-thioadenosine	C00170	M
0.497696	0.249023	1.9986	0.0735598	0.0980797	IL-9	AMP	C00020	M
0.116353	0.049727	2.33983	0.0413513	0.0551351	IL-9	Cholic acid	C00695	M
0.610068	0.271321	2.24851	0.0483017	0.0644022	IL-9	Fumaric acid	C00122	M
1.53498	0.305606	5.02274	0.000519642	0.00103928	IL-9	1-Methylpyrrolinium	C06178	M
1.5274	0.449075	3.40121	0.00675729	0.0135146	IL-9	Indole	C00463	M
0.308831	0.118277	2.61108	0.0259928	0.0346571	IL-9	2-Isopropylmaleate	C02631	M
1.37691	0.312522	4.40582	0.00132302	0.00176402	IL-9	Phenylpyruvic acid	C00166	M
0.624962	0.284126	2.1996	0.052477	0.0699693	IL-9	5:0-Carnitine	-	M
-0.284817	0.071153	-4.00288	0.00250666	0.00334221	IL-9	Linolenic acid	C06427	M
0.602639	0.286553	2.10306	0.0617587	0.082345	IL-9	Glycinamide ribonucleotide	C03838	M
0.141556	0.046806	3.02431	0.0128009	0.0170678	IL-9	Ursodeoxycholate	-	M
0.662978	0.25347	2.61561	0.0257914	0.0343885	IL-9	Chenodeoxycholate	C02528	M
-0.865366	0.370577	-2.33519	0.0416801	0.0833601	IL-9	LPE 16:0 sn-2	-	M
-0.874189	0.290237	-3.01199	0.0130732	0.0261464	IL-9	LPE 16:0 sn-1	-	M
-0.527183	0.192451	-2.73931	0.0208576	0.0417152	IL-9	LPC 14:0 sn-1	-	M
-0.816841	0.129254	-6.31964	8.68514e-05	0.000347406	IL-9	LPC 15:0 sn-1	-	M
-0.671485	0.178943	-3.75251	0.00376824	0.00753647	IL-9	LPE 18:0 sn-2	-	M
-0.929662	0.292801	-3.17506	0.00990212	0.0142953	IL-9	LPC 16:0 sn-2	-	M
-0.299216	0.103571	-2.889	0.0161347	0.0215129	IL-9	LPC 17:0 sn-2	-	M
-0.770552	0.137041	-5.62277	0.000220611	0.000882445	IL-9	LPC 17:0 sn-1	-	M
-0.641292	0.234106	-2.73932	0.0208572	0.0417144	IL-9	LPE 22:6 sn-1	-	M
-0.597104	0.24431	-2.44404	0.0346091	0.0692183	IL-9	LPC 20:5 sn-1	-	M
-0.385087	0.163931	-2.34909	0.040704	0.054272	IL-9	LPC 20:3 sn-1	-	M
0.873954	0.243325	3.59171	0.00491511	0.00655348	IL-9	FFA 12:0	C02679	M
0.738986	0.219464	3.36723	0.00715464	0.00953953	IL-9	FFA 15:0	-	M
-0.289611	0.0814387	-3.55619	0.00521422	0.0069523	IL-9	FFA 16:2	-	M
0.702723	0.219369	3.20338	0.0094374	0.0125832	IL-9	FFA 17:0	-	M
-0.337634	0.0924886	-3.65055	0.00445826	0.00594435	IL-9	FFA 18:4	-	M
-1.0372	0.261781	-3.96208	0.00267741	0.00356988	IL-9	FFA 18:2	-	M
-1.06664	0.245454	-4.34559	0.00145358	0.00290715	IL-9	FFA 20:5	-	M
1.44236	0.487138	2.96088	0.0142666	0.0190222	IL-9	FFA 20:4	-	M
-0.609556	0.260364	-2.34117	0.0412571	0.0825141	IL-9	FFA 20:2	-	M
-2.74323	1.22466	-2.23999	0.0490049	0.0980098	IL-10	Alanine/Sarcosine	C00041	M
3.375	1.05068	3.21219	0.00929744	0.0123966	IL-10	Glutamine	C00064	M
-1.97283	0.602363	-3.27515	0.00835715	0.0281814	IL-10	Glutamate	C00025	M
-2.31141	0.773133	-2.98966	0.0135815	0.0543261	IL-10	Lactic acid	C00186	M
0.928915	0.453012	2.05053	0.0674482	0.089931	IL-10	Adenine	C00147	M
1.00186	0.499483	2.00579	0.0726833	0.0969111	IL-10	GSH	C00051	M
-1.21115	0.463354	-2.61387	0.0258685	0.0418413	IL-10	Pantothenic acid	C00864	M
3.32493	1.16764	2.84756	0.0173224	0.0230965	IL-10	Pyridoxamine	C00534	M
0.723697	0.319037	2.26838	0.0466988	0.062265	IL-10	Glycerol 3-phosphate	C00093	M
-1.58154	0.464485	-3.40493	0.00671517	0.0268607	IL-10	Succinate	C00042	M
-1.02016	0.51259	-1.99021	0.0745949	0.0994599	IL-10	Xanthine	C00385	M
-0.527238	0.213782	-2.46624	0.0333185	0.0841325	IL-10	alpha-Ketoglutaric acid	C00026	M
-1.99038	0.813478	-2.44675	0.034449	0.068898	IL-10	alpha-ketoisovaleric acid	C00141	M
-1.48384	0.707238	-2.09808	0.0622782	0.0830376	IL-10	Malate	C00149	M
1.77356	0.753392	2.3541	0.0403572	0.0807144	IL-10	3-Methyl pyruvic acid	C00109	M
-1.21957	0.429244	-2.84121	0.017512	0.0350239	IL-10	5-Hydroxyindoleacetaldehyde	C05634	M
1.2605	0.563111	2.23847	0.049132	0.0655093	IL-10	4:0-Carnitine	C02862	M
2.06144	0.734791	2.80548	0.0186187	0.0372374	IL-10	5:0-Carnitine	-	M
2.64134	1.41085	1.87216	0.0906857	0.0906857	IL-10	XMP	C00655	M
-2.50383	0.889737	-2.81413	0.0183445	0.043045	IL-10	FFA 18:2	-	M
0.343017	0.14751	2.32539	0.0423821	0.0847641	IL-10	Phe-Phe	-	M
-4.88364	1.02334	-4.77226	0.000754478	0.00259355	IL-12(p70)	Betaine	C00719	M
-1.59539	0.432065	-3.69249	0.00415973	0.00831946	IL-12(p70)	Glycine	C00037	M
-3.38589	1.46167	-2.31646	0.0430317	0.0759204	IL-12(p70)	Hydroxyproline	C01157	M
-1.57528	0.537522	-2.93064	0.0150243	0.047141	IL-12(p70)	2-Hydroxyphenylacetic acid	C05852	M
-4.65405	1.93193	-2.40902	0.0367446	0.0575209	IL-12(p70)	Gluconic acid	C00257	M
4.63765	1.25418	3.69775	0.00412379	0.00824758	IL-12(p70)	3-Methyl pyruvic acid	C00109	M
2.25679	1.11703	2.02034	0.07094	0.0945867	IL-12(p70)	Dihydrothymine	C00429	M
4.11237	1.66869	2.46443	0.0334222	0.0565703	IL-12(p70)	Iminoaspartic acid	C05840	M
4.9788	1.39721	3.5634	0.00515202	0.010304	IL-12(p70)	Carnitine	C00318	M
-3.81157	1.40084	-2.72092	0.0215262	0.036912	IL-12(p70)	Altrose	C21032	M
1.53993	0.694185	2.21833	0.050838	0.0815088	IL-12(p70)	12:1-Carnitine	-	M
1.5143	0.639487	2.36799	0.039412	0.0788241	IL-12(p70)	12:0-Carnitine	-	M
1.43974	0.661478	2.17655	0.0545628	0.0727504	IL-12(p70)	14:2-Carnitine	-	M
1.68016	0.646519	2.59877	0.0265472	0.0530945	IL-12(p70)	14:1-Carnitine	-	M
2.70287	0.927052	2.91556	0.0154173	0.0308346	IL-12(p70)	14:0-Carnitine	-	M
2.35622	0.709468	3.3211	0.00773304	0.0154661	IL-12(p70)	16:2-Carnitine	-	M
4.78318	1.28142	3.73272	0.00389291	0.00778582	IL-12(p70)	18:3-Carnitine	-	M
2.26349	0.941139	2.40506	0.0369947	0.0493262	IL-12(p70)	LPC 18:3 sn-1	-	M
7.5232	2.89038	2.60284	0.0263625	0.052725	IL-13	Inositol	C00137	M
-1.59408	0.41923	-3.8024	0.00347213	0.0138885	IL-13	cAMP	C00575	M
1.92197	0.581273	3.30649	0.00792613	0.0158523	IL-13	FAD	C00016	M
-3.01701	1.09357	-2.75886	0.0201691	0.0564966	IL-13	Methionine sulfoxide	-	M
-2.23628	0.746155	-2.99707	0.0134106	0.0426292	IL-13	Phosphocholine	C00588	M
-2.19214	0.683923	-3.20524	0.00940768	0.0276915	IL-13	S-Adenosylmethionine	C00019	M
-2.61515	0.467328	-5.59597	0.000228966	0.000915864	IL-13	S-Methyl-5'-thioadenosine	C00170	M
2.19924	0.601774	3.6546	0.00442847	0.00885694	IL-13	S-Adenosylhomocysteine	C00021	M
-1.37783	0.370517	-3.71868	0.00398393	0.0159357	IL-13	Glycerol 3-phosphate	C00093	M
-2.68581	1.03262	-2.60095	0.0264481	0.0688307	IL-13	Galactose 1-phosphate	C00446	M
-4.6635	1.85712	-2.51114	0.0308521	0.0719597	IL-13	1-Methylpyrrolinium	C06178	M
-5.98797	1.96193	-3.05209	0.0122082	0.0281893	IL-13	Indole	C00463	M
-1.38427	0.458831	-3.01695	0.0129629	0.0374728	IL-13	2-Isopropylmaleate	C02631	M
2.93707	1.16637	2.51812	0.0304856	0.0609711	IL-13	Uric acid	C00366	M
1.19032	0.288979	4.11904	0.00208027	0.00416055	IL-13	Linolenic acid	C06427	M
3.10928	1.33392	2.33094	0.0419826	0.0839653	IL-13	LPE 16:0 sn-1	-	M
3.61321	1.15931	3.11668	0.0109356	0.0218713	IL-13	LPC 15:0 sn-2	-	M
2.2544	0.899882	2.50522	0.0311668	0.0623337	IL-13	LPE 18:0 sn-2	-	M
8.3544	2.98206	2.80155	0.0187447	0.0374893	IL-13	LPC 16:0 sn-1	-	M
4.06429	1.13615	3.57724	0.00503476	0.0100695	IL-13	LPC 16:0 sn-2	-	M
2.50688	0.841101	2.98047	0.0137966	0.0275932	IL-13	LPC 17:0 sn-1	-	M
3.05566	0.840257	3.63657	0.00456261	0.00912523	IL-13	LPE 22:6 sn-1	-	M
2.3696	0.824006	2.87571	0.0165064	0.0330128	IL-13	LPE 22:6 sn-2	-	M
-3.01004	0.996181	-3.02158	0.0128606	0.0514426	IL-13	Mannose	C00159	M
-2.98236	1.05509	-2.82665	0.0179548	0.0685222	IL-13	1,3-Dimethyluric acid	-	M
-3.01394	0.921042	-3.27232	0.00839733	0.0306687	IL-13	FFA 15:0	-	M
1.47582	0.197291	7.48045	2.10967e-05	4.21934e-05	IL-13	FFA 16:2	-	M
-3.81472	0.459807	-8.29634	8.55047e-06	2.95117e-05	IL-13	FFA 17:0	-	M
1.55175	0.316658	4.90042	0.000622729	0.00124546	IL-13	FFA 18:4	-	M
4.32819	1.06623	4.05932	0.00228905	0.00457809	IL-13	FFA 18:2	-	M
-2.81166	0.941642	-2.98591	0.0136689	0.0546755	IL-15	Aspartic acid	C00049	M
-4.80009	1.54965	-3.09754	0.0112979	0.0451917	IL-15	Phenylalanine	C00079	M
-2.66483	0.989518	-2.69306	0.0225808	0.0903232	IL-15	Glutamate	C00025	M
3.42375	1.71306	1.99861	0.0735583	0.0980778	IL-15	5-Hydroxy-L-tryptophan	C01017	M
-1.80268	0.675701	-2.66786	0.0235789	0.0943156	IL-15	Adenosine	C00212	M
1.30399	0.533843	2.44265	0.0346912	0.0693824	IL-15	cAMP	C00575	M
2.00121	0.584574	3.42336	0.00651058	0.00868077	IL-15	dAMP	C00360	M
-1.42951	0.493701	-2.89549	0.0159563	0.0638252	IL-15	Glycocholic acid	C01921	M
3.01012	1.33369	2.25699	0.0476115	0.063482	IL-15	Guanine	C00242	M
3.53806	1.1273	3.13852	0.0105367	0.0210734	IL-15	N-Acetyl-aspartic acid	C01042	M
2.70686	0.621293	4.35681	0.00142826	0.00285651	IL-15	Phosphocholine	C00588	M
-5.91917	2.04494	-2.89455	0.0159822	0.0639289	IL-15	Purine	C15587	M
2.0039	0.665448	3.01135	0.0130874	0.0261748	IL-15	cis-Aconitic acid	C00417	M
-2.03647	0.693251	-2.93756	0.0148474	0.0593894	IL-15	S-Adenosylhomocysteine	C00021	M
-0.771914	0.295487	-2.61235	0.0259361	0.0518723	IL-15	6-Hydroxypseudooxynicotine	C01297	M
-0.207416	0.0781681	-2.65346	0.0241693	0.0966772	IL-17	AICAR	C04677	M
-0.294142	0.0971559	-3.02753	0.0127307	0.050923	IL-17	3-Methyl-2-oxovaleric acid	C03465	M
-1.19539	0.362897	-3.29402	0.0080949	0.0323796	IL-17	alpha-ketoisovaleric acid	C00141	M
1.1561	0.30873	3.74469	0.00381699	0.00763398	IL-17	3-Methyl pyruvic acid	C00109	M
1.25994	0.337217	3.7363	0.00387	0.00774	IL-17	Carnitine	C00318	M
1.08412	0.364568	2.97371	0.0139569	0.0279138	IL-17	5:0-Carnitine	-	M
6.3305	2.10915	3.00145	0.0133105	0.0266211	Eotaxin	Choline	C00114	M
7.33951	1.94977	3.76429	0.00369602	0.00739204	Eotaxin	Dimethylglycine	C01026	M
3.69951	1.41452	2.61538	0.0258017	0.0516034	Eotaxin	Serine	C00065	M
-2.67675	0.652454	-4.10259	0.00213572	0.00854287	Eotaxin	Adenine	C00147	M
-2.46346	0.829344	-2.97037	0.014037	0.054662	Eotaxin	dAMP	C00360	M
2.20233	0.906057	2.43068	0.0354092	0.0708185	Eotaxin	FAD	C00016	M
3.8712	0.886801	4.36535	0.0014093	0.0028186	Eotaxin	NAD	C00003	M
4.39562	1.44058	3.05128	0.0122249	0.0244498	Eotaxin	Nicotinate	C00253	M
-2.99419	0.924387	-3.23911	0.00888286	0.0336879	Eotaxin	S-Adenosylmethionine	C00019	M
-3.99326	1.3645	-2.92653	0.0151303	0.0512654	Eotaxin	3-Methyl pyruvic acid	C00109	M
-4.28224	1.50971	-2.83646	0.0176553	0.0706211	Eotaxin	Carnitine	C00318	M
2.27263	0.887824	2.55977	0.0283842	0.0567683	Eotaxin	5-Hydroxyindoleacetaldehyde	C05634	M
-0.711627	0.223329	-3.18646	0.0097124	0.0388496	FGF basic	Lactic acid	C00186	M
0.311908	0.127107	2.4539	0.0340299	0.0453733	FGF basic	Adenine	C00147	M
-0.284143	0.0953733	-2.97927	0.0138249	0.0552995	FGF basic	Leucinic acid	-	M
-0.155957	0.061293	-2.54444	0.0291402	0.0582805	FGF basic	3-Methyl-2-oxovaleric acid	C03465	M
-0.486659	0.132982	-3.65959	0.00439205	0.0175682	FGF basic	Succinate	C00042	M
-0.646205	0.22843	-2.8289	0.0178856	0.0715424	FGF basic	alpha-ketoisovaleric acid	C00141	M
-0.46623	0.205496	-2.2688	0.0466655	0.093331	FGF basic	Malate	C00149	M
0.677919	0.179929	3.7677	0.00367538	0.00735076	FGF basic	3-Methyl pyruvic acid	C00109	M
0.717537	0.204265	3.51278	0.00560556	0.0112111	FGF basic	Carnitine	C00318	M
-0.367318	0.12679	-2.89705	0.0159137	0.0636549	FGF basic	5-Hydroxyindoleacetaldehyde	C05634	M
0.349908	0.173268	2.01946	0.0710437	0.094725	FGF basic	4:0-Carnitine	C02862	M
0.551539	0.23507	2.34628	0.0408994	0.0817987	FGF basic	5:0-Carnitine	-	M
-2.5053	0.818848	-3.05954	0.0120539	0.0482157	G-CSF	Adenosine	C00212	M
-1.85801	0.535354	-3.47062	0.00601485	0.0240594	G-CSF	cGMP	C00942	M
-3.69776	1.39823	-2.6446	0.0245394	0.0945752	G-CSF	N-Methyl-L-arginine	C03884	M
-2.42424	0.908883	-2.66728	0.0236026	0.0500524	G-CSF	Pyruvate	C00022	M
-4.54609	1.3713	-3.31518	0.00781076	0.031243	G-CSF	alpha-ketoisovaleric acid	C00141	M
4.25404	1.21725	3.49479	0.00577656	0.0115531	G-CSF	3-Methyl pyruvic acid	C00109	M
4.74475	1.29046	3.67679	0.00426896	0.00853792	G-CSF	Carnitine	C00318	M
-3.66065	1.2956	-2.82544	0.0179921	0.0719682	G-CSF	Altrose	C21032	M
4.08521	1.38965	2.93973	0.0147923	0.0295846	G-CSF	5:0-Carnitine	-	M
-3.00915	1.12944	-2.66429	0.0237238	0.0948952	G-CSF	LPE 22:6 sn-2	-	M
2.57589	0.895896	2.87521	0.0165207	0.0330413	G-CSF	1,5-Anhydroglucitol	C07326	M
1.59177	0.509893	3.12178	0.0108411	0.0234015	GM-CSF	Indoleacrylic acid	-	M
8.38923	3.56004	2.3565	0.0401925	0.0803851	GM-CSF	LPE 16:0 sn-2	-	M
-1.50002	0.301233	-4.97961	0.000553745	0.00221498	IFN-g	Glycerophosphocholine	C00670	M
-0.263238	0.0963346	-2.73253	0.0211014	0.0844056	IFN-g	AICAR	C04677	M
-1.20938	0.46212	-2.61702	0.0257289	0.0978322	IFN-g	N-Methyl-L-arginine	C03884	M
0.871132	0.325586	2.67558	0.0232685	0.046537	IFN-g	Anthranilate	C00108	M
-0.601006	0.204969	-2.93218	0.0149847	0.0599386	IFN-g	Leucinic acid	-	M
-0.34867	0.126519	-2.75587	0.0202728	0.0810913	IFN-g	3-Methyl-2-oxovaleric acid	C03465	M
-1.3991	0.481381	-2.90643	0.0156603	0.062641	IFN-g	alpha-ketoisovaleric acid	C00141	M
2.1933	0.980106	2.23782	0.049186	0.098372	IP-10	Phenylalanine	C00079	M
-0.959945	0.233939	-4.10339	0.00213296	0.00853185	IP-10	Deoxyinosine	C05512	M
-0.344306	0.12551	-2.74324	0.0207171	0.0414341	IP-10	AICAR	C04677	M
-1.86035	0.391493	-4.75194	0.000777954	0.00311182	IP-10	Kynurenic acid	C01717	M
-0.418631	0.0990983	-4.2244	0.00175931	0.00703724	IP-10	Thymine	C00178	M
-0.469014	0.161152	-2.91038	0.0155545	0.0622181	IP-10	3-Methyl-2-oxovaleric acid	C03465	M
1.17463	0.460515	2.55068	0.0288303	0.0576605	IP-10	Citraconic acid	C02226	M
0.951409	0.250104	3.80406	0.00346272	0.00692544	IP-10	Glyceric acid	C00258	M
2.91356	0.943065	3.08946	0.0114545	0.022909	IP-10	Glyoxylic acid	C00048	M
1.64268	0.62183	2.64169	0.0246622	0.0493243	IP-10	Glycinamide ribonucleotide	C03838	M
-0.799402	0.224831	-3.55557	0.00521961	0.0208785	IP-10	10:1-Carnitine	-	M
-0.767223	0.186022	-4.12438	0.00206263	0.00825051	IP-10	10:0-Carnitine	-	M
-0.787569	0.234947	-3.35212	0.00733907	0.0293563	IP-10	12:1-Carnitine	-	M
-0.75624	0.216488	-3.49322	0.00579171	0.0231668	IP-10	12:0-Carnitine	-	M
-0.736236	0.225668	-3.26248	0.0085383	0.0341532	IP-10	14:2-Carnitine	-	M
-0.753402	0.239599	-3.14443	0.0104314	0.0417255	IP-10	14:1-Carnitine	-	M
-1.17886	0.346768	-3.39958	0.00677588	0.0250552	IP-10	14:0-Carnitine	-	M
-0.955966	0.284934	-3.35505	0.00730299	0.029212	IP-10	16:2-Carnitine	-	M
-1.37542	0.550155	-2.50006	0.0314434	0.0639044	IP-10	16:0-Carnitine	C02990	M
-1.39501	0.551988	-2.52724	0.0300128	0.0600255	IP-10	18:1-Carnitine	-	M
-0.637303	0.2328	-2.73756	0.0209203	0.0836814	MCP-1	GSH	C00051	M
0.324061	0.129397	2.50439	0.0312112	0.0624224	MCP-1	NMN	C00455	M
-0.527526	0.118105	-4.4666	0.00120376	0.00481503	MCP-1	Glycerol 3-phosphate	C00093	M
-0.184918	0.0752721	-2.45666	0.0338693	0.0677386	MCP-1	Phe-Phe	-	M
1.00381	0.431688	2.32532	0.0423869	0.0847738	MIP-1a	Arginine	C00062	M
0.508606	0.218268	2.33019	0.0420363	0.0769638	MIP-1a	Creatine	C00300	M
-1.319	0.469585	-2.80885	0.0185112	0.0740449	MIP-1a	Glutamine	C00064	M
0.690022	0.290951	2.37161	0.0391697	0.0783395	MIP-1a	Glutamate	C00025	M
0.872086	0.350764	2.48625	0.0321963	0.0643926	MIP-1a	Lactic acid	C00186	M
0.717318	0.181063	3.96171	0.00267903	0.00535807	MIP-1a	Cytidine	C00475	M
0.505782	0.181764	2.78262	0.0193633	0.0387266	MIP-1a	FAD	C00016	M
0.513426	0.223758	2.29456	0.0446659	0.0893318	MIP-1a	Uracil	C00106	M
-0.651451	0.153863	-4.23398	0.00173285	0.00693139	MIP-1a	cis-Aconitic acid	C00417	M
0.544559	0.201112	2.70773	0.0220192	0.0440383	MIP-1a	S-Adenosylhomocysteine	C00021	M
1.07096	0.263732	4.06077	0.00228375	0.0045675	MIP-1a	Uric acid	C00366	M
1.33591	0.387385	3.44853	0.00624152	0.012483	MIP-1a	Oxalosuccinic acid	C05379	M
0.793561	0.323732	2.45129	0.0341823	0.0683647	MIP-1a	Glycinamide ribonucleotide	C03838	M
-0.725851	0.216731	-3.34909	0.00737668	0.0295067	MIP-1a	LPE 18:2 sn-2	-	M
-0.635033	0.205034	-3.09721	0.0113043	0.0452171	MIP-1a	LPE 18:2 sn-1	-	M
-0.565897	0.202228	-2.79832	0.0188488	0.0753952	MIP-1a	LPE 18:1 sn-1	-	M
-0.641338	0.242935	-2.63995	0.0247359	0.0989437	MIP-1a	LPC 18:3 sn-2	-	M
-0.770369	0.279851	-2.75278	0.0203806	0.0815224	MIP-1a	LPC 18:2 sn-2	-	M
-0.18129	0.0510843	-3.54883	0.00527848	0.0211139	MIP-1a	Phe-Phe	-	M
1.17882	0.442382	2.66471	0.0237067	0.031609	PDGF-bb	Methionine	C00073	M
2.61998	1.01211	2.58863	0.0270135	0.0360179	PDGF-bb	Tryptophan	C00078	M
3.01335	0.75545	3.98881	0.0025642	0.00341894	PDGF-bb	Tyrosine	C00082	M
1.16394	0.565143	2.05956	0.0664365	0.088582	PDGF-bb	1-Methyladenosine	C02494	M
0.39169	0.168928	2.31868	0.0428688	0.0571585	PDGF-bb	Glycochenodeoxycholate	C05466	M
0.588535	0.281301	2.09219	0.0628971	0.0838628	PDGF-bb	S-Adenosylmethionine	C00019	M
0.612908	0.265863	2.30535	0.0438532	0.0584709	PDGF-bb	S-Methyl-5'-thioadenosine	C00170	M
0.326048	0.14	2.32891	0.0421283	0.0561711	PDGF-bb	Spermidine	C00315	M
0.157833	0.0731832	2.15668	0.0564247	0.075233	PDGF-bb	Cholic acid	C00695	M
1.06868	0.33626	3.17812	0.0098508	0.0131344	PDGF-bb	Fumaric acid	C00122	M
0.957379	0.339255	2.82201	0.0180983	0.0241311	PDGF-bb	Orotic acid	C00295	M
2.03324	0.511148	3.9778	0.00261023	0.00348031	PDGF-bb	1-Methylpyrrolinium	C06178	M
2.16219	0.651491	3.31883	0.00776275	0.0103503	PDGF-bb	Indole	C00463	M
1.95483	0.45489	4.29737	0.0015679	0.00209054	PDGF-bb	Phenylpyruvic acid	C00166	M
0.828385	0.420729	1.96893	0.0772823	0.0923408	PDGF-bb	5:0-Carnitine	-	M
-0.376361	0.113366	-3.31986	0.00774922	0.0103323	PDGF-bb	Linolenic acid	C06427	M
0.200897	0.0675696	2.97318	0.0139696	0.0186261	PDGF-bb	Ursodeoxycholate	-	M
0.814275	0.340058	2.39452	0.0376668	0.0502224	PDGF-bb	16:0-Carnitine	C02990	M
0.909093	0.319458	2.84573	0.0173768	0.023169	PDGF-bb	18:1-Carnitine	-	M
-0.668841	0.296996	-2.25202	0.048015	0.06402	PDGF-bb	LPC 14:0 sn-1	-	M
-0.980772	0.273663	-3.58387	0.00497961	0.00995921	PDGF-bb	LPC 15:0 sn-1	-	M
-0.696425	0.331093	-2.10341	0.0617222	0.0822963	PDGF-bb	LPE 18:0 sn-2	-	M
-0.360859	0.165331	-2.18265	0.0540029	0.0720038	PDGF-bb	LPC 17:0 sn-2	-	M
-0.995478	0.247326	-4.02497	0.00241901	0.00752975	PDGF-bb	LPC 17:0 sn-1	-	M
-0.876656	0.344465	-2.54498	0.0291134	0.0582268	PDGF-bb	LPC 20:5 sn-1	-	M
-0.812012	0.352766	-2.30184	0.0441159	0.0882318	PDGF-bb	LPC 20:5 sn-2	-	M
1.0051	0.331256	3.0342	0.0125866	0.0167822	PDGF-bb	FFA 15:0	-	M
-0.297396	0.148174	-2.00707	0.0725278	0.0967038	PDGF-bb	FFA 16:2	-	M
0.868447	0.352882	2.46101	0.0336183	0.0448244	PDGF-bb	FFA 17:0	-	M
-0.346632	0.170007	-2.03893	0.0687704	0.0916939	PDGF-bb	FFA 18:4	-	M
-1.35938	0.419929	-3.23717	0.00891208	0.0118828	PDGF-bb	FFA 18:2	-	M
-1.5584	0.33762	-4.61585	0.000956639	0.00191328	PDGF-bb	FFA 20:5	-	M
1.76523	0.775648	2.27582	0.0461126	0.0614834	PDGF-bb	FFA 20:4	-	M
1.10601	0.534274	2.07012	0.0652711	0.0870282	MIP-1b	Asparagine	C00152	M
0.68562	0.268744	2.55121	0.0288042	0.0576085	MIP-1b	Methionine	C00073	M
1.22925	0.612963	2.00542	0.0727282	0.096971	MIP-1b	Tyrosine	C00082	M
0.511232	0.252754	2.02265	0.0706668	0.0961399	MIP-1b	Methionine sulfoxide	-	M
-0.594303	0.283032	-2.09977	0.062101	0.0828013	MIP-1b	SDMA-ADMA	-	M
0.0925012	0.0440451	2.10015	0.0620619	0.0827491	MIP-1b	Cholic acid	C00695	M
0.583114	0.216726	2.69056	0.022678	0.0302374	MIP-1b	Fumaric acid	C00122	M
0.46683	0.232237	2.01015	0.0721571	0.0962094	MIP-1b	Indole-3-carboxylic acid	C19837	M
1.25643	0.287238	4.37419	0.00138997	0.00277994	MIP-1b	1-Methylpyrrolinium	C06178	M
0.802922	0.314678	2.55157	0.0287863	0.0383817	MIP-1b	Dihydrouracil	C00429	M
1.07267	0.450235	2.38247	0.0384497	0.0768994	MIP-1b	Indole	C00463	M
0.223424	0.110438	2.02306	0.0706184	0.0941579	MIP-1b	2-Isopropylmaleate	C02631	M
1.14772	0.279532	4.10587	0.00212454	0.00424908	MIP-1b	Phenylpyruvic acid	C00166	M
-0.184995	0.0787584	-2.3489	0.0407172	0.0542895	MIP-1b	Linolenic acid	C06427	M
-0.678218	0.267161	-2.53861	0.0294334	0.0588669	MIP-1b	LPE 16:0 sn-1	-	M
-0.412329	0.174246	-2.36636	0.0395217	0.0526957	MIP-1b	LPC 14:0 sn-1	-	M
-0.439041	0.179216	-2.4498	0.0342698	0.0685396	MIP-1b	LPE 18:2 sn-2	-	M
-0.414664	0.159002	-2.60792	0.0261338	0.0348451	MIP-1b	LPE 18:2 sn-1	-	M
-0.563605	0.170841	-3.29899	0.00802713	0.0321085	MIP-1b	LPC 15:0 sn-1	-	M
-0.484616	0.181244	-2.67384	0.0233383	0.0596315	MIP-1b	LPE 18:0 sn-2	-	M
-0.73747	0.267189	-2.76011	0.020126	0.040252	MIP-1b	LPC 16:0 sn-2	-	M
-0.624895	0.134347	-4.65134	0.000906185	0.00362474	MIP-1b	LPC 17:0 sn-1	-	M
-0.472088	0.171349	-2.75513	0.0202988	0.0811953	MIP-1b	LPC 18:3 sn-2	-	M
-0.675934	0.212669	-3.17834	0.00984721	0.0393888	MIP-1b	LPC 20:2 sn-1	-	M
0.611368	0.248354	2.46168	0.0335798	0.044773	MIP-1b	FFA 12:0	C02679	M
0.579714	0.203661	2.84646	0.0173551	0.0231401	MIP-1b	FFA 15:0	-	M
0.505202	0.213803	2.36293	0.039754	0.0530054	MIP-1b	FFA 17:0	-	M
-0.770306	0.263293	-2.92566	0.0151531	0.0202041	MIP-1b	FFA 18:2	-	M
-0.631374	0.295418	-2.13723	0.058307	0.0965629	MIP-1b	FFA 20:5	-	M
2.50457	1.14161	2.1939	0.0529855	0.0706473	RANTES	Asparagine	C00152	M
-0.480883	0.147501	-3.26019	0.00857137	0.0171427	RANTES	Glycine	C00037	M
1.81212	0.485905	3.72937	0.00391444	0.00782888	RANTES	Methionine	C00073	M
0.606214	0.218698	2.77192	0.0197223	0.0394447	RANTES	1-Methylnicotinamide	C02918	M
-0.256342	0.112004	-2.28868	0.045115	0.09023	RANTES	Indoleacrylic acid	-	M
1.00732	0.267089	3.77149	0.00365259	0.00730519	RANTES	Nicotinamide	C00153	M
0.795236	0.351228	2.26416	0.047035	0.0627134	RANTES	Uracil	C00106	M
0.760722	0.321061	2.3694	0.0393177	0.0786354	RANTES	Xanthosine	C01762	M
1.16666	0.461109	2.53011	0.029865	0.03982	RANTES	Orotic acid	C00295	M
1.46262	0.503678	2.90388	0.0157288	0.0209718	RANTES	Taurine	C00245	M
2.36687	0.971727	2.43573	0.0351042	0.0702084	RANTES	Indole	C00463	M
1.42353	0.502634	2.83214	0.0177864	0.0355729	RANTES	Iminoaspartic acid	C05840	M
1.06695	0.444629	2.39964	0.0373386	0.0746773	RANTES	18:1-Carnitine	-	M
-1.0004	0.378468	-2.64329	0.0245948	0.0882041	RANTES	LPE 18:2 sn-2	-	M
-0.868667	0.354456	-2.45071	0.0342164	0.0684328	RANTES	LPE 18:2 sn-1	-	M
-1.04637	0.36746	-2.84758	0.0173217	0.0692867	RANTES	LPC 18:3 sn-2	-	M
-1.00916	0.413511	-2.44047	0.0348212	0.0696425	TNF-a	Alanine/Sarcosine	C00041	M
1.47286	0.697622	2.11125	0.0609136	0.0812182	TNF-a	Tyrosine	C00082	M
0.247021	0.121558	2.03212	0.0695576	0.0695576	TNF-a	Glycochenodeoxycholate	C05466	M
0.126368	0.0462257	2.73372	0.0210585	0.0210585	TNF-a	Cholic acid	C00695	M
1.02133	0.419493	2.43468	0.0351675	0.0564263	TNF-a	Phenylpyruvic acid	C00166	M
0.128987	0.0492853	2.61714	0.0257236	0.0342981	TNF-a	Ursodeoxycholate	-	M
0.291044	0.107818	2.69939	0.0223366	0.0446732	TNF-a	14:1-Carnitine	-	M
0.424006	0.166277	2.54999	0.0288643	0.0577285	TNF-a	14:0-Carnitine	-	M
0.595642	0.226038	2.63514	0.0249412	0.0332549	TNF-a	16:0-Carnitine	C02990	M
0.210756	0.116155	1.81444	0.0996774	0.0996774	TNF-a	Glycoursodeoxycholic acid	-	M
0.630027	0.219521	2.87	0.0166686	0.0235216	TNF-a	18:1-Carnitine	-	M
0.516072	0.271379	1.90166	0.086385	0.086385	TNF-a	FFA 15:0	-	M
-0.815449	0.324557	-2.5125	0.0307805	0.0307805	TNF-a	FFA 18:2	-	M
6.42941	2.95059	2.17902	0.0543352	0.0724469	VEGF	Tryptophan	C00078	M
7.42998	2.36169	3.14604	0.0104027	0.0118648	VEGF	Tyrosine	C00082	M
-4.23941	1.99152	-2.12873	0.0591481	0.0923136	VEGF	Valine/Norvaline	C00183	M
3.14753	1.58193	1.98968	0.0746605	0.0995474	VEGF	5-Hydroxy-L-tryptophan	C01017	M
2.5326	1.2265	2.0649	0.0658442	0.0877922	VEGF	N-Acetyl-aspartic acid	C01042	M
1.88627	0.705716	2.67285	0.0233779	0.0311705	VEGF	S-Adenosylmethionine	C00019	M
1.59549	0.7469	2.13615	0.0584124	0.0778832	VEGF	S-Methyl-5'-thioadenosine	C00170	M
0.478942	0.189613	2.52589	0.0300822	0.0401096	VEGF	Cholic acid	C00695	M
2.41663	0.983708	2.45665	0.03387	0.04516	VEGF	Orotic acid	C00295	M
0.967888	0.448173	2.15963	0.0561444	0.0748592	VEGF	Glycerol 3-phosphate	C00093	M
3.86867	1.88862	2.04842	0.0676876	0.0902501	VEGF	1-Methylpyrrolinium	C06178	M
5.12845	2.01595	2.54394	0.0291654	0.0583308	VEGF	Indole	C00463	M
4.32929	1.59583	2.71287	0.0218257	0.029101	VEGF	Phenylpyruvic acid	C00166	M
2.36174	1.1339	2.08284	0.063892	0.063892	VEGF	5:0-Carnitine	-	M
-0.987634	0.324377	-3.04471	0.0123628	0.0247256	VEGF	Linolenic acid	C06427	M
0.484807	0.202613	2.39278	0.0377791	0.0503721	VEGF	Ursodeoxycholate	-	M
1.96184	1.00065	1.96056	0.0783633	0.0928602	VEGF	18:1-Carnitine	-	M
2.2878	0.98854	2.31432	0.0431883	0.0575844	VEGF	FFA 17:0	-	M
-3.81966	1.11864	-3.41456	0.00660748	0.013215	VEGF	FFA 18:2	-	M
-3.00359	1.33268	-2.25379	0.0478703	0.0797124	VEGF	FFA 20:5	-	M
-0.394518	0.206123	-1.91399	0.0846449	0.0846449	CTACK	Glycerophosphocholine	C00670	M
0.529904	0.26659	1.98771	0.0749057	0.0998743	CTACK	Kynurenine	C00328	M
-0.294975	0.0845831	-3.4874	0.00584837	0.00779783	CTACK	Deoxyinosine	C05512	M
0.468263	0.126133	3.71247	0.00402491	0.00536655	CTACK	4-Pyridoxic acid	C00847	M
-0.0942293	0.0457418	-2.06003	0.0663841	0.0885122	CTACK	AICAR	C04677	M
0.45817	0.229659	1.995	0.0740018	0.098669	CTACK	Methionine sulfoxide	-	M
-0.471421	0.209594	-2.24921	0.048244	0.0756892	CTACK	N-Methyl-L-arginine	C03884	M
0.388199	0.135543	2.86403	0.0168402	0.0224536	CTACK	Anthranilate	C00108	M
-0.150844	0.0538764	-2.79981	0.0188006	0.0250675	CTACK	3-Methyl-2-oxovaleric acid	C03465	M
0.375297	0.153958	2.43767	0.0349884	0.0466512	CTACK	Citraconic acid	C02226	M
0.238052	0.104197	2.28465	0.0454254	0.0605672	CTACK	Glyceric acid	C00258	M
-0.3351	0.161516	-2.07472	0.0647688	0.0647688	CTACK	Hydroxyglutaric acid	-	M
-0.491217	0.238272	-2.06158	0.0662118	0.0882824	CTACK	Taurine	C00245	M
-0.526065	0.225651	-2.33132	0.0419557	0.0839115	CTACK	alpha-ketoisovaleric acid	C00141	M
-0.528717	0.225423	-2.34545	0.0409573	0.0819146	CTACK	Iminoaspartic acid	C05840	M
-0.339895	0.126043	-2.69666	0.0224419	0.0299225	CTACK	LPC 16:1 sn-1	-	M
-0.730239	0.312818	-2.33439	0.0417366	0.0834732	CTACK	LPE 20:4 sn-1	-	M
-0.288164	0.127678	-2.25696	0.0476135	0.0634847	CTACK	LPC 18:3 sn-1	-	M
-0.374795	0.180333	-2.07835	0.0643761	0.0858348	CTACK	LPE 22:5 sn-1	-	M
-0.439511	0.194259	-2.2625	0.0471676	0.0628901	CTACK	LPC 20:5 sn-1	-	M
-0.569424	0.218782	-2.60269	0.0263693	0.0351591	CTACK	LPC 20:4 sn-2	-	M
-0.383309	0.101306	-3.78369	0.00358021	0.00477361	CTACK	LPC 20:3 sn-1	-	M
-0.515737	0.218795	-2.35717	0.0401467	0.0535289	CTACK	LPC 20:2 sn-1	-	M
-0.455981	0.190861	-2.38907	0.0380187	0.0506916	CTACK	LPC 22:5 sn-1	-	M
-0.418969	0.178464	-2.34764	0.0408044	0.0544059	CTACK	FFA 20:3	-	M
-0.63601	0.149499	-4.25428	0.00167812	0.00335625	CTACK	FFA 20:2	-	M
-5.02162	1.79976	-2.79016	0.0191145	0.0764581	GRO-a	Glutamate	C00025	M
2.79376	1.20519	2.3181	0.0429115	0.085823	GRO-a	Adenine	C00147	M
-2.59767	0.923741	-2.81212	0.018408	0.0736319	GRO-a	Glycocholic acid	C01921	M
3.46621	1.49056	2.32544	0.0423785	0.084757	GRO-a	S-Adenosylmethionine	C00019	M
-6.84893	2.24897	-3.04537	0.012349	0.0493959	GRO-a	SDMA-ADMA	-	M
4.09483	1.25715	3.25724	0.00861433	0.0172287	GRO-a	S-Methyl-5'-thioadenosine	C00170	M
2.27165	0.815377	2.78602	0.0192509	0.0385019	GRO-a	Glycerol 3-phosphate	C00093	M
2.47127	0.91705	2.6948	0.0225134	0.0300179	GRO-a	2-Isopropylmaleate	C02631	M
-1.73946	0.714389	-2.43488	0.0351553	0.0703105	GRO-a	Linolenic acid	C06427	M
-7.2217	2.32539	-3.10559	0.011144	0.0445761	GRO-a	LPC 16:0 sn-2	-	M
-4.99842	1.84954	-2.70251	0.0222173	0.0888693	GRO-a	LPE 22:6 sn-1	-	M
-4.54324	1.55367	-2.9242	0.0151909	0.0607637	GRO-a	LPE 22:6 sn-2	-	M
5.62073	1.78388	3.15085	0.010318	0.0206361	GRO-a	FFA 15:0	-	M
6.00551	1.55232	3.86873	0.00311559	0.00623118	GRO-a	FFA 17:0	-	M
-8.0517	2.09365	-3.84578	0.00323443	0.0129377	GRO-a	FFA 18:2	-	M
0.612636	0.238643	2.56717	0.0280263	0.0560525	HGF	1-Methylhistidine	C01152	M
1.13715	0.401437	2.83271	0.0177693	0.0355386	HGF	Arginine	C00062	M
0.632261	0.169295	3.73467	0.00388042	0.00776083	HGF	Cystine	C00491	M
-0.792152	0.274996	-2.8806	0.0163688	0.0654751	HGF	Hydroxyproline	C01157	M
0.535736	0.127509	4.20156	0.00182419	0.00364837	HGF	Hypoxanthine	C00262	M
1.15092	0.324035	3.55183	0.00525223	0.0105045	HGF	Kynurenine	C00328	M
-0.863533	0.280068	-3.0833	0.0115753	0.0463013	HGF	Serine	C00065	M
1.14145	0.217114	5.25736	0.000369456	0.000738913	HGF	Trimethyllysine	C03793	M
0.420389	0.133492	3.14916	0.0103478	0.0206955	HGF	Glycocholic acid	C01921	M
0.283207	0.114488	2.47369	0.0328966	0.0657931	HGF	Spermidine	C00315	M
-0.582785	0.218404	-2.66838	0.0235578	0.0471156	HGF	Citrate	C00158	M
0.821171	0.345359	2.37773	0.038762	0.0775241	HGF	Glucuronic acid	C00191	M
-0.921221	0.255001	-3.61261	0.00474746	0.0189899	HGF	Galactose 1-phosphate	C00446	M
0.59332	0.197123	3.0099	0.0131197	0.0262395	HGF	Dihydrothymine	C00429	M
0.824835	0.344575	2.39378	0.0377144	0.0754287	HGF	Carnitine	C00318	M
0.698033	0.192567	3.62489	0.00465183	0.00930367	HGF	Pro Leu	-	M
0.405471	0.190003	2.13402	0.0586226	0.0909667	HGF	Deoxyadenosine	C00559	M
0.917136	0.285537	3.21197	0.00930095	0.0186019	HGF	18:3-Carnitine	-	M
-0.617116	0.193592	-3.18772	0.00969166	0.0387666	HGF	Inosine diphosphate	C00104	M
1.08195	0.324182	3.33748	0.00752243	0.0150449	HGF	LPC 15:0 sn-2	-	M
0.187264	0.0498916	3.75343	0.00376257	0.00752515	HGF	Dehydroepiandrosterone Sulfate	C04555	M
0.228376	0.0561701	4.06578	0.00226544	0.00453087	HGF	Androsterone sulfate	-	M
2.11843	0.756263	2.80118	0.0187567	0.0250089	IFN-a2	Inositol	C00137	M
-0.322998	0.144485	-2.23551	0.0493788	0.0987576	IFN-a2	cAMP	C00575	M
-0.521455	0.154522	-3.37464	0.00706607	0.0282643	IFN-a2	dAMP	C00360	M
-0.844661	0.257448	-3.2809	0.00827639	0.0331056	IFN-a2	N-Methyl-L-arginine	C03884	M
0.525926	0.184237	2.85462	0.017114	0.0228187	IFN-a2	S-Adenosylhomocysteine	C00021	M
-0.899818	0.395646	-2.2743	0.0462315	0.061642	IL-1a	Glycerophosphocholine	C00670	M
-0.412918	0.12132	-3.40355	0.00673082	0.0134616	IL-1a	Glycine	C00037	M
0.67889	0.323856	2.09627	0.0624674	0.0659681	IL-1a	Homoserine	C00263	M
-1.06081	0.351922	-3.01434	0.0130208	0.0359848	IL-1a	Hydroxyproline	C01157	M
-0.463195	0.173248	-2.67359	0.0233483	0.0315459	IL-1a	cGMP	C00942	M
-0.842704	0.337258	-2.49869	0.0315174	0.0420231	IL-1a	Cytosine	C00380	M
-1.17536	0.364009	-3.22895	0.00903707	0.0120494	IL-1a	N-Methyl-L-arginine	C03884	M
-0.595561	0.169046	-3.52306	0.00551019	0.0220408	IL-1a	Serotonin	C00780	M
-0.55255	0.227889	-2.42465	0.0357762	0.0715525	IL-1a	Benzenetricarboxylic acid	-	M
-0.53984	0.0976177	-5.53015	0.000250966	0.00100386	IL-1a	2-Hydroxyphenylacetic acid	C05852	M
1.11357	0.379632	2.93329	0.0149562	0.0199416	IL-1a	3-Methyl pyruvic acid	C00109	M
0.534789	0.264065	2.02522	0.0703645	0.0703645	IL-1a	L-Threonine	C00188	M
1.41077	0.593573	2.37674	0.0388282	0.0458949	IL-1a	Methylitaconate	C02295	M
1.31641	0.381784	3.44804	0.00624662	0.00832883	IL-1a	Carnitine	C00318	M
-0.974192	0.388586	-2.50702	0.031071	0.0547603	IL-1a	Altrose	C21032	M
1.37993	0.635064	2.1729	0.0549003	0.0549003	IL-1a	Acetylcarnitine	C02571	M
0.93068	0.443117	2.1003	0.0620457	0.0827276	IL-1a	18:3-Carnitine	-	M
-0.46338	0.225227	-2.05739	0.0666786	0.0889048	IL-2Ra	Creatine	C00300	M
-0.932678	0.207173	-4.50193	0.0011397	0.0045588	IL-2Ra	Glutamate	C00025	M
-0.984187	0.314133	-3.13303	0.0106355	0.0425422	IL-2Ra	Lactic acid	C00186	M
-0.492109	0.182643	-2.69438	0.0225298	0.090119	IL-2Ra	FAD	C00016	M
0.717073	0.346453	2.06976	0.0653103	0.0961801	IL-2Ra	Methionine sulfoxide	-	M
-0.535124	0.215479	-2.48342	0.0323528	0.0647057	IL-2Ra	Uracil	C00106	M
-0.505594	0.197953	-2.55411	0.028661	0.057322	IL-2Ra	Xanthosine	C01762	M
0.562184	0.214834	2.61683	0.0257372	0.0514744	IL-2Ra	Anthranilate	C00108	M
-0.529698	0.19338	-2.73915	0.020863	0.0417261	IL-2Ra	Pyruvate	C00022	M
-0.629182	0.202209	-3.11154	0.0110317	0.0441269	IL-2Ra	Succinate	C00042	M
-0.920597	0.321505	-2.8634	0.0168584	0.0674335	IL-2Ra	Taurine	C00245	M
-0.685132	0.128159	-5.34597	0.000325467	0.00130187	IL-2Ra	Xanthine	C00385	M
-0.261689	0.0764753	-3.42188	0.00652685	0.0130537	IL-2Ra	alpha-Ketoglutaric acid	C00026	M
-0.966396	0.298918	-3.23298	0.00897549	0.017951	IL-2Ra	alpha-ketoisovaleric acid	C00141	M
0.342252	0.144993	2.36048	0.0399208	0.0532278	IL-2Ra	2-Isopropylmaleate	C02631	M
-0.792642	0.343714	-2.30611	0.0437965	0.087593	IL-2Ra	Uric acid	C00366	M
0.850687	0.307093	2.77012	0.0197831	0.0395662	IL-2Ra	5:0-Carnitine	-	M
0.579656	0.194989	2.97275	0.0139798	0.0279596	IL-2Ra	LPE 18:1 sn-1	-	M
1.23244	0.615336	2.00287	0.0730382	0.0973842	IL-2Ra	LPC 18:2 sn-1	-	M
-0.768567	0.272786	-2.81747	0.0182396	0.0371191	IL-2Ra	LPE 22:6 sn-1	-	M
-0.76497	0.206067	-3.71225	0.00402638	0.0161055	IL-2Ra	LPE 22:6 sn-2	-	M
0.874688	0.33489	2.61186	0.0259577	0.0358497	IL-2Ra	FFA 12:0	C02679	M
-0.248619	0.121317	-2.04933	0.0675838	0.0901117	IL-2Ra	FFA 16:2	-	M
-0.286894	0.139762	-2.05273	0.0672006	0.0896008	IL-2Ra	FFA 18:4	-	M
-0.720975	0.306665	-2.35102	0.0405701	0.0811402	IL-2Ra	FFA 20:2	-	M
-4.98718	1.83498	-2.71784	0.0216403	0.0299737	IL-3	Ornithine	C00077	M
-6.59094	2.34015	-2.81646	0.0182713	0.0365425	IL-3	Valine/Norvaline	C00183	M
-3.15469	0.991834	-3.18066	0.00980838	0.0196168	IL-3	Cytosine	C00380	M
3.33873	1.22025	2.7361	0.0209728	0.0753296	IL-3	3-Formylalanine	-	M
6.3568	2.40634	2.64169	0.0246622	0.0328829	IL-12(p40)	Tyrosine	C00082	M
3.21529	1.44425	2.22627	0.050159	0.0668786	IL-12(p40)	N-Acetyl-L-lysine	C12989	M
1.78427	0.724291	2.46347	0.0334773	0.0446364	IL-12(p40)	Phosphocholine	C00588	M
1.65145	0.695454	2.37463	0.0389681	0.0519575	IL-12(p40)	S-Adenosylmethionine	C00019	M
1.66729	0.664611	2.50867	0.0309831	0.0413108	IL-12(p40)	S-Methyl-5'-thioadenosine	C00170	M
0.909186	0.343987	2.64308	0.0246034	0.0328046	IL-12(p40)	Spermidine	C00315	M
2.20752	0.94195	2.34357	0.0410889	0.0547852	IL-12(p40)	Orotic acid	C00295	M
4.2869	1.62722	2.63449	0.024969	0.033292	IL-12(p40)	1-Methylpyrrolinium	C06178	M
4.23435	2.03399	2.08179	0.0640051	0.0818902	IL-12(p40)	Indole	C00463	M
4.06648	1.50424	2.70335	0.0221856	0.0295808	IL-12(p40)	Phenylpyruvic acid	C00166	M
2.35444	1.03864	2.26685	0.0468204	0.0624272	IL-12(p40)	5:0-Carnitine	-	M
0.856703	0.427227	2.00526	0.0727473	0.0969964	IL-12(p40)	12:0-Carnitine	-	M
0.423637	0.198093	2.13858	0.0581744	0.0581744	IL-12(p40)	Ursodeoxycholate	-	M
1.07458	0.406591	2.64289	0.0246115	0.0328153	IL-12(p40)	14:1-Carnitine	-	M
1.38851	0.666881	2.08209	0.063973	0.0852973	IL-12(p40)	14:0-Carnitine	-	M
1.94156	0.912518	2.12769	0.0592512	0.0790016	IL-12(p40)	16:0-Carnitine	C02990	M
2.29149	0.838376	2.73325	0.0210755	0.0281007	IL-12(p40)	18:1-Carnitine	-	M
-2.38342	0.754568	-3.15866	0.010182	0.020364	IL-12(p40)	LPC 15:0 sn-1	-	M
-0.988102	0.413126	-2.39177	0.037844	0.0756881	IL-12(p40)	LPC 17:0 sn-2	-	M
-2.05096	0.803054	-2.55394	0.0286694	0.0588812	IL-12(p40)	LPC 17:0 sn-1	-	M
-0.91397	0.364185	-2.50963	0.030932	0.0618641	IL-12(p40)	3-Indolyl sulfate	-	M
-3.57141	1.04738	-3.40984	0.00666009	0.0133202	IL-12(p40)	FFA 20:5	-	M
2.65903	1.04601	2.54206	0.0292596	0.0585193	IL-16	Inositol	C00137	M
1.28587	0.426318	3.01622	0.0129789	0.0259579	IL-16	SDMA-ADMA	-	M
-0.69216	0.260885	-2.65312	0.0241832	0.0967328	IL-16	S-Methyl-5'-thioadenosine	C00170	M
-1.2351	0.277877	-4.44479	0.00124519	0.00498075	IL-16	Galactose 1-phosphate	C00446	M
1.07533	0.474241	2.26747	0.0467714	0.0935428	IL-16	LPC 15:0 sn-2	-	M
1.28715	0.46102	2.79196	0.0190557	0.0381115	IL-16	LPC 16:0 sn-2	-	M
0.347004	0.14476	2.3971	0.0375008	0.0750016	IL-16	FFA 16:2	-	M
-1.00164	0.337459	-2.96817	0.0140897	0.056359	IL-16	FFA 17:0	-	M
1.17078	0.499815	2.34243	0.0411685	0.082337	IL-16	FFA 18:2	-	M
-1.19707	0.529792	-2.25951	0.0474082	0.0948165	IL-18	Cystathionine	C02291	M
1.01655	0.401574	2.53141	0.0297989	0.0389799	IL-18	4-Pyridoxic acid	C00847	M
-0.296397	0.109801	-2.69941	0.0223358	0.0446717	IL-18	AICAR	C04677	M
-1.39856	0.516746	-2.70647	0.0220668	0.0882672	IL-18	N-Methyl-L-arginine	C03884	M
-0.24215	0.121573	-1.99181	0.0743963	0.0991951	IL-18	Thymine	C00178	M
-0.40656	0.140293	-2.89794	0.0158895	0.0317791	IL-18	3-Methyl-2-oxovaleric acid	C03465	M
0.247002	0.0995623	2.48087	0.0324941	0.0433255	IL-18	Cholic acid	C00695	M
-0.866978	0.348845	-2.48528	0.03225	0.0645	IL-18	Pyruvate	C00022	M
-1.51424	0.565973	-2.67545	0.0232736	0.0465473	IL-18	alpha-ketoisovaleric acid	C00141	M
1.1621	0.529591	2.19433	0.0529466	0.0705955	IL-18	3-Formylalanine	-	M
1.20802	0.596114	2.02649	0.0702151	0.0936201	IL-18	5:0-Carnitine	-	M
0.808768	0.372481	2.1713	0.0550487	0.0733983	IL-18	1,5-Anhydroglucitol	C07326	M
1.13986	0.350053	3.25626	0.0086286	0.0115048	LIF	Citrulline	C00327	M
-1.11336	0.448168	-2.48425	0.0323069	0.0646139	LIF	Cystathionine	C02291	M
-1.91838	0.584957	-3.27952	0.00829563	0.0165913	LIF	Leucine	C00123	M
-2.21855	0.84168	-2.63586	0.0249102	0.0498203	LIF	Valine/Norvaline	C00183	M
-1.21474	0.389577	-3.11809	0.0109094	0.0219869	LIF	Glutamate	C00025	M
-0.473116	0.236672	-1.99904	0.0735055	0.0980073	LIF	1-Methylnicotinamide	C02918	M
0.479603	0.240036	1.99805	0.0736269	0.0736269	LIF	2-Aminooctanoic acid	-	M
1.3479	0.515076	2.6169	0.0257341	0.0343121	LIF	N-Acetyl-aspartic acid	C01042	M
0.803304	0.28087	2.86006	0.0169553	0.0226071	LIF	Pipecolic acid	C00408	M
-0.961779	0.283658	-3.39062	0.00687862	0.0112057	LIF	Uracil	C00106	M
-0.752723	0.304185	-2.47456	0.0328476	0.0482685	LIF	Xanthosine	C01762	M
0.248484	0.0780627	3.18313	0.00976741	0.0130232	LIF	Cholic acid	C00695	M
-1.56698	0.433473	-3.61495	0.00472912	0.0189165	LIF	Taurine	C00245	M
-0.95258	0.235076	-4.05222	0.00231532	0.00376448	LIF	Xanthine	C00385	M
-0.344629	0.131825	-2.6143	0.0258494	0.0397902	LIF	alpha-Ketoglutaric acid	C00026	M
-1.02937	0.425157	-2.42115	0.0359909	0.0479878	LIF	Malate	C00149	M
0.932471	0.325325	2.86628	0.0167754	0.0167754	LIF	L-Homocysteine	C00155	M
-0.575876	0.226662	-2.54068	0.0293288	0.0586576	LIF	1-Methyl-4-pyridone-3-carboxamide	C05842	M
-0.627783	0.257085	-2.44193	0.0347341	0.0694681	LIF	1-Methyl-5-carboxylamide-2-pyridone	C05842	M
0.521439	0.219635	2.37412	0.0390023	0.052003	LIF	2-Isopropylmaleate	C02631	M
0.215962	0.0937239	2.30424	0.0439364	0.0439364	LIF	Ursodeoxycholate	-	M
1.32155	0.457775	2.8869	0.0161931	0.0215908	LIF	LPE 18:1 sn-2	-	M
0.896416	0.290978	3.0807	0.0116267	0.0155023	LIF	LPE 18:1 sn-1	-	M
1.06027	0.526875	2.01238	0.0718892	0.0732717	LIF	LPC P-18:0	-	M
-0.513239	0.191711	-2.67715	0.0232061	0.0389397	LIF	LPC 17:0 sn-2	-	M
2.36688	0.813754	2.90859	0.0156023	0.020803	LIF	LPC 18:2 sn-1	-	M
-1.12166	0.593655	-1.88941	0.0881475	0.0881475	LIF	FFA 22:6	-	M
-0.90547	0.389602	-2.32409	0.0424756	0.0566342	MCP-3	Glycerophosphocholine	C00670	M
-1.01577	0.359853	-2.82273	0.0180759	0.0634529	MCP-3	Hydroxyproline	C01157	M
0.252521	0.0833193	3.03076	0.0126607	0.0253213	MCP-3	Indoleacrylic acid	-	M
-2.15384	0.646053	-3.33384	0.00756865	0.0124131	MCP-3	3-Nitrotyrosine	-	M
-0.421416	0.181393	-2.32322	0.0425387	0.0850773	MCP-3	cGMP	C00942	M
-0.910307	0.428414	-2.12483	0.0595374	0.0811431	MCP-3	N-Methyl-L-arginine	C03884	M
-0.546825	0.182043	-3.00383	0.0132567	0.0459061	MCP-3	Serotonin	C00780	M
-0.598232	0.213032	-2.80817	0.0185328	0.0370657	MCP-3	Benzenetricarboxylic acid	-	M
-0.53779	0.17008	-3.16198	0.0101248	0.0301137	MCP-3	Leucinic acid	-	M
-0.442883	0.135833	-3.26049	0.00856702	0.0342681	MCP-3	2-Hydroxyphenylacetic acid	C05852	M
-0.263441	0.117951	-2.23349	0.0495483	0.0990966	MCP-3	3-Methyl-2-oxovaleric acid	C03465	M
-0.708639	0.316322	-2.24024	0.0489841	0.0763276	MCP-3	Hydroxyglutaric acid	-	M
-2.26207	0.992606	-2.27892	0.0458698	0.0714034	MCP-3	N-Acetyl-L-alanine	-	M
-1.04017	0.456405	-2.27904	0.0458603	0.0823662	MCP-3	alpha-ketoisovaleric acid	C00141	M
1.03857	0.395039	2.62904	0.0252037	0.033605	MCP-3	3-Methyl pyruvic acid	C00109	M
1.17759	0.418777	2.81198	0.0184123	0.0245498	MCP-3	Carnitine	C00318	M
-0.7994	0.290685	-2.75006	0.0204762	0.081905	M-CSF	Glycerophosphocholine	C00670	M
0.168935	0.0748389	2.25732	0.0475846	0.0951691	M-CSF	Indoleacrylic acid	-	M
0.279346	0.106254	2.62903	0.0252043	0.0504085	M-CSF	NMN	C00455	M
0.541044	0.237102	2.2819	0.0456378	0.0912756	M-CSF	Anthranilate	C00108	M
-0.96069	0.338419	-2.83876	0.0175858	0.0703431	M-CSF	Taurine	C00245	M
-0.564726	0.194355	-2.90564	0.0156815	0.0627258	M-CSF	Xanthine	C00385	M
-0.458768	0.204531	-2.24302	0.0487538	0.0975076	MIF	Glycine	C00037	M
-1.01621	0.32565	-3.12055	0.0108638	0.0434553	MIF	Adenosine	C00212	M
2.55499	0.675317	3.78339	0.00358198	0.00716395	MIF	N-Acetyl-L-lysine	C12989	M
-3.1615	1.029	-3.07241	0.0117923	0.0471694	MIF	Purine	C15587	M
0.991017	0.41308	2.39909	0.0373736	0.0747472	MIF	S-Adenosylmethionine	C00019	M
-0.40947	0.113871	-3.5959	0.00488101	0.00976202	MIF	Trimethylamine N-oxide	C01104	M
1.31025	0.562942	2.32751	0.0422294	0.0624567	MIF	Orotic acid	C00295	M
2.07616	0.812562	2.55507	0.028614	0.057228	MIF	Methylitaconate	C02295	M
1.58996	0.691972	2.29773	0.0444257	0.0592343	MIF	Allantoic acid	C00499	M
-0.367793	0.160672	-2.28908	0.0450839	0.0901678	MIF	6-Hydroxypseudooxynicotine	C01297	M
2.5039	0.740417	3.38175	0.00698208	0.0139642	MIF	Acetylcarnitine	C02571	M
0.569109	0.242021	2.35149	0.0405376	0.0810752	MIF	12:0-Carnitine	-	M
0.605602	0.251251	2.41035	0.0366614	0.0733228	MIF	14:1-Carnitine	-	M
0.910436	0.379092	2.40163	0.0372121	0.0744241	MIF	14:0-Carnitine	-	M
-0.767835	0.133701	-5.74292	0.00018697	0.000373941	MIF	3-Indolyl sulfate	-	M
1.21315	0.533381	2.27444	0.0462202	0.0924403	MIG	Methionine	C00073	M
0.546096	0.191564	2.85072	0.0172288	0.0344575	MIG	cAMP	C00575	M
1.30445	0.394656	3.3053	0.00794214	0.0158843	MIG	Methionine sulfoxide	-	M
0.702347	0.291075	2.41294	0.0364993	0.0729986	MIG	Neopterin	C05926	M
0.76477	0.324119	2.35954	0.0399849	0.0799698	MIG	Phosphocholine	C00588	M
0.780168	0.280641	2.77995	0.0194524	0.0389047	MIG	S-Methyl-5'-thioadenosine	C00170	M
0.554828	0.205554	2.69918	0.0223447	0.0446893	MIG	Glyceric acid	C00258	M
1.28002	0.391138	3.27255	0.008394	0.016788	MIG	5:0-Carnitine	-	M
-0.341521	0.152263	-2.24298	0.0487574	0.0975147	MIG	Linolenic acid	C06427	M
1.07075	0.445645	2.4027	0.037144	0.0742879	MIG	Glycinamide ribonucleotide	C03838	M
1.73367	0.762986	2.27222	0.0463953	0.0927907	MIG	XMP	C00655	M
-0.71244	0.265571	-2.68268	0.0229868	0.0919472	MIG	LPC 16:1 sn-1	-	M
-1.39176	0.511533	-2.72076	0.0215322	0.0861288	MIG	LPC 16:0 sn-2	-	M
-0.9925	0.327602	-3.02959	0.012686	0.050744	MIG	LPE 22:5 sn-1	-	M
1.03494	0.432041	2.39547	0.0376057	0.0752115	MIG	Mannose	C00159	M
-0.446564	0.140661	-3.17475	0.00990742	0.0198148	MIG	FFA 16:2	-	M
1.05036	0.384156	2.73421	0.0210408	0.0420816	MIG	FFA 17:0	-	M
-0.52969	0.157229	-3.3689	0.00713462	0.0285385	MIG	FFA 18:4	-	M
-1.25987	0.554149	-2.27352	0.0462927	0.0925853	MIG	FFA 18:2	-	M
1.99361	0.883455	2.25661	0.0476421	0.0952843	MIG	FFA 20:4	-	M
-3.36648	1.06722	-3.15445	0.0102551	0.0410203	b-NGF	Alanine/Sarcosine	C00041	M
3.43164	1.04175	3.29412	0.00809343	0.0161869	b-NGF	Glutamine	C00064	M
-2.13641	0.549798	-3.88581	0.00303015	0.0121206	b-NGF	Glutamate	C00025	M
-2.18082	0.816343	-2.67145	0.023434	0.093736	b-NGF	Lactic acid	C00186	M
1.04821	0.429201	2.44223	0.0347161	0.0694321	b-NGF	Adenine	C00147	M
-1.37151	0.420096	-3.26474	0.00850559	0.0340224	b-NGF	Pantothenic acid	C00864	M
3.14872	1.22446	2.57151	0.0278187	0.0556374	b-NGF	Pyridoxamine	C00534	M
1.33194	0.620597	2.14622	0.0574291	0.0968926	b-NGF	4-Hydroxybenzoic acid	C00156	M
0.799816	0.302576	2.64336	0.0245918	0.0491837	b-NGF	Glycerol 3-phosphate	C00093	M
-1.58975	0.466121	-3.41059	0.00665171	0.0266069	b-NGF	Succinate	C00042	M
-1.23207	0.467193	-2.63717	0.0248543	0.0994171	b-NGF	Xanthine	C00385	M
-0.611158	0.191833	-3.18589	0.00972176	0.038887	b-NGF	alpha-Ketoglutaric acid	C00026	M
-2.23178	0.754443	-2.95819	0.0143325	0.0521848	b-NGF	alpha-ketoisovaleric acid	C00141	M
2.06345	0.681306	3.02867	0.0127061	0.0254121	b-NGF	3-Methyl pyruvic acid	C00109	M
2.08337	0.790541	2.63537	0.0249314	0.0498628	b-NGF	Carnitine	C00318	M
-1.40573	0.371923	-3.77962	0.00360418	0.0144167	b-NGF	5-Hydroxyindoleacetaldehyde	C05634	M
1.27188	0.564291	2.25395	0.0478577	0.0957154	b-NGF	4:0-Carnitine	C02862	M
2.54244	0.571851	4.44598	0.00124288	0.00248576	b-NGF	5:0-Carnitine	-	M
-2.09364	0.389131	-5.3803	0.000309959	0.00123984	b-NGF	LPE 22:6 sn-2	-	M
2.00928	0.656852	3.05896	0.0120658	0.0241316	b-NGF	FFA 15:0	-	M
1.72247	0.704034	2.44657	0.0344593	0.0689185	b-NGF	FFA 17:0	-	M
-2.60147	0.86853	-2.99525	0.0134523	0.0538093	b-NGF	FFA 18:2	-	M
0.39904	0.133786	2.98268	0.0137446	0.0274893	b-NGF	Phe-Phe	-	M
-1.51686	0.561639	-2.70077	0.0222839	0.0891356	SCF	Arginine	C00062	M
-1.17375	0.33428	-3.51129	0.00561955	0.0224782	SCF	Aspartic acid	C00049	M
-1.96848	0.559034	-3.52122	0.00552718	0.0221087	SCF	Phenylalanine	C00079	M
-1.5382	0.376379	-4.08685	0.00219022	0.00876088	SCF	Lactic acid	C00186	M
0.232653	0.0972806	2.39156	0.0378573	0.0757146	SCF	Indoleacrylic acid	-	M
-0.842252	0.212899	-3.95611	0.00270342	0.0108137	SCF	Adenosine	C00212	M
-0.505369	0.176202	-2.86812	0.0167224	0.0668896	SCF	cGMP	C00942	M
-2.43515	0.741836	-3.2826	0.00825255	0.0330102	SCF	Purine	C15587	M
0.427539	0.164914	2.59249	0.026835	0.0536699	SCF	Thiamine	C00378	M
-0.847556	0.270885	-3.12884	0.0107115	0.0428462	SCF	Uracil	C00106	M
-0.750354	0.262582	-2.8576	0.0170268	0.0681071	SCF	Xanthosine	C01762	M
0.351905	0.145641	2.41625	0.0362933	0.0725866	SCF	NMN	C00455	M
0.796552	0.294909	2.70101	0.0222747	0.0445494	SCF	Anthranilate	C00108	M
-0.562316	0.181642	-3.09573	0.0113327	0.0453308	SCF	Leucinic acid	-	M
-1.63838	0.552753	-2.96403	0.0141899	0.0567596	SCF	Uridine	C00299	M
-0.753398	0.256547	-2.93668	0.0148697	0.0594786	SCF	Xanthine	C00385	M
1.47591	0.623168	2.36839	0.0393851	0.0787703	SCF	Methylitaconate	C02295	M
-1.63375	0.597742	-2.73321	0.0210771	0.0741561	SCF	Oxalosuccinic acid	C05379	M
-0.269431	0.120805	-2.2303	0.0498174	0.0996348	SCF	6-Hydroxypseudooxynicotine	C01297	M
1.15185	0.435761	2.64332	0.0245936	0.0491871	SCF	LPE 18:1 sn-2	-	M
0.744938	0.288192	2.58487	0.0271883	0.0543766	SCF	LPE 18:1 sn-1	-	M
3.69036	1.6286	2.26597	0.0468904	0.0937808	SCGF-b	Inositol	C00137	M
-2.56928	1.06319	-2.41658	0.0362728	0.0725456	SCGF-b	3-Nitrotyrosine	-	M
-0.69319	0.274005	-2.52985	0.0298787	0.0597573	SCGF-b	cAMP	C00575	M
-0.652381	0.278258	-2.34451	0.0410227	0.0820453	SCGF-b	CMP	C00055	M
-1.07191	0.293159	-3.65639	0.00441535	0.0176614	SCGF-b	dAMP	C00360	M
1.14743	0.26633	4.30831	0.00154116	0.00308233	SCGF-b	FAD	C00016	M
1.0959	0.484122	2.26368	0.0470736	0.0941471	SCGF-b	NAD	C00003	M
1.58921	0.607538	2.61582	0.0257818	0.0515637	SCGF-b	Nicotinate	C00253	M
-1.32206	0.357684	-3.69615	0.00413466	0.0165386	SCGF-b	Phosphocholine	C00588	M
-1.2284	0.347467	-3.53531	0.00539876	0.021595	SCGF-b	S-Adenosylmethionine	C00019	M
-1.095	0.372227	-2.94175	0.0147414	0.0589654	SCGF-b	S-Methyl-5'-thioadenosine	C00170	M
1.13866	0.335582	3.3931	0.00685001	0.0137	SCGF-b	S-Adenosylhomocysteine	C00021	M
-0.76901	0.185914	-4.13637	0.00202351	0.00809402	SCGF-b	Glycerol 3-phosphate	C00093	M
1.33181	0.677792	1.96492	0.0777979	0.0777979	SCGF-b	Uric acid	C00366	M
3.94841	1.72843	2.28439	0.0454452	0.0908905	SCGF-b	LPC 16:0 sn-1	-	M
-1.42106	0.524831	-2.70766	0.0220221	0.0664783	SCGF-b	FFA 17:0	-	M
0.784789	0.276943	2.83375	0.0177374	0.0236498	SDF-1a	Betaine	C00719	M
1.95025	0.873262	2.2333	0.0495646	0.0660861	SDF-1a	Tryptophan	C00078	M
2.03779	0.75673	2.69289	0.0225873	0.0306246	SDF-1a	Tyrosine	C00082	M
0.956876	0.460782	2.07663	0.0645613	0.0860817	SDF-1a	1-Methyladenosine	C02494	M
0.637818	0.214333	2.97583	0.0139065	0.018542	SDF-1a	4-Pyridoxic acid	C00847	M
0.731825	0.289184	2.53065	0.0298374	0.0397833	SDF-1a	GMP	C00144	M
0.44969	0.198192	2.26896	0.0466527	0.0622036	SDF-1a	GSH	C00051	M
0.772026	0.28805	2.68018	0.0230856	0.0461712	SDF-1a	N-Acetylputrescine	C02714	M
0.490574	0.212993	2.30324	0.0440106	0.0586808	SDF-1a	Neopterin	C05926	M
-0.219237	0.107778	-2.03416	0.0693208	0.0924277	SDF-1a	Riboflavin	C00255	M
0.209535	0.101228	2.06994	0.0652909	0.0870545	SDF-1a	Phenyllactic acid	C01479	M
0.66506	0.312684	2.12694	0.0593262	0.0791016	SDF-1a	Indole-3-carboxylic acid	C19837	M
1.25988	0.540374	2.33151	0.0419424	0.0838848	SDF-1a	1-Methylpyrrolinium	C06178	M
1.26349	0.483627	2.61252	0.0259285	0.0518569	SDF-1a	Phenylpyruvic acid	C00166	M
0.8736	0.296284	2.94852	0.0145715	0.029143	SDF-1a	5:0-Carnitine	-	M
-0.335923	0.0822473	-4.08431	0.00219914	0.00293219	SDF-1a	Linolenic acid	C06427	M
0.737335	0.32845	2.24489	0.0485989	0.0647986	SDF-1a	Glycinamide ribonucleotide	C03838	M
-0.311492	0.13137	-2.37111	0.0392031	0.0784062	SDF-1a	LPC 17:0 sn-2	-	M
-0.727267	0.280234	-2.59521	0.02671	0.0534199	SDF-1a	LPE 22:6 sn-1	-	M
0.504688	0.203374	2.48157	0.0324554	0.0432739	SDF-1a	1,5-Anhydroglucitol	C07326	M
0.731843	0.314	2.33071	0.0419993	0.055999	SDF-1a	Mannose	C00159	M
0.71455	0.330836	2.15983	0.0561253	0.0748337	SDF-1a	1,3-Dimethyluric acid	-	M
-0.339961	0.0949693	-3.5797	0.00501421	0.0100284	SDF-1a	FFA 16:2	-	M
0.806403	0.26182	3.07999	0.0116408	0.015521	SDF-1a	FFA 17:0	-	M
-0.381521	0.113049	-3.37482	0.00706395	0.0141279	SDF-1a	FFA 18:4	-	M
-1.01454	0.371932	-2.72775	0.0212754	0.0283672	SDF-1a	FFA 18:2	-	M
-1.13722	0.330263	-3.44338	0.0062956	0.0251824	SDF-1a	FFA 20:5	-	M
1.66022	0.578335	2.8707	0.0166488	0.0332976	SDF-1a	FFA 20:4	-	M
-0.897719	0.251359	-3.57147	0.00508334	0.0101667	SDF-1a	FFA 20:2	-	M
1.84852	0.646479	2.85937	0.0169753	0.0226337	TNF-b	Tyrosine	C00082	M
0.132171	0.0477922	2.76555	0.0199391	0.0265855	TNF-b	Cholic acid	C00695	M
0.648948	0.273205	2.37531	0.0389226	0.0518968	TNF-b	Fumaric acid	C00122	M
1.44566	0.37094	3.89728	0.00297413	0.00594826	TNF-b	1-Methylpyrrolinium	C06178	M
1.38094	0.517205	2.67001	0.0234923	0.0469847	TNF-b	Indole	C00463	M
0.293179	0.127235	2.30423	0.0439371	0.0585828	TNF-b	2-Isopropylmaleate	C02631	M
1.47867	0.28976	5.10307	0.000461952	0.000923903	TNF-b	Phenylpyruvic acid	C00166	M
-0.248788	0.0876877	-2.8372	0.0176328	0.0235104	TNF-b	Linolenic acid	C06427	M
0.149025	0.0468814	3.17877	0.00983995	0.0131199	TNF-b	Ursodeoxycholate	-	M
0.576196	0.248357	2.32004	0.0427702	0.0570269	TNF-b	18:1-Carnitine	-	M
-0.496701	0.20801	-2.38787	0.0380966	0.0761933	TNF-b	LPC 14:0 sn-2	-	M
-0.585033	0.184572	-3.16967	0.00999328	0.0199866	TNF-b	LPC 14:0 sn-1	-	M
-0.759579	0.173755	-4.37156	0.00139568	0.00558273	TNF-b	LPC 15:0 sn-1	-	M
-0.576345	0.219116	-2.63031	0.0251486	0.0502972	TNF-b	LPE 18:0 sn-2	-	M
-0.768065	0.349807	-2.19568	0.0528257	0.0704343	TNF-b	LPC 16:0 sn-2	-	M
-0.255029	0.119278	-2.13811	0.0582206	0.0776275	TNF-b	LPC 17:0 sn-2	-	M
-0.743362	0.164536	-4.51792	0.00111191	0.00444766	TNF-b	LPC 17:0 sn-1	-	M
-0.501878	0.221996	-2.26076	0.0473077	0.0946154	TNF-b	LPC 18:3 sn-2	-	M
-0.610027	0.251438	-2.42615	0.0356843	0.0713686	TNF-b	LPC 20:5 sn-1	-	M
-0.591298	0.250673	-2.35885	0.040032	0.0800641	TNF-b	LPC 20:5 sn-2	-	M
-0.665311	0.294669	-2.25783	0.0475436	0.0950871	TNF-b	LPC 20:2 sn-1	-	M
0.7335	0.298376	2.45831	0.033774	0.045032	TNF-b	FFA 12:0	C02679	M
0.714261	0.239266	2.98522	0.0136851	0.0182467	TNF-b	FFA 15:0	-	M
0.583058	0.262142	2.22421	0.0503345	0.0671126	TNF-b	FFA 17:0	-	M
-0.247579	0.122026	-2.0289	0.0699325	0.0932434	TNF-b	FFA 18:4	-	M
-0.994011	0.294467	-3.37563	0.00705426	0.00940568	TNF-b	FFA 18:2	-	M
-0.947289	0.30591	-3.09662	0.0113156	0.0226312	TNF-b	FFA 20:5	-	M
1.30448	0.54678	2.38576	0.0382348	0.0389405	TNF-b	FFA 20:4	-	M
-0.851446	0.208603	-4.08166	0.00220849	0.00883394	TRAIL	1-Methylhistidine	C01152	M
0.798687	0.337403	2.36716	0.0394681	0.0594861	TRAIL	Betaine	C00719	M
-0.758564	0.153615	-4.93809	0.000588836	0.00235535	TRAIL	Creatinine	C00791	M
-0.623547	0.213059	-2.92664	0.0151276	0.0605104	TRAIL	Cystine	C00491	M
-1.04814	0.32863	-3.18942	0.00966366	0.0386546	TRAIL	Trimethyllysine	C03793	M
0.399512	0.168194	2.37531	0.038923	0.077846	TRAIL	2-Aminooctanoic acid	-	M
0.441773	0.157285	2.80874	0.018515	0.0370299	TRAIL	cAMP	C00575	M
-0.572025	0.209347	-2.73242	0.0211057	0.0844226	TRAIL	Guanidineacetic acid	C00581	M
1.19562	0.271806	4.39881	0.00133755	0.0026751	TRAIL	Methionine sulfoxide	-	M
0.677117	0.229111	2.95541	0.0144007	0.0288015	TRAIL	Anthranilate	C00108	M
0.97463	0.458555	2.12544	0.0594765	0.079302	TRAIL	Gluconic acid	C00257	M
0.428931	0.17376	2.46852	0.0331888	0.0663775	TRAIL	Glyceric acid	C00258	M
0.90542	0.329281	2.74968	0.0204894	0.0409788	TRAIL	Chenodeoxycholate	C02528	M
0.617289	0.233824	2.63997	0.0247352	0.0494703	TRAIL	Inosine diphosphate	C00104	M
-0.786339	0.291515	-2.69742	0.0224122	0.0896489	TRAIL	LPC 15:0 sn-1	-	M
-0.997792	0.189642	-5.26144	0.000367297	0.00146919	TRAIL	LPC 16:1 sn-2	-	M
-0.801336	0.128363	-6.24275	9.59526e-05	0.00038381	TRAIL	LPC 16:1 sn-1	-	M
-1.12392	0.420282	-2.6742	0.023324	0.0932958	TRAIL	LPC 16:0 sn-2	-	M
-1.40232	0.497913	-2.8164	0.0182733	0.0730932	TRAIL	LPE 20:4 sn-1	-	M
-1.19837	0.289349	-4.14161	0.00200669	0.00802674	TRAIL	LPE 22:5 sn-2	-	M
-1.02848	0.176525	-5.82624	0.000166898	0.000667593	TRAIL	LPE 22:5 sn-1	-	M
-1.03179	0.277063	-3.72403	0.00394895	0.0157958	TRAIL	LPE 22:4	-	M
-0.605044	0.191774	-3.15498	0.0102458	0.0409831	TRAIL	LPC 20:3 sn-1	-	M
-0.441505	0.190464	-2.31804	0.0429154	0.0858309	TRAIL	LPC 20:3 sn-2	-	M
0.936154	0.388533	2.40946	0.0367175	0.0734349	TRAIL	FFA 12:0	C02679	M
0.885785	0.342028	2.5898	0.0269593	0.0359457	TRAIL	Mannose	C00159	M
0.856105	0.364535	2.34849	0.0407456	0.0543274	TRAIL	1,3-Dimethyluric acid	-	M
-0.314782	0.128538	-2.44894	0.0343197	0.0686395	TRAIL	FFA 16:2	-	M
-0.437133	0.12651	-3.45531	0.00617099	0.0152847	TRAIL	FFA 18:4	-	M
-0.814846	0.280854	-2.90131	0.0157981	0.0631922	TRAIL	FFA 20:3	-	M
-0.188019	0.0618632	-3.03927	0.012478	0.024956	TRAIL	Dehydroepiandrosterone Sulfate	C04555	M
-0.256294	0.0609035	-4.2082	0.00180505	0.00361011	TRAIL	Androsterone sulfate	-	M
-1.0467	0.42293	-2.47487	0.0278779	0.0734731	IL-1b	Creatine	C00300	H
-2.64925	0.853678	-3.10333	0.00839275	0.0187266	IL-1b	Urea	C00086	H
-1.17822	0.438153	-2.68905	0.0185778	0.0411418	IL-1b	Glucose/Fructose	C00031	H
-2.15859	0.736326	-2.93156	0.0116782	0.0243703	IL-1b	5-Hydroxylysine	C16741	H
1.48304	0.644712	2.30032	0.0386359	0.0775746	IL-1b	SDMA-ADMA	-	H
2.1145	0.904899	2.33672	0.0361083	0.0722166	IL-1b	Iminoaspartic acid	C05840	H
-0.901955	0.312479	-2.88645	0.0127347	0.0300374	IL-1b	2-[3-Carboxy-3-(methylammonio)propyl]-L-histidine	C04692	H
-0.395009	0.165801	-2.38242	0.0331576	0.0903882	IL-1b	Ursodeoxycholate	-	H
-0.477479	0.194541	-2.45438	0.0289734	0.084998	IL-1b	LPC 17:0 sn-2	-	H
0.380752	0.0859593	4.42945	0.000679811	0.00271924	IL-1b	1,5-Anhydroglucitol	C07326	H
-1.42164	0.605252	-2.34883	0.0353027	0.0805696	IL-1b	FFA 15:0	-	H
-1.04285	0.360421	-2.89343	0.0125654	0.0367642	IL-1b	FFA 20:5	-	H
0.812707	0.277349	2.93026	0.0117074	0.0289792	IL-1b	Androsterone sulfate	-	H
4.94487	1.75603	2.81593	0.0145782	0.0291564	IL-1ra	cAMP	C00575	H
5.75946	1.60028	3.59903	0.00323787	0.00647575	IL-1ra	cGMP	C00942	H
2.64562	0.805141	3.2859	0.00590574	0.0118115	IL-1ra	GSH	C00051	H
-3.47109	1.31695	-2.63571	0.020563	0.0822519	IL-1ra	Serotonin	C00780	H
-5.93746	2.35625	-2.51988	0.0256096	0.0734961	IL-1ra	Leucinic acid	-	H
0.876839	0.357582	2.45214	0.029096	0.058192	IL-1ra	Cholic acid	C00695	H
-4.50787	1.69499	-2.65953	0.0196521	0.0580718	IL-1ra	5-Methoxyindoleacetate	C05660	H
1.91455	0.852683	2.24533	0.0427748	0.0855496	IL-1ra	Glycoursodeoxycholic acid	-	H
-0.798273	0.309573	-2.57863	0.0229161	0.0458321	IL-2	Creatine	C00300	H
0.980554	0.296348	3.3088	0.00565126	0.022605	IL-2	Serine	C00065	H
-1.72011	0.517838	-3.32171	0.00551265	0.0110253	IL-2	5-Hydroxylysine	C16741	H
-1.50228	0.444606	-3.3789	0.00493854	0.00987708	IL-2	Benzenetricarboxylic acid	-	H
2.45159	0.6627	3.6994	0.00267311	0.00877793	IL-2	Indole	C00463	H
-1.08818	0.501809	-2.1685	0.0492614	0.0985228	IL-2	Methylitaconate	C02295	H
0.834161	0.312359	2.67052	0.0192451	0.0769806	IL-2	4-Hydroxyphenylpyruvate	C01179	H
0.386694	0.148649	2.6014	0.0219478	0.0877911	IL-2	Altrose	C21032	H
-1.287	0.568212	-2.26501	0.0412477	0.0824954	IL-2	Acetylcarnitine	C02571	H
-0.577916	0.113493	-5.09207	0.000206595	0.00041319	IL-2	Linolenic acid	C06427	H
-0.370898	0.150752	-2.46032	0.0286518	0.0573036	IL-2	10:1-Carnitine	-	H
-0.358063	0.127536	-2.80754	0.0148144	0.0296288	IL-2	10:0-Carnitine	-	H
-0.468504	0.164051	-2.85584	0.0135048	0.0270097	IL-2	12:1-Carnitine	-	H
-0.404458	0.180364	-2.24246	0.0430018	0.0860036	IL-2	12:0-Carnitine	-	H
-0.45268	0.188978	-2.39541	0.032362	0.0647241	IL-2	14:1-Carnitine	-	H
-0.826486	0.351048	-2.35434	0.034942	0.066132	IL-2	18:3-Carnitine	-	H
-1.03731	0.368368	-2.81596	0.0145774	0.0291549	IL-2	18:1-Carnitine	-	H
-1.43863	0.56899	-2.5284	0.0252011	0.0504022	IL-2	18:0-Carnitine	-	H
-0.851052	0.282055	-3.01732	0.00990336	0.0198067	IL-2	LPC 14:0 sn-1	-	H
-1.05174	0.442123	-2.37884	0.0333801	0.0667602	IL-2	LPE 18:2 sn-2	-	H
-0.954859	0.404039	-2.36329	0.034364	0.0687279	IL-2	LPC 16:1 sn-2	-	H
-0.544751	0.212249	-2.56656	0.0234461	0.0468921	IL-2	LPC 16:1 sn-1	-	H
-5.09446	1.0339	-4.92741	0.000276296	0.000552592	IL-2	LPC 16:0 sn-1	-	H
-1.07689	0.427555	-2.51872	0.0256661	0.0513322	IL-2	LPC 16:0 sn-2	-	H
-0.447355	0.122853	-3.64138	0.00298607	0.00597215	IL-2	LPC 17:0 sn-2	-	H
-1.08899	0.486937	-2.2364	0.0434848	0.0869695	IL-2	LPC 17:0 sn-1	-	H
-1.19175	0.380407	-3.13282	0.00792969	0.0158594	IL-2	LPC 18:1 sn-2	-	H
-1.21861	0.376026	-3.24076	0.0064418	0.0128836	IL-2	LPC 18:1 sn-1	-	H
-0.900486	0.414124	-2.17444	0.0487294	0.0974588	IL-2	LPE 22:6 sn-1	-	H
-1.67639	0.358897	-4.67096	0.000437592	0.000875184	IL-2	LPC 20:2 sn-1	-	H
1.19501	0.173767	6.87705	1.12344e-05	4.49375e-05	IL-2	Mannose	C00159	H
1.23584	0.178121	6.93822	1.02463e-05	4.09854e-05	IL-2	1,3-Dimethyluric acid	-	H
-0.820777	0.162287	-5.05756	0.000219511	0.000439021	IL-2	FFA 16:2	-	H
-0.634521	0.196022	-3.23699	0.00648868	0.0129774	IL-2	FFA 18:4	-	H
-1.70472	0.202663	-8.41161	1.28565e-06	2.5713e-06	IL-2	FFA 18:2	-	H
-1.31606	0.267162	-4.92605	0.000276965	0.000553929	IL-2	FFA 20:2	-	H
-0.733222	0.325432	-2.25307	0.0421675	0.084335	IL-2	FFA 22:6	-	H
0.477466	0.158126	3.01952	0.00986155	0.0394462	IL-2	Dehydroepiandrosterone Sulfate	C04555	H
-0.437389	0.0959783	-4.55716	0.000538069	0.00215228	IL-4	Creatine	C00300	H
0.102825	0.0382571	2.68773	0.0186247	0.0372494	IL-4	Melatonin	C01598	H
0.476502	0.188982	2.52142	0.0255354	0.0510709	IL-4	SDMA-ADMA	-	H
-0.0824448	0.0382783	-2.15383	0.0506015	0.0674687	IL-4	Trimethylamine N-oxide	C01104	H
0.204327	0.0815773	2.5047	0.0263541	0.0527081	IL-4	Dihydrothymine	C00429	H
-0.275431	0.093453	-2.94727	0.0113312	0.0453248	IL-4	2-[3-Carboxy-3-(methylammonio)propyl]-L-histidine	C04692	H
-0.291662	0.102205	-2.85371	0.0135601	0.0542404	IL-4	Chenodeoxycholate	C02528	H
-0.530001	0.180633	-2.93414	0.0116206	0.0464825	IL-4	LPC 17:0 sn-1	-	H
1.42705	0.644375	2.21462	0.0452643	0.0905287	IL-5	Inositol	C00137	H
2.28718	0.8408	2.72024	0.017505	0.0350099	IL-5	3-Nitrotyrosine	-	H
0.796517	0.356357	2.23517	0.043584	0.0871681	IL-5	Riboflavin	C00255	H
-2.6449	1.09467	-2.41617	0.0311276	0.0818443	IL-5	FFA 20:3	-	H
-1.82301	0.784319	-2.32432	0.0369512	0.0492682	IL-6	N-Acetylputrescine	C02714	H
4.72505	1.24215	3.80392	0.00219094	0.00469726	IL-7	cGMP	C00942	H
2.9801	1.10342	2.70079	0.0181665	0.0403005	IL-7	N-Methyl-L-arginine	C03884	H
-6.41279	1.45137	-4.41845	0.000693696	0.00138739	IL-7	Leucinic acid	-	H
-4.03703	1.25511	-3.21647	0.00675012	0.0135002	IL-7	5-Methoxyindoleacetate	C05660	H
1.73895	0.683087	2.54573	0.0243888	0.0487777	IL-8	Hypoxanthine	C00262	H
1.39036	0.583432	2.38308	0.033117	0.0662339	IL-8	Inositol	C00137	H
1.10887	0.408695	2.71319	0.017742	0.035484	IL-8	Guanosine	C00387	H
1.66082	0.679228	2.44516	0.0294801	0.0589602	IL-8	Pantothenic acid	C00864	H
1.78935	0.485195	3.6879	0.00273236	0.00546471	IL-8	Xanthosine	C01762	H
2.78485	0.893193	3.11786	0.00816127	0.0163225	IL-8	Taurine	C00245	H
2.67786	0.873978	3.06399	0.00905295	0.0181059	IL-8	Xanthine	C00385	H
2.80005	1.12521	2.48848	0.0271727	0.0543454	IL-8	Iminoaspartic acid	C05840	H
0.159504	0.071143	2.24203	0.0430362	0.0573816	IL-9	Hypoxanthine	C00262	H
0.664249	0.158099	4.20147	0.00103671	0.00207342	IL-9	Lysine	C00047	H
0.339732	0.146381	2.32088	0.0371882	0.0495843	IL-9	Tyrosine	C00082	H
0.293627	0.102404	2.86735	0.01321	0.0176134	IL-9	Glutamate	C00025	H
0.186424	0.0926376	2.0124	0.065371	0.0871613	IL-9	2-Aminoadipic acid	C00956	H
-0.26543	0.0986596	-2.69036	0.0185314	0.0370628	IL-9	N-Acetyl-aspartic acid	C01042	H
0.165199	0.0725933	2.27568	0.0404409	0.0404409	IL-9	N-Acetyl-L-lysine	C12989	H
0.116376	0.0395063	2.94577	0.0113638	0.0151518	IL-9	Nicotinamide	C00153	H
0.118112	0.0583517	2.02414	0.064008	0.064008	IL-9	Nicotinate	C00253	H
-0.0659052	0.0349143	-1.88762	0.0816012	0.0838636	IL-9	Spermidine	C00315	H
0.0853169	0.0452196	1.88672	0.0817308	0.0925501	IL-9	2-Hydroxyphenylacetic acid	C05852	H
-0.14723	0.0815496	-1.8054	0.094212	0.094212	IL-9	3-Methyl-2-oxovaleric acid	C03465	H
0.630755	0.197341	3.19626	0.00701788	0.00935717	IL-9	Pyroglutamic acid	C01879	H
-0.138921	0.0746055	-1.86207	0.0853472	0.0853472	IL-9	alpha-ketoisovaleric acid	C00141	H
0.0764775	0.0384063	1.99128	0.067892	0.0905226	IL-9	L-Homocysteine	C00155	H
0.0340457	0.0153746	2.21441	0.0452823	0.0603764	IL-9	2-Isopropylmaleate	C02631	H
-0.0935223	0.0395936	-2.36206	0.0344428	0.0459238	IL-9	Pro Leu	-	H
0.0928519	0.0480319	1.93313	0.0752986	0.0752986	IL-9	LPC 14:0 sn-2	-	H
0.253499	0.136065	1.86308	0.0851966	0.0851966	IL-9	FFA 12:0	C02679	H
2.70129	0.608747	4.43746	0.000669867	0.00156393	IL-10	Citrulline	C00327	H
4.51163	1.78084	2.53343	0.0249626	0.0499252	IL-10	Glutamine	C00064	H
0.357165	0.160662	2.22308	0.0445652	0.0891305	IL-10	Glycine	C00037	H
[truncated: 442 more rows]

## Sheet: Fig. 3a
Mfuzz cluster reslut of cytokines and metabolites
Analyte	membership_cluster01	membership_cluster02	membership_cluster03	membership_cluster04	Cluster
IL-1b	0.0240994	0.0124347	0.0509674	0.912498	4
IL-2	0.0742124	0.0111105	0.0774134	0.837264	4
IL-4	0.0200758	0.909955	0.0436294	0.0263398	2
IL-5	0.141767	0.0936973	0.0504309	0.714105	4
IL-6	0.629876	0.0388142	0.123611	0.207699	1
IL-7	0.0646987	0.00723902	0.0454178	0.882644	4
IL-8	0.00235605	0.993856	0.00220606	0.00158173	2
IL-9	0.2358	0.133579	0.360126	0.270496	3
IL-10	0.0226203	0.00591557	0.0630701	0.908394	4
IL-12(p70)	0.0422408	0.0195495	0.0218223	0.916387	4
IL-13	0.083337	0.0153754	0.0222192	0.879068	4
IL-15	0.0752502	0.0226379	0.3566	0.545512	4
IL-17	0.0597169	0.0271744	0.469288	0.44382	3
Eotaxin	0.00324918	0.990305	0.00379563	0.00265016	2
G-CSF	0.0234528	0.880525	0.0519096	0.0441124	2
IFN-g	0.121778	0.0189131	0.144816	0.714494	4
IP-10	0.95725	0.0147106	0.00965017	0.0183895	1
MCP-1	0.107887	0.0161563	0.0353887	0.840568	4
MIP-1a	0.00233563	0.993818	0.00227797	0.00156882	2
MIP-1b	0.184962	0.316827	0.259644	0.238568	2
RANTES	0.130484	0.51158	0.158509	0.199427	2
TNF-a	0.0409321	0.894655	0.0175796	0.046833	2
VEGF	0.148714	0.0537347	0.0341997	0.763352	4
CTACK	0.0162288	0.941443	0.0291394	0.0131885	2
HGF	0.0227738	0.913664	0.0451165	0.0184457	2
IFN-a2	0.0741247	0.146218	0.349695	0.429962	4
IL-1a	0.127946	0.0414134	0.263264	0.567376	4
IL-2Ra	0.15695	0.0213976	0.617919	0.203733	3
IL-3	0.0462002	0.0190361	0.232026	0.702738	4
IL-12(p40)	0.0976182	0.0280521	0.0751975	0.799132	4
IL-16	0.011709	0.955032	0.0232481	0.0100109	2
IL-18	0.211	0.00802953	0.0573296	0.723641	4
MCP-3	0.00282374	0.993688	0.00148293	0.00200555	2
M-CSF	0.927727	0.00905044	0.0211547	0.0420675	1
MIG	0.193156	0.0294631	0.226602	0.550779	4
b-NGF	0.0382404	0.0107181	0.0800326	0.871009	4
SCF	0.0886215	0.00593357	0.0596603	0.845785	4
SCGF-b	0.00326076	0.991542	0.003155	0.0020421	2
SDF-1a	0.288404	0.131488	0.324479	0.255629	3
TNF-b	0.227886	0.143422	0.348925	0.279767	3
TRAIL	0.0363731	0.0142054	0.121471	0.82795	4
1-Methylhistidine	0.138621	0.0363753	0.111556	0.713448	4
Alanine/Sarcosine	0.012318	0.00422761	0.909474	0.0739799	3
Asparagine	0.159759	0.711891	0.0325027	0.0958468	2
Betaine	0.298386	0.067288	0.522525	0.111801	3
Choline	0.00499814	0.00582077	0.981934	0.00724739	3
Citrulline	0.0742641	0.680392	0.175362	0.0699814	2
Glutamine	0.475541	0.0637173	0.0223267	0.438415	1
Glycerophosphocholine	0.00255239	0.00135069	0.991582	0.00451469	3
Hydroxyproline	0.0154062	0.0131259	0.931262	0.0402061	3
Hypoxanthine	0.344033	0.121389	0.134845	0.399733	4
Isoleucine	0.00624863	0.00483277	0.962503	0.0264156	3
Kynurenine	0.944998	0.00784712	0.0103432	0.0368114	1
Leucine	0.0256184	0.0186973	0.840096	0.115589	3
Lysine	0.106106	0.595005	0.0833739	0.215515	2
Dimethylglycine	0.00507188	0.00555204	0.98208	0.00729633	3
Ornithine	0.0311473	0.0228868	0.881314	0.0646516	3
Phenylalanine	0.186229	0.0268577	0.674875	0.112038	3
Proline	0.00424323	0.00347817	0.98097	0.0113091	3
Serine	0.0400055	0.0459028	0.872864	0.0412277	3
Tryptophan	0.038772	0.0127051	0.902341	0.046182	3
Tyrosine	0.729851	0.0171862	0.0906449	0.162318	1
Urea	0.0619607	0.845646	0.0401575	0.0522363	2
Valine/Norvaline	0.0195488	0.0181167	0.791041	0.171293	3
Glutamate	0.0148945	0.0134023	0.945004	0.0266993	3
1-Methyladenosine	0.767145	0.069275	0.0145306	0.14905	1
1-Methylnicotinamide	0.0575253	0.8635	0.0229455	0.0560289	2
2-Aminooctanoic acid	0.0144507	0.968887	0.0102984	0.00636429	2
Deoxycytidine	0.958843	0.0112956	0.00799382	0.0218671	1
5-Hydroxy-L-tryptophan	0.327984	0.533697	0.0766255	0.0616934	2
5-Hydroxylysine	0.0319347	0.0186783	0.838973	0.110414	3
Adenine	0.144953	0.0205309	0.519085	0.315431	3
Adenosine	0.253498	0.160792	0.0536457	0.532064	4
cAMP	0.265859	0.0104464	0.0337876	0.689907	4
cGMP	0.39297	0.0758082	0.0631905	0.468032	4
CMP	0.442405	0.0196336	0.0163295	0.521632	4
Cytidine	0.923517	0.0242085	0.00811088	0.0441639	1
Cytosine	0.942935	0.0226804	0.012195	0.0221896	1
dAMP	0.253749	0.0635033	0.0817683	0.60098	4
FAD	0.0017246	0.996197	0.000988246	0.00109026	2
Glycocholic acid	0.937083	0.0156624	0.0155831	0.0316715	1
GMP	0.169855	0.0476781	0.0434358	0.739032	4
Guanidineacetic acid	0.0891079	0.373199	0.351705	0.185988	2
Guanine	0.815076	0.0741223	0.0427243	0.068077	1
Guanosine	0.913823	0.0339826	0.0117198	0.0404748	1
Inosine	0.879492	0.0219961	0.0114517	0.0870599	1
Melatonin	0.0523172	0.0344572	0.806547	0.106678	3
Methionine sulfoxide	0.333497	0.073685	0.472425	0.120393	3
N-Acetyl-aspartic acid	0.0482416	0.0261287	0.325667	0.599963	4
N-Acetyl-L-lysine	0.0488524	0.0423827	0.228431	0.680333	4
Neopterin	0.965826	0.00725454	0.00661869	0.020301	1
N-Methyl-L-arginine	0.175495	0.0208768	0.0155914	0.788036	4
Phosphocholine	0.00509304	0.00214996	0.982896	0.00986054	3
Purine	0.187716	0.034562	0.672717	0.105006	3
Pyridoxamine	0.767354	0.0373631	0.0137861	0.181497	1
S-Adenosylmethionine	0.34997	0.0279672	0.0193706	0.602692	4
SDMA-ADMA	0.588009	0.0184262	0.11822	0.275345	1
S-Methyl-5'-thioadenosine	0.114387	0.00943036	0.121833	0.75435	4
Taurocholic acid	0.932026	0.0258672	0.0152748	0.0268324	1
Thiamine	0.0182718	0.953194	0.0114178	0.0171168	2
Thymine	0.0665169	0.221942	0.652283	0.0592589	3
Uracil	0.31154	0.363498	0.120393	0.20457	2
NMN	0.138431	0.0473886	0.0484571	0.765723	4
3-Hydroxyanthranilate	0.155372	0.540735	0.0465725	0.25732	2
Leucinic acid	0.101289	0.216508	0.56598	0.116223	3
2-Hydroxyphenylacetic acid	0.159738	0.0466497	0.243514	0.550098	4
4-Hydroxybenzoic acid	0.642714	0.157664	0.0651079	0.134514	1
AMP	0.278401	0.103755	0.104769	0.513075	4
Cholic acid	0.0365149	0.0238599	0.877629	0.0619966	3
Citraconic acid	0.245984	0.0690681	0.554353	0.130595	3
Citrate	0.178366	0.276211	0.174754	0.370668	4
Fumaric acid	0.672424	0.116385	0.0392665	0.171924	1
Glucuronic acid	0.617984	0.0329677	0.0230573	0.325991	1
Glyceric acid	0.0211135	0.023352	0.924341	0.0311933	3
Hydroxyglutaric acid	0.349894	0.0364794	0.214192	0.399436	4
Indole-3-carboxylic acid	0.0857786	0.787218	0.0930629	0.0339404	2
N-Acetyl-Asp-Glu	0.371011	0.0484113	0.358961	0.221616	1
Orotic acid	0.158823	0.711366	0.0788039	0.0510067	2
Pyroglutamic acid	0.00370263	0.0019902	0.989218	0.00508926	3
Pyruvate	0.221151	0.512736	0.0974241	0.168688	2
S-Adenosylhomocysteine	0.00716294	0.980505	0.00768584	0.00464665	2
Glycerol 3-phosphate	0.00184542	0.00128362	0.993394	0.00347678	3
Taurine	0.0511438	0.891456	0.0280319	0.0293686	2
Taurochenodeoxycholate	0.831097	0.0669107	0.045463	0.0565291	1
Uridine	0.0568367	0.467538	0.396092	0.0795334	2
alpha-Ketoglutaric acid	0.0194353	0.931879	0.0267589	0.0219271	2
Malate	0.0579876	0.808882	0.0806444	0.0524859	2
1-Methylpyrrolinium	0.194547	0.540923	0.166749	0.097781	2
3-Methyl pyruvic acid	0.364675	0.529404	0.0202293	0.0856917	2
Indole	0.0246761	0.00817144	0.929429	0.037723	3
Iminoaspartic acid	0.0592015	0.846746	0.0466603	0.0473919	2
Methylitaconate	0.0044919	0.992259	0.001353	0.00189636	2
1-Methyl-5-carboxylamide-2-pyridone	0.0935888	0.766743	0.041456	0.0982124	2
Carnitine	0.162144	0.776115	0.0130912	0.0486496	2
Phenylpyruvic acid	0.778058	0.0232533	0.0527459	0.145943	1
5-Hydroxyindoleacetaldehyde	0.123566	0.0806601	0.618706	0.177068	3
Allantoic acid	0.0359548	0.0264582	0.85694	0.0806469	3
Oxalosuccinic acid	0.588644	0.0461685	0.142485	0.222702	1
Acetylcarnitine	0.00629809	0.989505	0.00171871	0.00247792	2
Pro Leu	0.742928	0.058672	0.0837875	0.114612	1
4:0-Carnitine	0.514179	0.0821951	0.0748117	0.328814	1
Linolenic acid	0.0923828	0.870173	0.0108822	0.0265624	2
Glycinamide ribonucleotide	0.377226	0.0456258	0.0336315	0.543516	4
10:1-Carnitine	0.00297639	0.994842	0.00108861	0.00109338	2
10:0-Carnitine	0.00392158	0.993313	0.00141452	0.00135106	2
12:1-Carnitine	0.00450654	0.992613	0.00139247	0.00148794	2
12:0-Carnitine	0.00405325	0.993052	0.00146588	0.00142868	2
Ursodeoxycholate	0.0106004	0.00784345	0.963627	0.017929	3
Chenodeoxycholate	0.0384131	0.0305631	0.896093	0.0349306	3
XMP	0.250503	0.0411486	0.331233	0.377116	4
14:2-Carnitine	0.0034559	0.994056	0.00119309	0.00129473	2
14:1-Carnitine	0.00943806	0.985633	0.00220775	0.00272092	2
14:0-Carnitine	0.0267255	0.96049	0.00576025	0.00702449	2
16:2-Carnitine	0.00833425	0.986698	0.00206894	0.00289884	2
16:0-Carnitine	0.592413	0.342296	0.0212453	0.0440449	1
Glycoursodeoxycholic acid	0.78014	0.0653377	0.0861911	0.0683313	1
18:3-Carnitine	0.0455749	0.924614	0.016627	0.0131841	2
18:1-Carnitine	0.1451	0.818624	0.0156304	0.0206459	2
18:0-Carnitine	0.362045	0.583187	0.0178556	0.036913	2
LPE 16:1	0.0149733	0.00407173	0.0100776	0.970877	4
LPE 16:0 sn-2	0.249823	0.194262	0.0357404	0.520175	4
LPE 16:0 sn-1	0.269294	0.0245967	0.0171867	0.688922	4
LPE 18:2 sn-2	0.0234855	0.0081888	0.0158162	0.952509	4
LPE 18:2 sn-1	0.0265324	0.00651984	0.012149	0.954799	4
LPE 18:1 sn-2	0.155344	0.0634318	0.0300164	0.751207	4
LPE 18:1 sn-1	0.0449718	0.00977521	0.0206264	0.924627	4
LysoPC(P-16:0/0:0)	0.0192881	0.0311182	0.919907	0.0296865	3
LPC 15:0 sn-1	0.0610228	0.0484136	0.0565063	0.834057	4
LPC 15:0 sn-2	0.0495173	0.0323065	0.188819	0.729358	4
LPE 18:0 sn-2	0.283672	0.0669099	0.0323259	0.617093	4
LPC O-16:0	0.0051906	0.00582976	0.981963	0.00701631	3
LPC 16:0 sn-1	0.0321976	0.919568	0.0121081	0.0361259	2
LPC 16:0 sn-2	0.0706856	0.805614	0.0268331	0.096867	2
LPE 20:4 sn-2	0.180043	0.0173858	0.029288	0.773283	4
LPE 20:4 sn-1	0.225765	0.0149818	0.0239278	0.735326	4
LPC P-18:0	0.053525	0.116569	0.789241	0.0406654	3
LPC 17:0 sn-2	0.00284219	0.993134	0.00179111	0.00223315	2
LPC 18:3 sn-1	0.211274	0.0214157	0.0272677	0.740043	4
LPC 18:2 sn-2	0.212291	0.0318047	0.0709305	0.684973	4
LPC 18:2 sn-1	0.0425769	0.0157735	0.0403665	0.901283	4
LPE 22:6 sn-1	0.728364	0.0431214	0.0262159	0.202299	1
LPE 22:6 sn-2	0.216278	0.0301142	0.0266163	0.726992	4
LPE 22:5 sn-2	0.0375044	0.00528675	0.0326728	0.924536	4
LPE 22:5 sn-1	0.0356778	0.0164753	0.452601	0.495246	4
LPE 22:4	0.0305959	0.0107822	0.264836	0.693786	4
LPC 20:4 sn-2	0.229891	0.0236187	0.285104	0.461386	4
LPC 20:3 sn-1	0.0429253	0.00597522	0.0888832	0.862216	4
LPC 20:3 sn-2	0.0124357	0.00346452	0.931585	0.0525146	3
LPC 20:2 sn-1	0.0368917	0.0805882	0.748111	0.134409	3
LPC 20:2 sn-2	0.0303534	0.0856437	0.816846	0.0671565	3
LPC 22:5 sn-2	0.187896	0.0405429	0.535891	0.23567	3
LPC 22:5 sn-1	0.0150602	0.00442259	0.954504	0.0260136	3
LPC 22:4	0.00305966	0.00144052	0.988395	0.00710527	3
1,5-Anhydroglucitol	0.0638519	0.0125713	0.222484	0.701092	4
3-Indolyl sulfate	0.476034	0.0467905	0.0812856	0.39589	1
Mannose	0.633528	0.0462809	0.0332286	0.286963	1
1,3-Dimethyluric acid	0.600388	0.0504022	0.0429356	0.306274	1
FFA 16:2	0.0221504	0.963031	0.0039833	0.0108355	2
FFA 18:2	0.0333174	0.922655	0.0105049	0.0335226	2
FFA 20:5	0.0124594	0.00701622	0.956044	0.0244807	3
FFA 20:4	0.00272116	0.00193552	0.990815	0.00452843	3
FFA 20:3	0.00739726	0.00428945	0.947708	0.0406057	3
FFA 20:2	0.0890454	0.809421	0.0246909	0.0768422	2
Androsterone sulfate	0.685409	0.214401	0.0518236	0.048366	1

## Sheet: Fig. 3b
Relative values used for heatmap
Cytokine	H	p_01	p_02	p_03	p_04	p_05	p_06	p_07	p_08	p_09	p_10	p_11
IL-6	0	2.21044	2.33986	1.63236	0.971562	2.36774	1.2878	1.81619	1.55641	1.69948	2.12907	1.95154
IP-10	0	2.60174	2.158	1.31912	0.498091	1.10809	0.878003	0.605273	0.362828	0.675172	0.44857	0.732149
M-CSF	0	2.84377	2.55486	2.06633	1.56789	1.96948	1.83022	1.95005	1.81791	1.88857	1.89644	2.04841
IL-1b	0	-0.00800546	0.445032	0.186263	0.693034	1.28172	1.44432	1.8342	1.81505	0.889322	0.796562	0.725056
IL-2	0	3.94631	3.65301	3.87442	4.12918	4.78964	4.06496	4.40823	4.2599	4.23382	4.1923	3.76537
IL-5	0	-1.74298	-1.74298	3.02212	3.10707	4.45194	2.89414	3.52354	1.79779	-1.74298	-1.74298	-1.74298
IL-7	0	1.88676	2.19092	2.30691	2.41382	2.63006	2.30308	2.46295	2.32438	2.40889	2.13201	1.82559
IL-10	0	2.47726	2.87089	2.67472	2.99628	3.80217	3.55003	3.92055	3.77218	3.27155	3.4453	3.3612
IL-12(p70)	0	-2.0502	1.58523	1.36921	1.35553	2.42779	1.857	2.2722	1.85576	1.16618	0.415584	-0.485613
IL-13	0	1.23574	3.70986	3.41261	3.65095	3.59324	3.58668	3.65873	3.60671	2.88273	1.51269	1.57147
IL-15	0	1.82316	2.27126	2.445	2.1361	3.2375	2.41209	3.18779	2.68282	2.86718	3.22683	2.7353
IFN-g	0	0.96116	1.48868	0.779415	1.21426	1.43393	1.3196	1.30447	1.53386	1.58973	0.612222	1.14758
MCP-1	0	0.474872	0.737834	0.193301	0.554559	0.730349	0.704094	0.803783	0.69601	0.67595	-0.00248207	0.269211
VEGF	0	0.755615	0.432157	1.29599	0.703361	1.8807	0.942878	2.21592	1.06645	-2.66631	0.808064	-0.176999
IFN-a2	0	-2.57336	-0.627089	-1.45193	-0.596028	-0.460866	0.12907	0.431482	0.232519	0.373313	-0.326247	-1.44718
IL-1a	0	0.973271	1.36395	0.195663	1.6982	1.66642	1.94224	1.28965	1.46361	2.15711	0.78706	0.752232
IL-3	0	1.83328	1.58866	1.92308	2.3206	3.36888	2.55695	3.42265	3.35358	2.84645	3.245	2.58866
IL-12(p40)	0	4.73119	4.81971	3.62512	5.08746	6.28152	5.51312	5.6753	4.88528	5.4373	3.64412	5.12195
IL-18	0	1.53119	1.43536	1.38606	1.37748	1.44263	1.52555	1.68456	1.39612	1.38385	1.2768	1.43468
MIG	0	0.953209	0.89472	0.768292	0.540395	1.18888	1.12031	1.33085	0.706544	0.917427	1.36992	1.0112
b-NGF	0	0.510098	0.954733	0.394864	1.0092	1.37548	0.981719	1.36133	1.137	1.1111	1.08512	0.787632
SCF	0	2.00299	2.04202	1.61663	1.98	2.11392	2.10592	2.27178	2.12837	2.12728	1.82201	1.88535
TRAIL	0	0.414946	0.387589	0.916793	0.623258	1.28515	1.07944	1.58992	1.30116	0.914851	1.06556	1.12094
IL-4	0	-1.3535	-1.05644	-1.38046	-1.2188	-0.95123	-0.693779	-0.712766	-0.729004	-0.761017	-0.878455	-0.926944
IL-8	0	-4.20173	-3.91927	-4.38463	-3.92798	-3.65256	-3.89721	-3.55249	-3.80189	-3.74476	-3.91474	-4.17691
Eotaxin	0	-2.55203	-2.55494	-3.22322	-2.55184	-1.78405	-2.3473	-1.87715	-2.1192	-2.01328	-2.7733	-1.9271
G-CSF	0	-2.75516	-1.91587	-2.03406	-1.68537	-0.849538	-1.11744	-0.670762	-0.961522	-1.18153	-1.36341	-1.17159
MIP-1a	0	-3.68532	-3.11668	-3.36917	-3.34746	-2.79445	-3.2597	-3.23079	-3.41179	-3.01215	-2.94411	-3.24598
MIP-1b	0	-0.618551	0.194822	-0.5639	-0.109408	0.060801	-0.236865	-0.378875	-0.135215	0.314848	-0.500287	-0.567046
RANTES	0	-2.57637	-1.35594	-1.77282	-1.47758	0.569681	0.175192	-1.44692	-1.89425	-1.62947	-0.0923078	-0.314469
TNF-a	0	-0.290919	-0.314593	-0.354218	-0.14973	-0.0459015	-0.321887	-0.223014	-0.222943	-0.352342	-0.450397	-0.40088
CTACK	0	-1.38237	-0.902665	-1.54081	-1.24429	-0.891229	-1.09953	-1.02754	-1.39459	-0.712109	-0.90304	-0.896931
HGF	0	-0.946259	-0.780625	-1.46679	-1.13071	-0.743773	-0.890628	-0.814531	-0.979961	-0.613681	-0.716192	-0.661958
IL-16	0	-1.57507	-1.35298	-1.55294	-1.63663	-1.28669	-1.36362	-1.17878	-1.24221	-0.901521	-1.34343	-0.973498
MCP-3	0	-2.3251	-1.38534	-2.78603	-2.31007	-1.45489	-1.56175	-1.58526	-2.11561	-2.43858	-3.03004	-3.42824
SCGF-b	0	-2.04432	-1.8391	-2.3289	-2.10485	-1.89606	-2.21256	-2.0824	-2.30247	-1.74008	-1.84868	-2.2425
IL-9	0	-0.608306	1.34918	-0.601808	0.460177	0.740491	0.286666	-0.406917	0.589136	1.57503	-0.531084	-0.614226
IL-17	0	0.07304	1.23309	0.584426	1.11652	1.73192	1.07547	1.50346	1.30839	1.87656	1.2597	1.11039
IL-2Ra	0	0.841552	0.936222	0.574706	0.553926	0.911085	0.801301	0.858989	0.688977	1.02523	0.970746	1.16703
SDF-1a	0	-0.942498	2.29855	-0.988643	0.683405	1.10507	0.456557	-0.609068	0.974781	2.28424	-0.888375	-0.914725
TNF-b	0	-0.460769	0.849937	-0.336235	0.226198	0.443843	0.105939	-0.225851	0.313662	0.976562	-0.356118	-0.263219

## Sheet: Fig. 3c
KEGG pathway enrichment in each cluster
ID	Description	GeneRatio	BgRatio	pvalue	p.adjust	qvalue	geneID	Count	FoldEnrich	Cluster
path:map00240	Pyrimidine metabolism	4/22	65/6147	7.22055e-05	0.0021421	0.00134277	C00064/C00881/C00475/C00380	4	17.1944	1
path:map00250	Alanine, aspartate and glutamate metabolism	3/22	28/6147	0.000123037	0.00273757	0.00171604	C00064/C00122/C12270	3	29.9367	1
path:map00230	Purine metabolism	4/22	95/6147	0.00031638	0.00402255	0.00252153	C00064/C00242/C00387/C00294	4	11.7646	1
path:map00120	Primary bile acid biosynthesis	3/22	47/6147	0.000582727	0.00648284	0.00406376	C01921/C05122/C05465	3	17.8346	1
path:map00360	Phenylalanine metabolism	3/22	60/6147	0.00119327	0.0118001	0.00739686	C00082/C00122/C00166	3	13.9705	1
path:map00760	Nicotinate and nicotinamide metabolism	6/25	55/6147	6.02903e-08	5.42613e-06	2.22122e-06	C02918/C00022/C06178/C05840/C02295/C05842	6	26.8233	2
path:map00020	Citrate cycle (TCA cycle)	3/25	20/6147	6.47381e-05	0.000832347	0.000340727	C00022/C00026/C00149	3	36.882	2
path:map00430	Taurine and hypotaurine metabolism	3/25	22/6147	8.69846e-05	0.000978577	0.000400587	C00022/C00245/C00026	3	33.5291	2
path:map00220	Arginine biosynthesis	3/25	23/6147	9.97639e-05	0.000997639	0.00040839	C00327/C00086/C00026	3	32.0713	2
path:map00240	Pyrimidine metabolism	4/25	65/6147	0.000121926	0.00109094	0.000446583	C00086/C00106/C00295/C00299	4	15.1311	2
path:map00250	Alanine, aspartate and glutamate metabolism	3/25	28/6147	0.000182082	0.00121905	0.000499025	C00152/C00022/C00026	3	26.3443	2
path:map00260	Glycine, serine and threonine metabolism	3/25	50/6147	0.00102691	0.00486432	0.00199124	C00581/C00022/C00109	3	14.7528	2
path:map00630	Glyoxylate and dicarboxylate metabolism	3/25	62/6147	0.00191877	0.00780211	0.00319385	C00022/C00026/C00149	3	11.8974	2
path:map00270	Cysteine and methionine metabolism	3/25	63/6147	0.00200932	0.00780211	0.00319385	C00022/C00021/C00109	3	11.7086	2
path:map00330	Arginine and proline metabolism	3/25	78/6147	0.00369771	0.0122563	0.00501719	C00086/C00581/C00022	3	9.45692	2
path:map00260	Glycine, serine and threonine metabolism	6/29	50/6147	8.76447e-08	1.0846e-06	4.61288e-07	C00719/C00114/C01026/C00065/C00078/C00258	6	25.4359	3
path:map00290	Valine, leucine and isoleucine biosynthesis	4/29	23/6147	3.32617e-06	2.99355e-05	1.27317e-05	C00407/C00123/C00183/C02226	4	36.8636	3
path:map00564	Glycerophospholipid metabolism	4/29	52/6147	9.2516e-05	0.000654221	0.000278244	C00114/C00670/C00588/C00093	4	16.305	3
path:map00330	Arginine and proline metabolism	4/29	78/6147	0.000447844	0.00277103	0.00117854	C01157/C00077/C00148/C00025	4	10.87	3
path:map00400	Phenylalanine, tyrosine and tryptophan biosynthesis	3/29	34/6147	0.000512142	0.00298247	0.00126846	C00079/C00078/C00463	3	18.7028	3
path:map00380	Tryptophan metabolism	4/29	83/6147	0.000567617	0.0031219	0.00132776	C00078/C01598/C00463/C05634	4	10.2152	3
path:map00480	Glutathione metabolism	3/29	38/6147	0.0007129	0.00371459	0.00157983	C00077/C00025/C01879	3	16.7341	3
path:map00280	Valine, leucine and isoleucine degradation	3/29	42/6147	0.00095792	0.00451591	0.00192064	C00407/C00123/C00183	3	15.1404	3
path:map00630	Glyoxylate and dicarboxylate metabolism	3/29	62/6147	0.00296221	0.0117304	0.00498899	C00065/C00025/C00258	3	10.2564	3
path:map00230	Purine metabolism	9/17	95/6147	7.51737e-13	8.79532e-11	2.37391e-11	C00262/C00212/C00575/C00942/C00360/C00144/C00020/C03838/C00655	9	34.2557	4

## Sheet: Fig. 3d; Fig. S5b, c; Fig. S6b
Generalized Addictive Model (GAM) results of cytokines and metabolites
Analyte	(Intercept)				GenderMale				Age				Point				r.sq
	Estimate	Std. Error	t value	Pr(>|t|)	Estimate	Std. Error	t value	Pr(>|t|)	Estimate	Std. Error	t value	Pr(>|t|)	edf	Ref.df	F	p-value
IgG	-13.5102	32.2688	-0.418677	0.67732	72.1502	19.7539	3.65245	0.000641363	0.918367	0.556292	1.65087	0.105293	1	1	11.9865	0.00111135	0.328577
IgM	3.73095	1.75164	2.12998	0.0383268	-1.81787	1.0723	-1.6953	0.0964962	0.0161169	0.030197	0.533726	0.595995	1	1	9.94427	0.00274359	0.160715
IL-1b	0.440294	0.12118	3.6334	0.000553172	-0.216923	0.0719853	-3.01343	0.00368032	-0.000315471	0.00214598	-0.147006	0.883583	1.04217	1.08306	19.7589	2.06916e-05	0.271756
IL-1ra	1.0977	0.308151	3.56221	0.000709407	0.164074	0.185569	0.884169	0.379986	0.00548425	0.00546662	1.00322	0.319612	3.36327	4.13433	1.10247	0.359202	0.0296747
IL-2	0.603413	0.171882	3.51063	0.000859157	-0.0717484	0.103896	-0.690582	0.492513	-0.00221814	0.00304888	-0.727525	0.469757	6.48477	7.59886	16.7771	1.27188e-15	0.646435
IL-4	0.631171	0.113113	5.58001	5.5307e-07	0.0584247	0.0681456	0.85735	0.394528	0.00325147	0.00200665	1.62035	0.110195	3.528	4.33154	5.26619	0.000786209	0.25222
IL-5	0.706353	0.302132	2.3379	0.0225417	-0.307576	0.181037	-1.69896	0.0941989	-0.00527316	0.0053581	-0.984147	0.328762	2.21693	2.74894	2.4001	0.0620543	0.110144
IL-6	-0.0251209	0.173316	-0.144943	0.885244	0.375556	0.104745	3.58544	0.000678215	0.00523999	0.00307438	1.7044	0.0935011	6.2519	7.37771	6.55432	4.84957e-06	0.46905
IL-7	0.874903	0.159482	5.4859	8.3008e-07	0.107289	0.0962659	1.11451	0.269417	0.00472713	0.00282928	1.67079	0.0998669	4.7681	5.79042	20.5537	1.0569e-15	0.636913
IL-8	1.3106	0.116774	11.2234	3.39422e-16	-0.000591052	0.0706466	-0.00836632	0.993353	0.00218495	0.00207129	1.05487	0.295837	7.72422	8.57153	25.0398	1.15844e-25	0.758187
IL-9	2.54922	0.111998	22.7614	1.12755e-32	-0.237411	0.0665079	-3.56968	0.000678147	0.00114302	0.00198323	0.576342	0.566375	1	1	0.0590072	0.808837	0.165364
IL-10	0.691745	0.132153	5.23443	2.22935e-06	-0.118467	0.0798529	-1.48356	0.14316	-0.00266323	0.00234425	-1.13607	0.260446	6.00953	7.1378	28.5976	7.41555e-26	0.749329
IL-12(p70)	0.322261	0.422547	0.762662	0.44847	-0.434436	0.252949	-1.71748	0.0907314	-0.00374598	0.00749279	-0.499945	0.61883	2.0654	2.56492	6.62904	0.00107492	0.205029
IL-13	-0.266711	0.18399	-1.44959	0.152109	0.0134325	0.110535	0.121523	0.903661	0.0147543	0.00326364	4.52082	2.76137e-05	2.70561	3.34225	10.3926	4.98383e-06	0.436868
IL-15	1.62562	0.223783	7.26425	6.29418e-10	0.283819	0.133735	2.12225	0.0376808	0.00690269	0.0039673	1.73989	0.0866709	1.81465	2.2567	11.9762	2.32275e-05	0.311141
IL-17	1.34892	0.173534	7.77323	8.01066e-11	-0.0844308	0.103759	-0.813723	0.418816	-0.00694951	0.0030767	-2.25876	0.0273078	1.88768	2.34748	7.79614	0.000550744	0.246829
Eotaxin	0.844663	0.156517	5.39664	1.14854e-06	-0.119061	0.0944382	-1.26073	0.212161	0.00496466	0.00277669	1.78798	0.0786992	4.41056	5.37668	9.90056	1.65454e-07	0.468187
FGF basic	1.58381	0.0687834	23.026	1.7748e-32	0.0382031	0.0413151	0.924678	0.358643	0.000980493	0.00122007	0.803634	0.424615	2.66665	3.29503	0.990049	0.373941	0.0194134
G-CSF	2.25752	0.274469	8.22504	1.44773e-11	0.0321842	0.165112	0.194923	0.846081	-0.00716976	0.0048689	-1.47256	0.14585	3.03349	3.73823	1.29387	0.229452	0.0726031
GM-CSF	0.812252	0.46265	1.75565	0.0838593	-1.00706	0.274737	-3.66556	0.000498477	-0.0180784	0.00819253	-2.20669	0.0308738	1	1	9.11329	0.00359219	0.222097
IFN-g	1.17313	0.166195	7.05879	1.46505e-09	-0.0660813	0.0994339	-0.664575	0.508709	0.000467744	0.00294683	0.158728	0.874383	1.98162	2.46283	8.17284	0.000343547	0.206328
IP-10	3.07452	0.125312	24.535	6.14751e-33	-0.0186711	0.0757252	-0.246563	0.806089	-0.00146172	0.00222287	-0.65758	0.513328	6.11682	7.24516	3.83643	0.00141829	0.26249
MCP-1	1.98932	0.0682386	29.1525	1.36139e-38	-0.0654806	0.0408819	-1.6017	0.114161	0.00169196	0.00121014	1.39814	0.166911	2.19017	2.71646	6.81136	0.00073555	0.244736
MIP-1a	0.589448	0.115436	5.10626	3.83232e-06	0.0408686	0.0698537	0.58506	0.560781	0.00108763	0.0020476	0.531171	0.597332	8.10498	8.77696	16.2008	1.64557e-16	0.665593
PDGF-bb	3.70991	0.0770394	48.156	1.25084e-50	-0.0569356	0.04648	-1.22495	0.225254	-0.004427	0.00136672	-3.23913	0.00193322	4.34727	5.30268	1.18588	0.315856	0.164141
MIP-1b	2.49312	0.0614098	40.5981	9.63188e-48	-0.15632	0.0365613	-4.27557	6.40712e-05	0.000176742	0.00108799	0.162448	0.871459	1.31839	1.56835	0.242396	0.619633	0.229486
RANTES	3.86422	0.161175	23.9754	7.51438e-33	-0.0912744	0.0972777	-0.938287	0.351777	0.00614475	0.00285931	2.14903	0.0355871	4.67124	5.67914	1.73234	0.13348	0.174756
TNF-a	2.0052	0.0519233	38.6186	2.33031e-46	-0.130591	0.0309306	-4.22207	7.72882e-05	-0.00255596	0.000920013	-2.77818	0.00714839	1.38907	1.67811	1.3819	0.1821	0.236624
VEGF	2.09215	0.301278	6.94425	2.32292e-09	-0.0478306	0.180221	-0.2654	0.791554	-0.00290522	0.00534189	-0.543857	0.588428	1.95427	2.42936	1.90651	0.124134	0.0387963
CTACK	2.71864	0.0958676	28.3583	2.62139e-37	0.0880737	0.0577826	1.52423	0.132516	0.00459884	0.00170074	2.70403	0.00882159	3.73474	4.57835	6.79186	6.19559e-05	0.349306
GRO-a	2.75169	0.0443456	62.0511	8.45157e-58	-0.0113505	0.0267205	-0.424787	0.672453	0.000376343	0.000786706	0.478378	0.634053	3.59503	4.41165	1.28926	0.253596	0.0399261
HGF	2.4033	0.0849154	28.3022	3.0292e-37	-0.0273365	0.0511849	-0.534074	0.595193	0.00209939	0.00150644	1.39361	0.168394	3.76984	4.62016	6.78258	6.42023e-05	0.317401
IFN-a2	0.604997	0.207873	2.91042	0.00499577	-0.109977	0.125229	-0.87821	0.383194	-0.00236622	0.00368771	-0.641648	0.523448	3.50866	4.30841	2.90391	0.0255016	0.141691
IL-1a	0.72032	0.266847	2.69938	0.00887309	0.240624	0.15958	1.50786	0.136503	0.00365775	0.00473121	0.77311	0.442299	1.91321	2.37896	5.27452	0.00464123	0.16104
IL-2Ra	1.88929	0.0817447	23.112	7.42496e-32	0.0546181	0.0493555	1.10663	0.272804	0.00205672	0.00145016	1.41827	0.161204	5.04755	6.10754	3.29934	0.00677479	0.209975
IL-3	-0.644962	0.221177	-2.91604	0.00488357	-0.196508	0.132389	-1.48433	0.142635	-0.000433621	0.00392196	-0.110562	0.91231	2.04844	2.54429	25.7692	1.37612e-10	0.486857
IL-12(p40)	1.74139	0.307562	5.66191	3.82721e-07	-0.699784	0.184242	-3.79818	0.000327454	-0.00695236	0.00545424	-1.27467	0.207047	2.17373	2.6965	9.92092	3.52874e-05	0.360395
IL-16	1.60409	0.0826958	19.3974	5.71952e-28	-0.0329798	0.0498836	-0.661136	0.510983	-0.000690128	0.00146707	-0.470411	0.639718	4.21075	5.14244	11.0594	3.80398e-08	0.447449
IL-18	1.83886	0.0761097	24.1607	1.14932e-32	0.178036	0.0459827	3.8718	0.000268758	0.00253942	0.00135012	1.88088	0.0648298	5.83082	6.95518	14.0885	2.02616e-12	0.621341
LIF	1.32017	0.411715	3.20652	0.00210894	-0.30179	0.247444	-1.21963	0.227138	-0.00259485	0.00730322	-0.355302	0.723546	2.79786	3.45391	1.31581	0.25377	0.0398462
MCP-3	1.00593	0.253717	3.96479	0.000192861	-0.27012	0.153003	-1.76546	0.0824116	-0.0120441	0.00450108	-2.67582	0.009524	4.02095	4.91838	5.30781	0.00044274	0.314466
M-CSF	1.54042	0.0687555	22.4044	1.85011e-30	0.150703	0.0415835	3.62411	0.000606992	0.0024689	0.00121955	2.02443	0.0474815	7.27635	8.26662	22.901	5.32059e-23	0.752743
MIF	3.53001	0.10733	32.8893	4.32804e-42	-0.0678349	0.0639105	-1.0614	0.292455	-0.00328195	0.0019016	-1.72588	0.0891442	1.33809	1.59945	0.738711	0.329831	0.0353787
MIG	2.39965	0.0915581	26.209	2.8478e-35	0.141887	0.0552052	2.57018	0.0125783	0.00416745	0.00162429	2.5657	0.0127257	3.92922	4.80966	5.1083	0.000580683	0.315858
b-NGF	0.104089	0.28648	0.363338	0.717562	0.395083	0.172034	2.29654	0.0249612	0.0025768	0.00508148	0.507097	0.613847	2.61611	3.23374	10.1936	7.7958e-06	0.355316
SCF	2.28528	0.0536548	42.5923	9.3439e-46	-0.0566122	0.0324546	-1.74435	0.0863465	-0.000724543	0.000951702	-0.761313	0.449526	7.45806	8.39772	37.5849	7.42031e-39	0.821929
SCGF-b	4.58578	0.100984	45.4108	3.44562e-48	0.00446441	0.0610173	0.0731663	0.941917	0.00677781	0.00179136	3.78361	0.000358896	5.96272	7.09042	12.3964	3.93364e-11	0.608414
SDF-1a	2.9561	0.151435	19.5206	6.94303e-29	-0.315013	0.0899273	-3.50298	0.000837817	-0.0013642	0.00268159	-0.508728	0.612665	1	1	1.22286e-05	0.997221	0.128348
TNF-b	2.75088	0.0843724	32.604	5.3172e-42	-0.208777	0.0501031	-4.16694	9.30178e-05	0.000310184	0.00149405	0.207613	0.83618	1	1	0.28849	0.593024	0.202894
TRAIL	2.86394	0.0731908	39.1298	2.77636e-46	-0.0693595	0.0438679	-1.5811	0.118805	-0.00713635	0.00129802	-5.49785	7.23357e-07	2.26242	2.80417	13.9358	5.16518e-07	0.519848
1-Methylhistidine	0.00124816	0.000262382	4.75704	1.27718e-05	0.000504561	0.000158547	3.18241	0.00231505	1.34708e-05	4.65435e-06	2.89423	0.00529325	6.03915	7.16762	3.83694	0.00154248	0.340816
Alanine/Sarcosine	0.0124541	0.000778358	16.0005	3.90241e-24	0.000499012	0.000464147	1.07512	0.28633	-8.22377e-06	1.37941e-05	-0.596181	0.553142	1.52266	1.87271	23.7642	1.71109e-08	0.434962
Arginine	0.0035526	0.000477592	7.43857	2.90044e-10	0.000250683	0.00028361	0.883898	0.380009	3.91883e-05	8.45712e-06	4.63376	1.77727e-05	1	1	14.4974	0.000305092	0.305969
Asparagine	0.00100284	6.75566e-05	14.8444	1.4718e-22	-3.79588e-05	4.01177e-05	-0.946185	0.347558	-3.05733e-07	1.19628e-06	-0.255569	0.799091	1.00105	1.00211	5.22686	0.0254058	0.0534117
Aspartic acid	0.00137523	0.000159904	8.60037	2.51388e-12	0.000116324	9.49563e-05	1.22503	0.224985	4.05509e-06	2.83155e-06	1.43211	0.156904	1	1	0.517603	0.474438	0.002642
Betaine	0.0200017	0.00172036	11.6264	4.87695e-17	-0.000974491	0.00103928	-0.937656	0.352162	2.39175e-05	3.05181e-05	0.783716	0.436275	5.70803	6.82711	2.97381	0.0096276	0.193361
Choline	0.0218417	0.00249456	8.75573	2.5135e-12	-0.000904843	0.0015072	-0.600347	0.550532	-6.7624e-05	4.42511e-05	-1.52819	0.131712	5.89776	7.02413	6.32945	9.24413e-06	0.399746
Citrulline	0.00404974	0.000408504	9.91358	1.77561e-14	-0.000929977	0.000245773	-3.78389	0.000346597	2.04186e-05	7.24664e-06	2.81766	0.00645619	3.06635	3.77778	5.7598	0.000670688	0.43629
Creatine	0.0105262	0.00169892	6.19579	4.4463e-08	-0.000520215	0.00100888	-0.515639	0.607856	4.96083e-05	3.00842e-05	1.64898	0.103976	1	1	1.50782	0.223852	0.0488838
Creatinine	0.00367389	0.00059324	6.19292	6.22455e-08	0.0014033	0.00035876	3.91152	0.00024017	3.15644e-05	1.05226e-05	2.99966	0.00395777	7.14524	8.16633	1.88129	0.0861404	0.294129
Cystathionine	2.18572e-06	1.33068e-05	0.164256	0.870043	4.61168e-05	7.93278e-06	5.81345	2.06226e-07	1.27239e-06	2.35812e-07	5.39578	1.04213e-06	1.48538	1.81994	3.00993	0.0389036	0.433522
Cystine	-0.00026298	0.000538261	-0.488574	0.626799	0.00177498	0.000320751	5.53382	6.11348e-07	5.8816e-05	9.53789e-06	6.16656	5.10267e-08	1.43295	1.74376	3.20009	0.0348621	0.45032
Glutamine	0.0900383	0.00514267	17.5081	3.97985e-26	-0.0137438	0.00307388	-4.47114	3.2421e-05	-0.000259106	9.11735e-05	-2.8419	0.0060057	1.84137	2.29006	1.32172	0.300656	0.252454
Glycerophosphocholine	0.00881949	0.00206615	4.26855	6.58385e-05	0.00203793	0.00123174	1.65451	0.102881	-3.95116e-05	3.66147e-05	-1.07912	0.284553	1.48697	1.82221	12.5275	0.00013298	0.301304
Glycine	0.00427065	0.00123373	3.46158	0.000960668	-0.00149277	0.000737424	-2.0243	0.0471071	-2.82426e-05	2.18725e-05	-1.29124	0.201255	1.84138	2.29007	1.29339	0.339443	0.0584274
Histidine	0.0119088	0.000574487	20.7295	9.429e-30	-0.00139366	0.000345911	-4.02896	0.000154002	-2.44953e-05	1.01914e-05	-2.40353	0.019208	3.31704	4.07892	2.52991	0.0488927	0.271947
Homoserine	0.0125368	0.00074138	16.9101	1.72205e-25	-0.00123159	0.000440256	-2.79745	0.00676915	-4.72138e-05	1.31282e-05	-3.59636	0.000622763	1.00003	1.00007	5.88435	0.0180001	0.221155
Hydroxyproline	0.00421252	0.000525884	8.01037	2.79741e-11	0.000540095	0.000312287	1.72948	0.0884691	-9.97514e-06	9.31225e-06	-1.07118	0.288048	1	1	21.5096	1.61266e-05	0.30297
Hypoxanthine	0.00938311	0.00217261	4.31882	5.62099e-05	-0.000443493	0.00130426	-0.340035	0.734954	-7.68094e-05	3.8536e-05	-1.99318	0.0505456	2.55225	3.15623	1.8221	0.148832	0.0876169
Isoleucine	0.0453283	0.00214363	21.1456	7.70981e-31	0.00158707	0.00127296	1.24676	0.21696	-0.000223538	3.7959e-05	-5.88894	1.50191e-07	1	1	35.5039	7.88504e-08	0.580986
Kynurenine	0.000971857	0.000120862	8.04102	4.90018e-11	6.42605e-05	7.31059e-05	0.879006	0.38299	2.86431e-06	2.1438e-06	1.33609	0.186687	7.43519	8.38174	5.53772	1.91443e-05	0.382336
Leucine	0.0785688	0.00301703	26.0418	1.92434e-34	0.00455746	0.00182284	2.5002	0.0151571	-0.000238008	5.35194e-05	-4.44713	3.81783e-05	5.87278	6.99847	4.44512	0.000445484	0.506416
Lysine	0.0107464	0.000648889	16.5613	4.85276e-24	0.000388193	0.000392104	0.990026	0.326141	1.12777e-05	1.15105e-05	0.97977	0.331138	6.06125	7.18978	2.2867	0.0375493	0.155155
Methionine	0.00487881	0.00034409	14.1789	1.57701e-21	2.72488e-05	0.00020475	0.133083	0.89454	-2.4455e-05	6.09557e-06	-4.01193	0.000158671	1.25138	1.45929	0.324544	0.544888	0.207323
Dimethylglycine	0.00482374	0.000532035	9.06659	7.90191e-13	-0.000192859	0.000321535	-0.599807	0.550902	-1.54808e-05	9.43754e-06	-1.64034	0.106188	6.23999	7.36615	5.92158	1.64044e-05	0.397708
Ornithine	0.00391472	0.000850064	4.60521	1.99652e-05	-0.000551792	0.000507339	-1.08762	0.280819	1.81414e-05	1.50671e-05	1.20404	0.232982	1.63511	2.02591	6.80871	0.00194594	0.155925
Phenylalanine	0.0806918	0.00517263	15.5998	6.93441e-23	0.00921239	0.00312413	2.94878	0.00452762	0.000122644	9.17608e-05	1.33656	0.186365	5.43151	6.5317	2.95651	0.0114889	0.277359
Proline	0.0794079	0.00622337	12.7596	2.34165e-19	-0.00186192	0.00369733	-0.503586	0.616256	-0.000118139	0.000110213	-1.07192	0.287723	1.0554	1.10858	15.5645	0.000160919	0.193547
Serine	0.00269569	0.000365558	7.37419	4.08286e-10	-0.000180282	0.000218711	-0.824294	0.412833	-4.21414e-06	6.48177e-06	-0.650152	0.51792	1.98077	2.46178	1.6834	0.207763	0.0287862
Trimethyllysine	0.000157353	4.85186e-05	3.24315	0.00187905	0.000159596	2.90194e-05	5.49961	7.10156e-07	3.42509e-06	8.60256e-07	3.98148	0.000177427	1.93489	2.40561	4.04911	0.0136206	0.392456
Tryptophan	0.0659729	0.00313194	21.0646	9.58901e-31	0.00320596	0.00185985	1.72378	0.0895018	-0.000302963	5.54598e-05	-5.46275	7.92434e-07	1	1	21.8167	1.4253e-05	0.525148
Tyrosine	0.0176552	0.00107832	16.3729	3.6005e-24	-0.000670987	0.000650369	-1.0317	0.306227	-2.94835e-05	1.913e-05	-1.54122	0.128363	4.11311	5.02733	4.02564	0.00296153	0.226119
Urea	0.00771715	0.00129319	5.96754	1.24741e-07	0.00265531	0.000779449	3.40665	0.00115697	0.000177845	2.29417e-05	7.75203	1.03934e-10	3.73621	4.5801	5.05231	0.000798177	0.556568
Valine/Norvaline	0.0208942	0.000877863	23.8012	4.79822e-33	0.000464612	0.000528811	0.878597	0.382984	-5.83263e-05	1.55735e-05	-3.74523	0.000394954	3.47849	4.27231	5.99748	0.00027535	0.398599
Glucose/Fructose	0.000112527	1.7707e-05	6.35496	2.35236e-08	-6.11106e-06	1.0515e-05	-0.581176	0.563132	4.05362e-07	3.13552e-07	1.29281	0.200655	1	1	0.456132	0.501833	0.0113462
Glutamate	0.000465105	8.92116e-05	5.21351	2.05847e-06	0.000130301	5.29768e-05	2.45958	0.0165795	1.66348e-06	1.57974e-06	1.05301	0.296235	1	1	1.31451	0.255741	0.0692982
Inositol	1.02689e-05	1.37818e-06	7.45108	3.21632e-10	4.6825e-07	8.28484e-07	0.565189	0.573948	5.69777e-08	2.44472e-08	2.33065	0.0229793	2.85081	3.51791	1.55056	0.2086	0.108243
Lactic acid	0.0040139	0.000298623	13.4414	1.95655e-20	0.000268995	0.000177332	1.5169	0.134141	-1.01671e-05	5.28797e-06	-1.92268	0.0589045	1	1	0.115709	0.734832	0.0812196
1-Methyladenosine	0.0184332	0.00287965	6.40119	2.53359e-08	-0.00266525	0.00173941	-1.53227	0.130674	8.8773e-05	5.10837e-05	1.7378	0.0873397	5.56018	6.67031	2.57438	0.0239009	0.265563
1-Methylnicotinamide	0.000759681	0.000114892	6.61213	1.04251e-08	-0.000107306	6.93373e-05	-1.5476	0.126857	-2.44128e-06	2.03824e-06	-1.19774	0.235621	4.58705	5.58189	3.93851	0.00270153	0.252471
2-Aminoadipic acid	0.00151207	0.0004454	3.39485	0.00118051	0.00157722	0.000265881	5.93205	1.30422e-07	3.26211e-05	7.89483e-06	4.13196	0.000105943	1.66326	2.06305	1.89685	0.159669	0.371736
2-Aminooctanoic acid	0.000707638	0.000147579	4.79498	1.01586e-05	6.76227e-05	8.84711e-05	0.764348	0.447482	-2.31005e-06	2.61734e-06	-0.882596	0.380773	2.29613	2.8451	7.4017	0.000489518	0.216417
Deoxycytidine	8.49728e-05	2.0415e-05	4.16227	0.000105502	-7.31076e-06	1.2352e-05	-0.591867	0.556235	1.96454e-07	3.62115e-07	0.542519	0.589536	7.88369	8.66421	8.08098	5.83084e-08	0.489185
Deoxyinosine	3.9565e-05	5.22432e-06	7.57324	1.67254e-10	-2.68922e-06	3.10237e-06	-0.866826	0.389226	-4.75629e-08	9.25114e-08	-0.514131	0.608904	1	1	7.19181e-06	0.997868	-0.0332685
Indoleacrylic acid	7.59531e-05	9.84654e-05	0.771369	0.443308	1.10863e-06	5.8733e-05	0.0188758	0.984998	4.05456e-07	1.74509e-06	0.232341	0.81701	1.55933	1.92361	2.1199	0.0959865	0.0321078
3-Nitrotyrosine	0.000307606	2.90929e-05	10.5732	1.13219e-15	-2.04858e-06	1.74145e-05	-0.117636	0.906725	5.68413e-08	5.15883e-07	0.110183	0.91261	2.05298	2.54981	1.95207	0.177997	0.0271411
4-Pyridoxic acid	0.000208422	0.00013773	1.51327	0.135215	9.12565e-05	8.28552e-05	1.1014	0.274917	7.80376e-06	2.44324e-06	3.19402	0.00219235	3.03694	3.74239	1.04849	0.330765	0.139059
5-Hydroxyindoleacetic acid	0.00192682	0.000183346	10.5092	2.8288e-15	-0.000808985	0.000110739	-7.30533	7.19315e-10	-3.07129e-06	3.25249e-06	-0.944289	0.348776	5.46454	6.56746	3.3322	0.0054899	0.538498
5-Hydroxy-L-tryptophan	0.00060406	0.000252559	2.39175	0.0196705	-0.000108181	0.000149978	-0.721315	0.473302	-1.7811e-06	4.47228e-06	-0.398254	0.691748	1	1	0.573337	0.451662	-0.0267686
5-Hydroxylysine	0.000102753	6.56349e-06	15.6552	9.76735e-24	-5.19814e-06	3.89762e-06	-1.33367	0.186966	-4.94313e-07	1.16225e-07	-4.25306	6.89671e-05	1	1	19.455	3.72186e-05	0.365341
Adenine	0.000253429	3.14894e-05	8.04807	4.04372e-11	2.07155e-05	1.90268e-05	1.08876	0.280612	-4.50647e-07	5.58589e-07	-0.80676	0.42299	5.96991	7.09772	9.18281	2.6648e-08	0.496983
Adenosine	0.00252022	0.000566133	4.45164	3.5936e-05	-0.000357206	0.000341146	-1.04708	0.299104	-1.96609e-06	1.00434e-05	-0.195759	0.845435	3.62239	4.44433	1.5384	0.191549	0.0811727
AICAR	0.000217162	5.62919e-05	3.85779	0.0002736	-3.81037e-05	3.3919e-05	-1.12337	0.265583	-1.46078e-06	9.98638e-07	-1.46277	0.148549	3.59754	4.41464	3.91286	0.00626251	0.203008
cAMP	0.00031847	4.5437e-05	7.00905	2.69709e-09	-1.26393e-05	2.74828e-05	-0.459899	0.647291	4.17566e-07	8.05938e-07	0.518111	0.606332	7.40319	8.35914	16.6433	1.19767e-16	0.663063
cGMP	0.000184008	8.76028e-05	2.10048	0.039571	-9.12867e-05	5.20214e-05	-1.75479	0.0840073	-3.16169e-07	1.55125e-06	-0.203815	0.839135	1	1	0.594444	0.443489	0.00778236
CMP	0.000145344	3.55481e-05	4.08865	0.00012442	5.90024e-05	2.1339e-05	2.76501	0.00744407	-7.53715e-08	6.30522e-07	-0.119538	0.905227	2.54086	3.14239	6.43612	0.000595575	0.274251
Cytidine	0.000405054	0.000101824	3.97797	0.000189293	0.000206966	6.1519e-05	3.36427	0.0013403	4.07104e-06	1.80628e-06	2.25383	0.0278622	5.8394	6.96405	5.45785	7.18122e-05	0.404979
Cytosine	4.14576e-05	9.26733e-06	4.47352	3.63396e-05	-8.88296e-07	5.60717e-06	-0.158421	0.874674	7.50493e-08	1.64381e-07	0.456557	0.649691	7.88369	8.66421	8.23298	3.33259e-08	0.492364
dAMP	6.26075e-05	1.02157e-05	6.12854	6.14268e-08	-6.67589e-06	6.11844e-06	-1.09111	0.279325	-1.75878e-07	1.8116e-07	-0.970846	0.335288	2.14247	2.65856	1.2081	0.245904	0.0378428
FAD	7.62158e-05	1.2344e-05	6.17433	5.77111e-08	6.6031e-06	7.44844e-06	0.886509	0.378794	1.66713e-07	2.18989e-07	0.761285	0.449394	4.45304	5.42624	11.1995	1.80966e-08	0.465461
Glycochenodeoxycholate	0.00134026	0.000307766	4.35481	5.47782e-05	-0.000262263	0.000186213	-1.4084	0.164339	-1.1834e-05	5.45906e-06	-2.16777	0.034285	7.88369	8.66421	4.20376	0.000685415	0.338293
Glycocholic acid	0.000694646	0.000397204	1.74884	0.0855287	0.000414144	0.000240201	1.72416	0.0899252	7.31873e-06	7.04545e-06	1.03879	0.303149	7.10511	8.13473	7.43426	3.27665e-07	0.466021
GMP	5.40933e-05	1.09675e-05	4.93212	6.3013e-06	-7.75031e-06	6.60444e-06	-1.1735	0.245038	-2.12665e-07	1.94565e-07	-1.09303	0.278566	3.35089	4.11949	2.2884	0.0643277	0.114834
GSH	0.000129717	2.31741e-05	5.5975	5.13946e-07	-4.3653e-05	1.39556e-05	-3.128	0.00267037	-5.3053e-07	4.11111e-07	-1.29048	0.201628	3.36544	4.13693	1.66765	0.179301	0.192992
Guanidineacetic acid	0.000308297	3.71011e-05	8.30965	1.18906e-11	3.98867e-05	2.23824e-05	1.78205	0.07966	-8.72508e-07	6.58196e-07	-1.3256	0.189857	4.28758	5.23273	2.64219	0.0271668	0.200002
Guanine	0.000230714	0.000183127	1.25986	0.212485	3.657e-05	0.000110515	0.330905	0.741842	-1.26331e-06	3.24876e-06	-0.388858	0.698726	4.5721	5.56458	1.27127	0.249016	0.0514922
Guanosine	0.000966301	0.000958382	1.00826	0.317114	0.00051643	0.00057271	0.901732	0.370571	1.28237e-05	1.69904e-05	0.754761	0.453153	1.8082	2.24862	1.40111	0.288077	0.0157603
Inosine	0.00499044	0.00597114	0.835759	0.40655	0.00261275	0.00360493	0.724772	0.471361	8.92064e-05	0.000105929	0.842131	0.403002	4.95747	6.00601	2.26748	0.0484812	0.128428
Kynurenic acid	0.000208252	0.000275813	0.755046	0.452992	0.000988109	0.00016506	5.98638	1.07006e-07	2.34138e-05	4.89065e-06	4.78747	1.03743e-05	2.01878	2.50817	4.02861	0.0211475	0.423907
Melatonin	3.25655e-05	8.10323e-06	4.01882	0.0001545	4.26457e-07	4.81197e-06	0.0886242	0.929653	-4.13887e-07	1.43491e-07	-2.88442	0.00531355	1	1.00001	16.5159	0.000127474	0.287951
Methionine sulfoxide	0.00102777	0.000206779	4.9704	5.14423e-06	0.000134386	0.000122792	1.09442	0.277809	-3.36423e-06	3.6616e-06	-0.918788	0.361604	1	1	0.0902235	0.764852	0.00652045
N-Acetyl-aspartic acid	0.000943333	5.52917e-05	17.061	1.07301e-25	-0.000137107	3.2834e-05	-4.17575	9.02256e-05	-8.79314e-07	9.79095e-07	-0.898088	0.372453	1.00002	1.00004	21.7769	1.44798e-05	0.323023
N-Acetyl-L-lysine	0.000641869	8.64696e-05	7.42306	3.78184e-10	2.08888e-05	5.20812e-05	0.401081	0.689727	5.99555e-06	1.53398e-06	3.90848	0.000230859	3.42822	4.21214	6.38379	0.000172026	0.363162
N-Acetylputrescine	0.000712875	0.000146829	4.85515	8.3669e-06	0.000184715	8.84242e-05	2.08896	0.0407814	5.68674e-06	2.60476e-06	2.18322	0.0327761	3.37892	4.15309	2.47519	0.0510735	0.169218
NAD	1.85024e-05	6.22119e-06	2.97409	0.0041272	-1.57022e-06	3.70494e-06	-0.423818	0.673106	4.39078e-08	1.10226e-07	0.398343	0.69169	1.3544	1.62492	0.664776	0.373675	-0.0130112
Neopterin	-3.25953e-05	3.37438e-05	-0.965965	0.338054	6.61625e-05	2.04146e-05	3.24095	0.0019714	3.26991e-06	5.98532e-07	5.46321	1.01464e-06	7.73081	8.57554	5.60201	1.41154e-05	0.523479
Nicotinamide	0.0141734	0.00229266	6.18208	4.69625e-08	-0.00110253	0.00136145	-0.80982	0.420999	-9.61151e-05	4.05979e-05	-2.36749	0.0208956	1	1	1.49017	0.226552	0.0507469
Nicotinate	0.000227498	2.39655e-05	9.49275	8.56268e-14	-3.38358e-05	1.43869e-05	-2.35185	0.021797	-7.09031e-07	4.25081e-07	-1.66799	0.100246	2.55207	3.156	1.71302	0.169354	0.11428
N-Methyl-L-arginine	0.000164315	3.35236e-05	4.90147	6.84725e-06	-2.26422e-05	2.00834e-05	-1.12741	0.263791	2.02869e-06	5.94507e-07	3.4124	0.0011226	2.18447	2.70954	4.48735	0.00918773	0.28672
Pantothenic acid	0.00114049	0.000152307	7.48811	2.73507e-10	0.000368582	9.14994e-05	4.02824	0.000153075	6.14697e-06	2.70164e-06	2.27527	0.0262855	2.70274	3.33876	0.796358	0.441931	0.206435
Phosphocholine	0.00113804	0.000176436	6.45012	1.60534e-08	1.04705e-06	0.000104774	0.00999343	0.992057	-6.81824e-06	3.1243e-06	-2.18232	0.0327056	1	1	37.5033	3.83126e-08	0.399635
Pipecolic acid	0.0355375	0.00981287	3.62152	0.000586208	-0.00488808	0.0059051	-0.827773	0.41093	0.000303127	0.000174077	1.74134	0.0865153	3.12915	3.85332	1.51623	0.179581	0.120671
Purine	0.00293797	0.000151327	19.4147	8.29551e-28	9.01171e-05	9.13605e-05	0.986391	0.327835	2.62474e-06	2.68458e-06	0.977711	0.332077	4.95971	6.00854	1.76871	0.121028	0.105462
Pyridoxamine	0.0163718	0.0011783	13.8944	1.4678e-20	-0.00220417	0.000711398	-3.09836	0.00294125	-2.03901e-05	2.09033e-05	-0.975449	0.33319	4.99613	6.04966	2.34953	0.041195	0.231616
Riboflavin	-0.00269088	0.000765217	-3.51649	0.000805613	0.00245682	0.000455922	5.38867	1.06837e-06	8.00348e-05	1.35591e-05	5.90265	1.44827e-07	1.41267	1.71365	1.83338	0.24602	0.414055
S-Adenosylmethionine	4.88972e-05	1.7409e-05	2.80873	0.00668962	4.77844e-06	1.05157e-05	0.454411	0.651161	7.67421e-07	3.08827e-07	2.48495	0.0157422	5.56144	6.67166	3.0982	0.00795719	0.249343
SDMA-ADMA	0.015141	0.00163876	9.23931	3.85499e-13	0.00403513	0.000990134	4.07533	0.000136823	5.97423e-08	2.90701e-05	0.00205511	0.998367	5.90136	7.02781	6.88418	3.0487e-06	0.493879
Serotonin	0.00889147	0.000737612	12.0544	3.14831e-18	-0.0038344	0.000438019	-8.75396	1.34525e-12	-4.94797e-05	1.30615e-05	-3.78821	0.000334068	1	1	1.43003	0.236057	0.52308
S-Methyl-5'-thioadenosine	0.00276018	0.000355266	7.76932	1.27211e-10	0.000156765	0.00021474	0.730019	0.468241	1.72689e-05	6.3018e-06	2.74031	0.00808941	6.46314	7.57873	23.9273	2.3496e-22	0.728342
Spermidine	0.000138327	2.6696e-05	5.18159	2.32362e-06	-5.60341e-06	1.58529e-05	-0.353462	0.724886	-3.80682e-07	4.72727e-07	-0.805288	0.423589	1	1	4.92711	0.0298652	0.0348365
Taurocholic acid	7.6692e-05	3.52723e-05	2.17429	0.0337685	-2.81202e-05	2.13414e-05	-1.31764	0.192795	-3.81932e-07	6.25648e-07	-0.610458	0.543938	7.88369	8.66421	4.5009	0.000252793	0.323836
Thiamine	0.000124286	2.53288e-05	4.9069	6.96615e-06	-2.72586e-05	1.52633e-05	-1.78589	0.0789793	-8.65482e-08	4.49342e-07	-0.192611	0.84789	3.63727	4.4621	2.97196	0.0223597	0.170457
Thymine	0.0001723	1.47526e-05	11.6794	2.24677e-17	1.06067e-05	8.88313e-06	1.19403	0.236966	-5.25607e-07	2.61711e-07	-2.00835	0.04892	3.32816	4.09225	8.02079	2.02211e-05	0.374788
Trimethylamine N-oxide	-0.000819913	0.00110628	-0.741145	0.461275	0.00131218	0.000656946	1.9974	0.0499712	0.000115664	1.95898e-05	5.9043	1.41362e-07	1.00018	1.00037	0.139882	0.709702	0.319285
Uracil	0.000759212	0.000280753	2.7042	0.00873032	-9.90875e-05	0.00016672	-0.594333	0.554352	-4.84671e-06	4.97152e-06	-0.974894	0.333227	1	1	1.95303	0.166951	-0.00143208
Xanthosine	0.000358981	8.94298e-05	4.0141	0.000159774	4.65864e-05	5.36243e-05	0.868755	0.388245	2.69113e-07	1.58609e-06	0.169671	0.865807	2.33719	2.89497	2.17739	0.129776	0.0436139
NMN	0.000169568	5.57785e-05	3.04002	0.00343925	-4.73045e-05	3.35208e-05	-1.4112	0.163089	-1.57496e-06	9.89424e-07	-1.59179	0.11642	2.77997	3.43227	1.45931	0.26828	0.0696359
Anthranilate	9.546e-05	2.77174e-05	3.44404	0.00105686	2.19445e-05	1.67554e-05	1.30969	0.195343	1.45449e-06	4.91655e-07	2.95835	0.00443491	6.59697	7.70183	1.18843	0.328366	0.14717
3-Hydroxyanthranilate	0.000165279	3.59475e-05	4.59778	2.17023e-05	-8.2419e-05	2.16877e-05	-3.80026	0.000333375	-3.86145e-07	6.37731e-07	-0.605499	0.54707	4.33205	5.28486	1.41848	0.221203	0.252277
Benzenetricarboxylic acid	1.94482e-05	2.10581e-06	9.2355	1.91008e-13	2.43693e-07	1.2505e-06	0.194876	0.846098	3.64125e-09	3.72894e-08	0.0976485	0.922512	1	1	0.00357064	0.952535	-0.0454287
Leucinic acid	0.000714906	5.71473e-05	12.5099	1.98818e-18	9.81318e-05	3.45175e-05	2.84296	0.00608675	-6.81893e-06	1.01377e-06	-6.7263	7.06899e-09	5.50415	6.61018	2.2068	0.064741	0.558986
2-Hydroxyphenylacetic acid	4.56145e-05	1.1117e-05	4.10314	0.00012222	7.62077e-07	6.70967e-06	0.113579	0.909942	4.5806e-08	1.9722e-07	0.232258	0.817111	4.66641	5.67357	3.10542	0.0126229	0.165169
3-Methyl-2-oxovaleric acid	0.000591028	4.48429e-05	13.18	5.49053e-20	6.57391e-05	2.66977e-05	2.46235	0.0164765	-3.38924e-06	7.94475e-07	-4.26601	6.62462e-05	1.31735	1.56669	4.09301	0.0523509	0.396936
Phenyllactic acid	0.000133101	1.65176e-05	8.05816	2.51756e-11	3.0421e-05	9.87628e-06	3.08021	0.00304538	-6.82336e-07	2.92851e-07	-2.32997	0.0229681	1.89034	2.35077	4.89418	0.00884593	0.305721
4-Hydroxybenzoic acid	0.000270281	4.948e-05	5.46243	7.93408e-07	-7.69705e-05	2.93829e-05	-2.61957	0.0109464	4.87357e-07	8.76183e-07	0.556228	0.579965	1	1	0.603955	0.439881	0.103571
AMP	3.99468e-05	1.25695e-05	3.17809	0.0022788	-3.71032e-06	7.50217e-06	-0.494566	0.622591	-3.76355e-07	2.22791e-07	-1.68927	0.0960068	1.64247	2.03567	0.63951	0.51933	0.0201199
Cholic acid	2.64091e-05	2.49313e-05	1.05928	0.293684	4.37727e-06	1.50586e-05	0.290683	0.772288	-3.59613e-08	4.42271e-07	-0.0813105	0.935463	5.49266	6.59781	2	0.0685714	0.12305
cis-Aconitic acid	0.000437661	4.01842e-05	10.8914	2.97783e-16	-6.38776e-05	2.3964e-05	-2.66557	0.00970265	-6.59722e-07	7.12153e-07	-0.926377	0.357705	1.53068	1.88393	1.11961	0.40292	0.0760561
Citraconic acid	8.9855e-05	1.9271e-05	4.66271	1.66588e-05	9.03227e-06	1.15867e-05	0.779536	0.438578	5.60859e-07	3.41847e-07	1.64067	0.105841	2.89458	3.57077	1.45681	0.211989	0.0642334
Citrate	0.0219014	0.00263972	8.29686	8.67212e-12	-0.00694487	0.00156755	-4.43039	3.69144e-05	-0.00010293	4.67437e-05	-2.202	0.0312195	1.00001	1.00001	0.537211	0.466222	0.203132
Fumaric acid	0.000337753	0.000103416	3.26595	0.00175205	0.000105218	6.17743e-05	1.70326	0.0933518	-2.12097e-06	1.83327e-06	-1.15693	0.251583	1.75135	2.17681	1.57763	0.229386	0.0716144
Gluconic acid	0.000500331	8.29898e-05	6.02882	9.54181e-08	2.94984e-05	4.99415e-05	0.590659	0.556867	4.56259e-06	1.47221e-06	3.09914	0.00290192	3.13297	3.85791	1.63654	0.142038	0.159677
Glucuronic acid	1.72927e-05	3.92952e-05	0.440071	0.661373	9.61229e-05	2.35399e-05	4.0834	0.000126014	1.30634e-06	6.96856e-07	1.87462	0.0654223	2.17705	2.70053	3.10871	0.048828	0.236813
Glyceric acid	0.000536793	5.73752e-05	9.35582	1.32196e-13	-0.000105921	3.42867e-05	-3.08926	0.00296455	-3.92306e-06	1.01716e-06	-3.85687	0.000268676	1.80982	2.25065	1.6217	0.206204	0.224242
Hydroxyglutaric acid	0.000413999	9.51429e-05	4.35134	5.01373e-05	3.7659e-05	5.71091e-05	0.659421	0.512011	2.71663e-06	1.68756e-06	1.6098	0.112404	2.52821	3.12703	3.9557	0.0104834	0.15061
Indole-3-carboxylic acid	4.10561e-05	7.45087e-06	5.51024	6.81639e-07	-2.98936e-06	4.4564e-06	-0.670802	0.504758	-1.4342e-07	1.32107e-07	-1.08564	0.281708	1.9336	2.40402	3.12451	0.0529574	0.0750699
Isocitrate	0.000277362	3.56249e-05	7.78563	7.01545e-11	-2.96271e-05	2.11552e-05	-1.40046	0.166131	-5.76482e-08	6.30839e-07	-0.0913834	0.927469	1	1	2.15908	0.146487	0.0112053
Malonate	0.000121722	1.05865e-05	11.4978	7.21062e-17	-1.06847e-05	6.39383e-06	-1.67109	0.0998608	-1.40598e-07	1.87802e-07	-0.748651	0.456963	5.39993	6.49738	2.58383	0.0278326	0.184561
N-Acetyl-Asp-Glu	6.09956e-05	4.47466e-06	13.6314	2.18877e-20	3.30614e-06	2.69559e-06	1.2265	0.224612	-3.18664e-07	7.93815e-08	-4.01433	0.000162189	3.49815	4.29584	2.85753	0.0275614	0.351711
N-Acetyl-L-alanine	0.000997811	6.55704e-05	15.2174	4.18158e-23	3.42208e-05	3.89379e-05	0.878857	0.382716	3.24035e-07	1.16111e-06	0.279074	0.781074	1	1	2.87389	0.0947385	0.0157118
Orotic acid	6.64731e-05	1.04177e-05	6.38082	2.25765e-08	-9.50369e-06	6.23986e-06	-1.52306	0.132682	9.99926e-08	1.84742e-07	0.541254	0.590216	2.15465	2.67334	6.4161	0.00159222	0.215557
Pyroglutamic acid	0.0010086	0.000102846	9.80686	3.54888e-14	-3.42276e-05	6.2075e-05	-0.551392	0.583369	-5.29713e-06	1.82454e-06	-2.90327	0.00512656	4.69563	5.70721	7.6904	4.03267e-06	0.4533
Pyruvate	0.000106977	2.3936e-05	4.4693	3.21324e-05	-1.68011e-05	1.4214e-05	-1.18201	0.241508	-6.28265e-07	4.23855e-07	-1.48226	0.143102	1	1	3.12072	0.0819221	0.0398772
S-Adenosylhomocysteine	2.00938e-05	2.02305e-06	9.93239	2.42006e-14	1.23745e-06	1.2217e-06	1.01289	0.315131	2.9361e-08	3.58888e-08	0.81811	0.416493	5.26276	6.34711	18.1148	9.4627e-15	0.624049
Glycerol 3-phosphate	0.0006175	0.000197409	3.12802	0.00267606	1.99014e-05	0.000118983	0.167263	0.867705	-5.32806e-06	3.50213e-06	-1.52138	0.133227	3.72591	4.56783	10.9058	2.48336e-07	0.448639
Succinate	0.00296853	0.000324062	9.16037	2.58769e-13	6.56086e-05	0.000192439	0.340932	0.734254	-1.37652e-06	5.73843e-06	-0.239877	0.81118	1	1	0.0273454	0.869171	-0.0419204
Taurine	0.0141845	0.000917017	15.4681	6.79323e-23	-0.00236901	0.000553272	-4.28182	6.59523e-05	-4.93601e-05	1.62684e-05	-3.03411	0.0035292	4.36158	5.31943	3.77339	0.00393829	0.358198
Taurochenodeoxycholate	0.00061376	0.000267389	2.29538	0.0253389	-0.000241986	0.000161783	-1.49574	0.140131	-6.04679e-06	4.74286e-06	-1.27492	0.207409	7.88369	8.66421	3.66017	0.00237984	0.282415
Uridine	0.000831949	5.86666e-05	14.1809	4.54517e-21	-0.000119115	3.53965e-05	-3.36516	0.00132088	-1.41875e-06	1.04078e-06	-1.36316	0.177793	4.37657	5.33697	9.09339	6.3121e-07	0.457424
Xanthine	0.00374462	0.000392237	9.54681	5.62064e-14	-0.000189735	0.000233307	-0.81324	0.419058	-1.76795e-05	6.94796e-06	-2.54457	0.0133335	1.20207	1.37568	0.480927	0.644607	0.0530049
Galactose 1-phosphate	0.000121041	1.85913e-05	6.5106	1.3166e-08	-1.60268e-05	1.11083e-05	-1.44278	0.153944	4.87467e-07	3.29583e-07	1.47904	0.144019	1.78934	2.22491	1.05122	0.396576	0.0685397
alpha-Ketoglutaric acid	0.000141808	3.95832e-05	3.58252	0.000675767	4.77558e-05	2.38981e-05	1.99831	0.0501447	1.30756e-07	7.02215e-07	0.186205	0.852902	4.98641	6.03871	5.36864	0.00014719	0.307996
alpha-ketoisovaleric acid	0.00048795	3.69892e-05	13.1917	1.04087e-19	2.68634e-05	2.22881e-05	1.20528	0.232646	-1.83309e-06	6.56201e-07	-2.79349	0.00691567	3.59893	4.41631	2.27992	0.0668437	0.235451
Malate	0.00340493	0.00051719	6.58353	1.23259e-08	-0.000184826	0.000312371	-0.591687	0.556263	-1.61894e-05	9.17478e-06	-1.76456	0.0826806	5.44077	6.54173	2.5418	0.028199	0.169078
Glyoxylic acid	3.42384e-05	5.29983e-06	6.46028	1.54105e-08	-5.24645e-06	3.14721e-06	-1.66701	0.100323	4.06535e-07	9.38484e-08	4.33183	5.23244e-05	1	1	0.893596	0.347981	0.282541
1-Methylpyrrolinium	0.000213449	3.47494e-05	6.14251	5.49829e-08	-2.84629e-05	2.06353e-05	-1.37933	0.17252	-7.42159e-07	6.15336e-07	-1.2061	0.232149	1	1	0.277996	0.599813	-0.00215587
3-Methyl pyruvic acid	0.000447904	6.04587e-05	7.40843	3.28057e-10	-5.70419e-05	3.59024e-05	-1.58881	0.116957	-2.17395e-07	1.07059e-06	-0.203061	0.839722	1	1	7.43398	0.00817434	0.112275
N-Formiminoglycine	0.00022878	2.26503e-05	10.1005	5.97728e-15	-4.36013e-05	1.34505e-05	-3.24161	0.00187639	4.52889e-07	4.01088e-07	1.12915	0.262984	1	1	0.599123	0.441708	0.161288
L-3-Aminoisobutyrate	0.00142481	0.00013768	10.3487	2.99004e-15	-4.08406e-05	8.26635e-05	-0.494059	0.622971	-6.5342e-06	2.44209e-06	-2.67566	0.00947877	2.57979	3.18966	5.00589	0.00274053	0.216582
Dihydrouracil	0.000104913	7.354e-06	14.2661	1.12157e-21	-6.12443e-06	4.37194e-06	-1.40085	0.166025	-9.80916e-08	1.30253e-07	-0.753087	0.454122	1.13694	1.26059	0.227325	0.614786	-0.00690037
3-Formylalanine	0.000297526	7.11024e-05	4.18447	8.75428e-05	-2.46987e-05	4.2223e-05	-0.58496	0.5606	3.76114e-07	1.25907e-06	0.298724	0.766104	1	1	0.683311	0.411459	-0.028562
Indole	0.000191377	9.34884e-06	20.4707	4.84113e-30	9.42426e-06	5.55165e-06	1.69756	0.0943742	-6.72763e-07	1.65548e-07	-4.06386	0.000132539	1.00002	1.00003	24.0399	5.89402e-06	0.462137
L-Threonine	0.000828745	7.77091e-05	10.6647	6.47317e-16	-0.000126244	4.61462e-05	-2.73573	0.00801545	-2.24105e-06	1.37606e-06	-1.6286	0.108236	1	1	0.0786316	0.780051	0.0720121
Dihydrothymine	0.000577274	6.80426e-05	8.48401	4.03967e-12	9.72791e-05	4.04059e-05	2.40755	0.0189079	-4.85883e-06	1.20489e-06	-4.03261	0.00014743	1	1	5.9574	0.0173313	0.377593
Iminoaspartic acid	7.89394e-05	4.80887e-06	16.4154	4.0266e-24	-1.6101e-05	2.90239e-06	-5.5475	6.54352e-07	-3.57534e-07	8.53115e-08	-4.19093	9.06335e-05	4.6642	5.67102	2.97782	0.0145912	0.425649
L-Homocysteine	0.000655114	0.00010726	6.10774	6.83362e-08	-0.000166133	6.44184e-05	-2.57897	0.0122429	4.02377e-07	1.90255e-06	0.211494	0.833181	2.64213	3.2653	1.71154	0.168342	0.125122
1-Amlnocydohexanecarboxylic acid	0.0448242	0.0080972	5.53576	5.97517e-07	-0.023164	0.00480839	-4.81741	9.07625e-06	5.55178e-05	0.000143384	0.387197	0.699875	1.00018	1.00037	0.240236	0.625757	0.267743
Methylitaconate	0.00039804	3.57662e-05	11.1289	2.00722e-16	-1.72424e-05	2.15656e-05	-0.799531	0.427032	-3.1316e-08	6.34513e-07	-0.0493543	0.960795	3.93669	4.81852	12.2156	1.4834e-08	0.461539
1-Methyl-4-pyridone-3-carboxamide	0.000485333	0.00010498	4.62311	1.95783e-05	7.40943e-05	6.32785e-05	1.17092	0.246093	1.70926e-06	1.86239e-06	0.917776	0.36228	3.76414	4.61338	1.51056	0.196503	0.0647497
1-Methyl-5-carboxylamide-2-pyridone	0.000202078	4.24538e-05	4.75994	1.19029e-05	1.31553e-05	2.55807e-05	0.514269	0.60888	6.60547e-07	7.53146e-07	0.87705	0.383824	3.59531	4.41199	1.90112	0.124471	0.0761607
2-Isopropylmaleate	-0.000273138	0.00106409	-0.256688	0.798238	0.0014875	0.000634778	2.34334	0.0222099	2.61991e-05	1.88591e-05	1.38921	0.169553	1.57343	1.94292	0.957925	0.324029	0.071729
Carnitine	0.0415472	0.00542853	7.65348	1.20461e-10	-0.00522116	0.00322364	-1.61965	0.11015	-5.93968e-05	9.61275e-05	-0.617896	0.538803	1	1	7.66892	0.00727219	0.111105
Phenylpyruvic acid	0.00163902	0.000144319	11.3569	6.3074e-17	-6.35054e-05	8.66525e-05	-0.732875	0.466335	8.43941e-07	2.55986e-06	0.329683	0.742726	2.58667	3.19801	1.16325	0.295993	0.0220568
Uric acid	0.0105797	0.000646354	16.3683	9.61768e-25	0.00159581	0.000383827	4.15763	9.60566e-05	-3.06536e-05	1.14455e-05	-2.67822	0.0093627	1	1	0.897932	0.346822	0.327032
5-Hydroxyindoleacetaldehyde	0.000243339	4.22385e-05	5.76106	2.70785e-07	1.90277e-05	2.54174e-05	0.748609	0.456884	-2.05273e-06	7.49294e-07	-2.73955	0.00799628	3.12402	3.84715	1.05737	0.486097	0.14168
Allantoic acid	0.000264567	5.64914e-05	4.68331	1.49681e-05	-4.33898e-05	3.36546e-05	-1.28927	0.201902	1.00603e-06	1.00097e-06	1.00506	0.31862	1.39968	1.69416	7.86312	0.00347006	0.140298
4-Hydroxyphenylpyruvate	0.000132617	2.01523e-05	6.58076	1.08479e-08	6.00752e-06	1.21314e-05	0.495203	0.622186	2.42657e-07	3.57499e-07	0.678764	0.499783	3.24163	3.98845	0.658618	0.596023	-0.00271376
Nicotinuric acid	4.15085e-06	6.39418e-06	0.64916	0.518568	3.11566e-05	3.83291e-06	8.12871	1.96983e-11	8.40444e-07	1.13401e-07	7.41126	3.60187e-10	2.28328	2.8295	3.29851	0.0436791	0.585689
Oxalosuccinic acid	0.000273036	1.64721e-05	16.5756	2.85651e-24	3.46794e-05	9.94493e-06	3.48715	0.000911354	-5.81782e-07	2.92219e-07	-1.99091	0.0509744	4.98635	6.03863	1.76561	0.122737	0.320907
6-Hydroxypseudooxynicotine	5.80059e-05	3.78238e-05	1.53358	0.130125	4.94234e-05	2.27343e-05	2.17396	0.0334621	2.04487e-06	6.70941e-07	3.04777	0.00336369	2.81682	3.47683	1.6439	0.153217	0.174992
Altrose	0.0010987	0.000612117	1.79492	0.0773164	-2.08184e-05	0.000363496	-0.0572728	0.954504	1.24564e-05	1.08393e-05	1.14919	0.254688	1	1	1.95159	0.167105	0.0159548
Acetylcarnitine	0.0285536	0.00234888	12.1562	4.39819e-18	-0.00173508	0.00141591	-1.22542	0.225036	1.24825e-06	4.16704e-05	0.0299553	0.976199	3.7907	4.645	13.5879	3.81115e-09	0.48648
5-Methoxyindoleacetate	7.16279e-05	1.02895e-05	6.96128	2.16089e-09	3.91575e-05	6.1529e-06	6.36408	2.38062e-08	-1.69296e-08	1.82432e-07	-0.0927999	0.926352	1.90332	2.36678	3.08124	0.0559771	0.423576
3:0-Carnitine	0.000612943	0.000233553	2.62443	0.0108477	0.000240352	0.000139912	1.71788	0.0906671	1.79711e-05	4.1418e-06	4.33895	5.20506e-05	2.17855	2.70235	1.3844	0.347079	0.226747
Pro Leu	0.00118315	0.00109873	1.07684	0.285671	0.00317241	0.000661284	4.79735	1.02837e-05	5.65977e-05	1.94912e-05	2.90376	0.00508216	3.17519	3.90865	1.64029	0.142506	0.299789
4:0-Carnitine	-0.000569807	0.000388613	-1.46626	0.147573	0.000965614	0.000233962	4.12722	0.000110255	3.35166e-05	6.89396e-06	4.86173	8.14561e-06	3.27283	4.02588	3.76419	0.00826397	0.388074
5:0-Carnitine	0.000201627	0.000111852	1.80262	0.0761185	0.00021218	6.66801e-05	3.18205	0.00224991	5.12139e-06	1.98215e-06	2.58376	0.0120473	1.48538	1.81994	0.46497	0.620518	0.135897
Deoxyadenosine	0.000106432	4.05258e-05	2.62627	0.0107781	3.10007e-05	2.41983e-05	1.28111	0.204755	6.56548e-07	7.1836e-07	0.913954	0.364155	1.69938	2.11011	0.886618	0.461872	0.00905207
2-[3-Carboxy-3-(methylammonio)propyl]-L-histidine	0.000171046	3.33699e-05	5.12574	2.87046e-06	-2.80729e-05	1.98162e-05	-1.41666	0.161356	2.65382e-07	5.90909e-07	0.449108	0.654848	1	1	1.18914	0.279492	0.0276616
Linolenic acid	0.000235785	5.68314e-05	4.14884	0.000102619	3.76201e-05	3.42285e-05	1.09909	0.27594	-2.72156e-07	1.0082e-06	-0.269943	0.788092	3.4122	4.19296	5.48534	0.000648419	0.22169
Glycinamide ribonucleotide	3.25309e-05	5.47348e-06	5.94337	1.48271e-07	4.08368e-06	3.30573e-06	1.23533	0.221474	1.22377e-07	9.70981e-08	1.26035	0.212375	5.39273	6.48955	2.5916	0.0235429	0.172689
10:1-Carnitine	0.00223011	0.000787507	2.83186	0.00621474	-0.000103777	0.000474189	-0.218853	0.827476	4.59972e-06	1.39704e-05	0.329248	0.743066	3.32659	4.09037	13.1189	2.68161e-08	0.432845
10:0-Carnitine	0.00515684	0.00153704	3.35505	0.00135141	-0.000538908	0.000925552	-0.582256	0.562484	-2.05672e-05	2.72671e-05	-0.754286	0.453503	3.34297	4.11001	13.3873	1.83279e-08	0.43763
12:1-Carnitine	0.00163984	0.000434101	3.77754	0.000355718	0.000103994	0.000261529	0.397637	0.692253	-6.39748e-06	7.70108e-06	-0.830724	0.409293	3.53001	4.33394	13.1467	1.55321e-08	0.442252
12:0-Carnitine	0.00121189	0.000327879	3.69616	0.000463869	0.000144064	0.000197595	0.729084	0.468681	-6.28962e-06	5.81672e-06	-1.0813	0.283729	3.666	4.49638	12.5691	2.23362e-08	0.443144
Ursodeoxycholate	0.000564111	0.000185416	3.04241	0.0034632	-0.000130699	0.000111968	-1.16729	0.247654	-5.79724e-06	3.28927e-06	-1.76247	0.0830186	5.23482	6.31626	3.0688	0.00886588	0.226517
Chenodeoxycholate	0.0015833	0.000315233	5.02263	4.96308e-06	9.82682e-05	0.000190567	0.515661	0.608007	1.03564e-05	5.59161e-06	1.85213	0.0689814	6.64307	7.74342	2.41818	0.026824	0.184968
XMP	6.80268e-05	5.00186e-06	13.6003	4.1827e-20	-5.9403e-06	3.02032e-06	-1.96678	0.0537747	-2.80872e-08	8.8733e-08	-0.316536	0.752679	5.16572	6.23963	2.24427	0.0478495	0.155074
14:2-Carnitine	0.00112562	0.000367035	3.06679	0.00319939	0.000252027	0.000221216	1.13928	0.25895	-3.48198e-06	6.51136e-06	-0.534754	0.594724	3.71814	4.55856	11.3842	9.74007e-08	0.419866
14:1-Carnitine	0.00169028	0.000405967	4.16357	9.74761e-05	0.000201468	0.000244465	0.824119	0.412998	-1.05038e-05	7.20188e-06	-1.45848	0.149704	3.34939	4.1177	14.202	6.44601e-09	0.453055
14:0-Carnitine	0.000435324	8.53378e-05	5.10118	3.23189e-06	6.78016e-05	5.10396e-05	1.32841	0.188754	-3.62885e-08	1.51307e-06	-0.0239833	0.98094	1.92987	2.39944	14.366	2.28682e-06	0.322339
16:2-Carnitine	0.000226922	7.14695e-05	3.17509	0.00232304	5.40204e-05	4.30314e-05	1.25537	0.214002	4.087e-07	1.26787e-06	0.322353	0.748258	3.30135	4.0601	10.8251	5.31379e-07	0.37763
16:0-Carnitine	0.00320835	0.000335055	9.57559	4.85686e-14	-8.28884e-05	0.000198967	-0.416594	0.678348	-7.24947e-06	5.9331e-06	-1.22187	0.22617	1	1	21.5902	1.56116e-05	0.224475
Glycoursodeoxycholic acid	0.00134592	0.000309614	4.34708	5.62522e-05	-0.000420111	0.000187331	-2.24261	0.0287511	-1.08266e-05	5.49184e-06	-1.9714	0.0534458	7.88369	8.66421	3.56515	0.00285495	0.299574
18:3-Carnitine	0.000486983	7.90046e-05	6.16399	5.42298e-08	8.69302e-05	4.7404e-05	1.83382	0.071365	7.87112e-07	1.40127e-06	0.561714	0.576287	2.45514	3.03827	10.23	1.07951e-05	0.317684
18:1-Carnitine	0.00686561	0.000868032	7.9094	4.65698e-11	-0.000248927	0.000519408	-0.479251	0.633393	-2.52653e-05	1.53915e-05	-1.64151	0.105597	2.0005	2.48587	21.6059	4.69477e-09	0.43933
18:0-Carnitine	0.0014838	0.000180424	8.22392	1.2068e-11	-5.35407e-05	0.000107408	-0.498479	0.619837	3.77131e-06	3.19649e-06	1.17983	0.242389	1.30621	1.54889	24.2783	1.64392e-07	0.397897
Inosine diphosphate	4.50187e-05	5.37334e-06	8.37815	6.22234e-12	-1.36647e-05	3.19087e-06	-4.28245	6.22315e-05	-1.92741e-07	9.51502e-08	-2.02565	0.0469102	1	1	2.51191	0.117772	0.202247
LPE 16:1	0.000101222	1.71039e-05	5.91807	1.44386e-07	-1.93789e-05	1.0276e-05	-1.88585	0.0639071	-1.57792e-07	3.03392e-07	-0.520093	0.604813	2.71783	3.35704	9.60574	1.32418e-05	0.33118
LPE 16:0 sn-2	0.000292518	4.42076e-05	6.61691	8.19719e-09	-7.47826e-05	2.62519e-05	-2.84865	0.00587314	-7.42755e-07	7.8282e-07	-0.948819	0.346227	1	1.00001	0.0940225	0.760109	0.0748706
LPE 16:0 sn-1	0.00204878	0.000190502	10.7546	6.6289e-16	-0.000224715	0.000114535	-1.96198	0.054178	6.58675e-07	3.37929e-06	0.194915	0.846085	2.8841	3.55812	8.2909	3.73696e-05	0.33967
LPC 14:0 sn-2	0.000307436	5.67476e-05	5.4176	1.00007e-06	-1.60284e-05	3.40963e-05	-0.470091	0.639907	1.17934e-06	1.0066e-06	1.1716	0.245751	2.73462	3.37738	1.48335	0.201456	0.048845
LPC 14:0 sn-1	0.00178746	0.000369555	4.83678	8.78159e-06	9.73524e-05	0.000221918	0.438686	0.66238	1.49884e-05	6.55503e-06	2.28655	0.0255733	2.61301	3.22997	4.67579	0.00418599	0.187201
LPE 18:2 sn-2	0.000494369	7.15726e-05	6.90725	2.80068e-09	-7.44354e-05	4.29555e-05	-1.73285	0.0879769	7.29476e-08	1.26948e-06	0.0574628	0.954357	2.50298	3.09639	10.3403	8.70736e-06	0.331709
LPE 18:2 sn-1	0.00360739	0.000615052	5.86518	1.75237e-07	-0.000414925	0.000368971	-1.12454	0.26501	6.50858e-06	1.09087e-05	0.59664	0.552866	2.42036	2.99601	10.2931	1.08469e-05	0.317883
LPE 18:1 sn-2	0.000282796	5.15775e-05	5.48293	7.58134e-07	-3.06521e-05	3.08561e-05	-0.993388	0.32426	1.98605e-07	9.14519e-07	0.217169	0.828767	1.96915	2.44758	1.59277	0.186509	0.0455211
LPE 18:1 sn-1	0.000922429	0.000132818	6.94508	2.3671e-09	-5.10719e-05	7.96113e-05	-0.641515	0.523489	2.64109e-06	2.35551e-06	1.12124	0.266393	2.27385	2.81804	7.63041	0.000318943	0.237013
LysoPC(P-16:0/0:0)	0.0025244	0.000191498	13.1824	7.76512e-20	-0.000203627	0.000114939	-1.7716	0.0812598	-1.18573e-05	3.39659e-06	-3.49093	0.000881303	2.51766	3.11422	3.05702	0.0328039	0.236461
LPC 15:0 sn-1	0.000969097	0.00017131	5.65698	4.03484e-07	-9.2145e-05	0.000103055	-0.894134	0.374655	1.10636e-05	3.03893e-06	3.64061	0.000550955	3.03355	3.7383	3.51085	0.0116025	0.300636
LPC 15:0 sn-2	0.000168753	2.4773e-05	6.81199	3.72253e-09	-2.17738e-05	1.4711e-05	-1.4801	0.143677	1.48345e-06	4.38675e-07	3.38166	0.0012236	1.00001	1.00001	12.9368	0.00060959	0.266028
LPE 18:0 sn-2	0.0021923	0.000289046	7.58459	1.78578e-10	-5.94936e-05	0.000173269	-0.343359	0.732459	9.2643e-06	5.12626e-06	1.80723	0.0754487	2.28749	2.83461	4.15615	0.0133799	0.181726
LPC O-16:0	0.00269116	0.000314394	8.55981	3.81498e-12	0.00015935	0.000189186	0.842291	0.402817	-4.38695e-06	5.57723e-06	-0.786583	0.43448	3.11769	3.83954	5.75337	0.000728672	0.266633
LPC 16:1 sn-2	0.000752274	8.19375e-05	9.18107	3.14782e-13	-1.82903e-05	4.92838e-05	-0.371123	0.711791	4.89267e-07	1.45351e-06	0.336611	0.737529	2.9928	3.68922	0.961357	0.351485	0.0280074
LPC 16:1 sn-1	0.003482	0.000573456	6.07196	8.10042e-08	2.82648e-06	0.000345215	0.00818759	0.993493	-3.6354e-06	1.0173e-05	-0.357357	0.722024	3.24249	3.98948	1.05073	0.362249	0.0148731
LPC 16:0 sn-1	0.139924	0.00445058	31.4394	7.68434e-40	-0.00651238	0.00268345	-2.42687	0.0181459	-3.70972e-05	7.89559e-05	-0.469847	0.640111	3.92056	4.79937	6.46564	8.04827e-05	0.364227
LPC 16:0 sn-2	0.0398956	0.00315065	12.6626	5.87363e-19	-0.000522945	0.00189579	-0.275845	0.783572	7.78598e-05	5.58912e-05	1.39306	0.168505	3.10171	3.82033	1.88699	0.103227	0.110675
LPE 20:4 sn-2	0.000303616	4.0643e-05	7.47031	2.86781e-10	3.65878e-05	2.43812e-05	1.50066	0.138394	3.29886e-07	7.20854e-07	0.457633	0.648776	2.41554	2.99016	6.06441	0.00114471	0.209261
LPE 20:4 sn-1	0.00265728	0.000342821	7.75122	9.23095e-11	0.000371395	0.000205693	1.80558	0.0757209	5.85313e-07	6.08046e-06	0.0962614	0.923616	2.45055	3.03269	6.10604	0.000953673	0.225993
LPC P-18:0	0.00199598	0.000244682	8.15745	1.78939e-11	-2.37129e-05	0.000146828	-0.161501	0.872211	-2.76677e-06	4.33986e-06	-0.637525	0.526074	2.47369	3.06081	5.51069	0.00184758	0.193332
LPC 17:0 sn-2	0.00015161	0.000108144	1.40192	0.165892	8.15421e-05	6.51607e-05	1.2514	0.215458	5.25873e-06	1.91851e-06	2.74104	0.00797823	3.58331	4.39765	4.19228	0.00318583	0.262632
LPC 17:0 sn-1	0.00169327	0.000311768	5.43119	9.78154e-07	-2.04797e-05	0.00018785	-0.109021	0.913535	2.67398e-05	5.53087e-06	4.83465	9.06375e-06	3.57959	4.3932	1.78163	0.130792	0.344824
LPC 18:3 sn-1	0.000427685	0.000255812	1.67187	0.0994601	0.000330186	0.000153412	2.15228	0.0351748	5.13441e-06	4.53703e-06	1.13167	0.26202	2.36144	2.92442	5.88976	0.00192069	0.218771
LPC 18:3 sn-2	0.000761383	0.000188676	4.0354	0.000147261	0.00012529	0.000112602	1.11268	0.269983	7.57171e-06	3.34419e-06	2.26414	0.0269423	1.62961	2.01861	2.36762	0.0990413	0.088993
LPC 18:2 sn-2	0.0102323	0.00180703	5.66247	3.8305e-07	0.00287094	0.00108299	2.65093	0.0101137	5.04876e-05	3.20472e-05	1.57542	0.12011	2.25096	2.79025	4.29329	0.0139369	0.193446
LPC 18:2 sn-1	0.0691484	0.00467818	14.7811	2.59702e-22	0.0012786	0.00279896	0.456811	0.649353	4.85721e-05	8.29497e-05	0.585561	0.560229	1.98257	2.46399	3.58686	0.0218323	0.0928309
LPC 18:1 sn-2	0.0064747	0.00072783	8.8959	7.55646e-13	0.000442489	0.00043221	1.02378	0.309732	4.31382e-06	1.28883e-05	0.334709	0.738922	1	1	2.15291	0.147057	-0.00080349
LPC 18:1 sn-1	0.0596961	0.00508159	11.7475	1.00092e-17	0.000441717	0.00301762	0.146379	0.884075	5.7736e-08	8.99839e-05	0.000641626	0.99949	1.00026	1.00052	2.00901	0.161068	-0.0144513
LPE 22:6 sn-1	0.00206851	0.000226522	9.13163	3.65215e-13	2.33307e-06	0.000136052	0.0171484	0.986372	-3.75419e-06	4.01801e-06	-0.93434	0.353676	2.65282	3.27826	2.1401	0.0927538	0.0693228
LPE 22:6 sn-2	0.000149025	6.22799e-05	2.39283	0.0196738	0.000117936	3.73148e-05	3.16057	0.00240865	1.99526e-06	1.10448e-06	1.80651	0.0755552	2.20222	2.73109	2.49363	0.0623848	0.178524
LPE 22:5 sn-2	0.000276675	3.33837e-05	8.28773	1.01227e-11	-1.21089e-05	1.99863e-05	-0.605859	0.546754	-5.91264e-07	5.9198e-07	-0.99879	0.321663	2.07948	2.58204	5.88775	0.00228981	0.173723
LPE 22:5 sn-1	0.000261014	3.4497e-05	7.5663	1.81349e-10	-3.8823e-05	2.05851e-05	-1.88598	0.0638103	2.42196e-07	6.11429e-07	0.396115	0.69333	1.6123	1.99549	20.1168	8.58544e-08	0.369719
LPE 22:4	0.000147729	1.89476e-05	7.79671	7.43816e-11	-1.13893e-05	1.13461e-05	-1.0038	0.31926	-1.83215e-07	3.35999e-07	-0.545285	0.587456	2.11392	2.62388	17.0696	8.09861e-08	0.395224
LPC 20:5 sn-1	0.00070283	0.000291803	2.40858	0.0188812	0.000552838	0.000173957	3.17802	0.00227711	6.49598e-06	5.17108e-06	1.25621	0.213569	1.48538	1.81994	0.700778	0.539667	0.107793
LPC 20:5 sn-2	9.17731e-05	3.60011e-05	2.54918	0.0131855	7.40694e-05	2.14619e-05	3.45121	0.000989489	7.45152e-07	6.3798e-07	1.16799	0.247111	1.48538	1.81994	0.934438	0.473175	0.127465
LPC 20:4 sn-2	0.00197514	0.000454515	4.3456	5.02524e-05	0.00118432	0.000270957	4.37087	4.597e-05	1.77158e-05	8.05453e-06	2.19948	0.0314337	1.48538	1.81994	2.41437	0.0642467	0.263823
LPC 20:4 sn-1	0.0170952	0.00280678	6.0907	6.757e-08	0.00733891	0.00166676	4.40311	4.06711e-05	8.34149e-05	4.97019e-05	1.67831	0.0980896	1	1	1.378	0.244681	0.219544
LPC 20:3 sn-1	0.00539373	0.00146106	3.69165	0.000463333	0.00135557	0.000875093	1.54906	0.12631	3.4244e-05	2.59098e-05	1.32166	0.190996	2.14746	2.66461	10.327	2.88599e-05	0.297278
LPC 20:3 sn-2	0.00165192	0.000242567	6.81016	3.81694e-09	0.000183971	0.000144365	1.27435	0.207096	2.18321e-06	4.29723e-06	0.508051	0.613145	1.27359	1.496	18.6884	3.94314e-06	0.318111
LPC 20:2 sn-1	0.0008734	0.000114984	7.59582	2.14589e-10	-5.09147e-05	6.94092e-05	-0.733544	0.466028	7.55394e-06	2.03986e-06	3.70316	0.000459165	4.80972	5.83804	2.9668	0.0117172	0.293466
LPC 20:2 sn-2	0.000175138	2.50331e-05	6.99626	2.02734e-09	8.06855e-06	1.50568e-05	0.535874	0.593932	1.32747e-06	4.44068e-07	2.98933	0.00398359	2.99088	3.6869	2.73808	0.0412135	0.182817
LPC 22:6 sn-1	0.00519969	0.000663433	7.83756	5.6728e-11	0.000683889	0.000393969	1.7359	0.0873205	-7.56799e-06	1.1748e-05	-0.644196	0.521715	1	1	3.4391	0.0681313	0.0555296
LPC 22:6 sn-2	0.000657302	9.98754e-05	6.58122	9.74478e-09	0.000164345	5.95432e-05	2.7601	0.00751397	7.89957e-07	1.76992e-06	0.446323	0.656859	1.49194	1.82931	0.952248	0.47051	0.081168
LPC 22:5 sn-2	0.000139869	2.2081e-05	6.33436	2.55489e-08	3.15282e-05	1.31124e-05	2.40445	0.0190553	-2.86535e-07	3.91007e-07	-0.732814	0.466306	1	1	7.21536	0.0091196	0.188892
LPC 22:5 sn-1	0.00160004	0.000210029	7.61816	1.39185e-10	0.000167383	0.000124722	1.34204	0.184252	-3.69318e-06	3.71916e-06	-0.993015	0.324385	1	1	11.8469	0.000998619	0.19086
LPC 22:4	0.000592812	7.08444e-05	8.36779	6.49118e-12	3.44883e-05	4.20698e-05	0.819788	0.415333	-1.01092e-06	1.2545e-06	-0.805836	0.423276	1	1	30.2364	5.48764e-07	0.327081
1,5-Anhydroglucitol	0.0530521	0.00484238	10.9558	2.52481e-16	-0.00595807	0.00289631	-2.05712	0.0437506	-0.000493597	8.58576e-05	-5.74901	2.70241e-07	1.93719	2.40842	6.85619	0.0011403	0.426246
FFA 12:0	0.137976	0.0137382	10.0432	7.6027e-15	-0.00381382	0.00816335	-0.467188	0.64193	-0.000386644	0.000243305	-1.58913	0.116889	1.07682	1.1494	0.00968719	0.905086	-0.00459914
3-Indolyl sulfate	-0.000367492	0.00216835	-0.16948	0.865954	0.00161031	0.00129704	1.24153	0.218937	0.000185426	3.84464e-05	4.82299	9.09157e-06	1.94885	2.42272	1.77275	0.175996	0.261226
Mannose	0.103178	0.0166452	6.19868	4.39543e-08	-0.0274122	0.00988448	-2.77325	0.00723481	0.000149548	0.000294751	0.507372	0.613611	1	1	0.738485	0.393287	0.0952392
1,3-Dimethyluric acid	0.028819	0.00473943	6.0807	7.03092e-08	-0.0074502	0.00281443	-2.64714	0.0101737	6.42961e-05	8.39249e-05	0.766114	0.446382	1	1	0.910427	0.343511	0.0968414
FFA 15:0	0.00873709	0.0010044	8.69878	1.78632e-12	-0.000439114	0.000598771	-0.73336	0.465996	-2.49824e-05	1.77992e-05	-1.40357	0.165243	1.48538	1.81994	0.562599	0.615391	0.00129545
FFA 16:2	0.00447759	0.00139109	3.21876	0.00205396	0.00157481	0.000839247	1.87646	0.0653245	5.96831e-05	2.46788e-05	2.4184	0.0185548	4.31378	5.26345	7.88802	4.6876e-06	0.407928
FFA 17:0	0.00142484	0.000149219	9.54871	5.41022e-14	-0.000102059	8.86109e-05	-1.15177	0.253634	-2.9248e-06	2.64233e-06	-1.1069	0.272418	1	1	0.6619	0.418846	-0.00645885
FFA 18:4	0.00143924	0.000720367	1.99793	0.0499828	0.00074756	0.000431242	1.7335	0.0878267	2.8988e-05	1.27739e-05	2.26932	0.0266313	2.0685	2.56868	2.29341	0.0966319	0.127456
FFA 18:2	0.281454	0.0210791	13.3523	5.97128e-20	-0.0293117	0.0127018	-2.30768	0.024347	0.00030468	0.00037395	0.81476	0.418309	3.6151	4.43562	2.40927	0.0507405	0.213709
FFA 20:5	0.0140389	0.00449518	3.12311	0.00272355	0.00619911	0.00271169	2.28607	0.0256933	6.95482e-05	7.97472e-05	0.872108	0.386527	4.24282	5.18015	2.89537	0.0211275	0.204353
FFA 20:4	0.144204	0.0175222	8.22979	1.23096e-11	0.0248209	0.010464	2.37203	0.0206949	0.000124395	0.000310605	0.400492	0.690122	1.71607	2.13167	7.26641	0.00117574	0.248201
FFA 20:3	0.0046402	0.000708808	6.54649	1.08909e-08	4.44221e-06	0.000420913	0.0105537	0.991612	2.07257e-05	1.25514e-05	1.65126	0.10351	1	1	30.86	4.34706e-07	0.30036
FFA 20:2	0.0015056	0.000194278	7.7497	1.11224e-10	-6.17255e-05	0.000117212	-0.526613	0.600352	3.92613e-06	3.4466e-06	1.13913	0.259055	4.3412	5.29558	2.34991	0.0479796	0.161013
Phe-Phe	0.0109286	0.00313444	3.4866	0.000884563	-0.000153819	0.0018664	-0.0824148	0.934571	8.89785e-06	5.55339e-05	0.160224	0.873204	1.33574	1.59577	1.33286	0.348234	-0.0173641
FFA 22:6	0.119165	0.0149938	7.9476	3.84825e-11	-0.0024764	0.00894885	-0.276728	0.782876	0.000142129	0.00026576	0.534802	0.594629	1.63786	2.02955	0.715597	0.48903	-0.0150051
Dehydroepiandrosterone Sulfate	0.0374024	0.0117384	3.18634	0.00225791	0.0283385	0.0070792	4.00307	0.000169758	-0.000408462	0.000208246	-1.96144	0.0543264	4.05842	4.96271	2.81363	0.0218774	0.343299
Androsterone sulfate	0.00379362	0.00283438	1.33843	0.185538	0.00742079	0.00170214	4.35969	4.87717e-05	3.42903e-05	5.02753e-05	0.682051	0.497692	2.62412	3.24346	5.3271	0.00176294	0.321255

[truncated: 16 more sheets: Fig. 3e, Fig.4; Fig. S9, Fig.4; Fig. S12, Fig.4; Fig. S14, Fig. S1, Fig. S2e, Fig. S2f, Fig. S3a， b, Fig. S6a, Fig. S7, Fig. S8, Fig. S10; 13; 15, Fig. S12a, Fig. S11, Fig. S16, Fig. S17]
